# Supplementary material for: The landscape of coding RNA editing events in pediatric cancer
Source: BMC Cancer. 2021 Nov 17;21:1233. doi: 10.1186/s12885-021-08956-5 (PMC8597231; doi:10.1186/s12885-021-08956-5)
Supplement: Supplementary file 2 — Additional file 2: Supplementary Table 1. 722 RNA editing sites identified in pediatric cancer samples. Supplementary Table 2. Deep amplicon sequencing of RNA vaildation of 10 RNA editing events. Supplementary Table 3. Percentages of cancer and normal tissue samples with RNA editing at each site. Supplementary Table 4. VAFs of RNA editing events in each sample. Supplementary Table 5. Neoepitope predictions for 722 RNA editing sites. Supplementary Table 6. Abbreviations for cancer and normal tissue types. [file 12885_2021_8956_MOESM2_ESM.xlsx]

## Sheet: SuppTable1 722 sites
Supplementary Table 1: 722 RNA editing sites identified in pediatric cancer samples
Information about the 722 RNA editing sites identified in pediatric cancer and their known vs. novel status in various databases. Coordinates are in hg19.
												Exact database matches
VariantType	Chromosome	PosStart	PosEnd	RefAllele	AltAllele	Gene	Class	AminoAcidChange	RADAR_Presence	mRNA	ID	RADAR	DARNED	REDIportal	AnyOf3_Databases	NoveltyClass
nonsynonymous SNV	chr1	1200176	1200176	T	C	UBE2J2	missense	S56G	RADAR	NM_194315	chr1.1200176.T.C	yes	yes	yes	yes	TotallyKnown_ExactMatch
nonsynonymous SNV	chr19	5684087	5684087	A	G	HSD11B1L	missense	K15R	RADAR	NM_001267868	chr19.5684087.A.G	yes	no	yes	yes	TotallyKnown_ExactMatch
synonymous SNV	chr13	110838778	110838778	T	C	COL4A1	silent	K617K		NM_001845	chr13.110838778.T.C	no	no	yes	yes	TotallyKnown_ExactMatch
nonsynonymous SNV	chr6	17951643	17951643	T	C	KIF13A	missense	H55R	RADAR	NM_001243423	chr6.17951643.T.C	yes	no	yes	yes	TotallyKnown_ExactMatch
nonsynonymous SNV	chr17	7490588	7490588	A	G	MPDU1	missense	Q206R		NM_004870	chr17.7490588.A.G	no	no	no	no	SemiKnown_MisOurs-MisDiffSite-RadarDarned
nonsynonymous SNV	chr3	52783731	52783731	T	C	NEK4	missense	T406A	RADAR	NM_001193533	chr3.52783731.T.C	yes	no	yes	yes	TotallyKnown_ExactMatch
synonymous SNV	chr10	97146773	97146773	T	C	SORBS1	silent	S467S	RADAR	NM_001034955	chr10.97146773.T.C	yes	no	yes	yes	TotallyKnown_ExactMatch
nonsynonymous SNV	chr10	97146870	97146870	T	C	SORBS1	missense	K435R	RADAR	NM_001034955	chr10.97146870.T.C	yes	no	yes	yes	TotallyKnown_ExactMatch
nonsynonymous SNV	chr3	9807674	9807674	A	G	OGG1	missense	K310R		NM_016826	chr3.9807674.A.G	no	no	no	no	SemiNovel_MisOurs-IntronUtrSilent-RadarDarned
nonsynonymous SNV	chr19	46841523	46841523	A	G	HIF3A	missense	K438R	RADAR	NM_152796	chr19.46841523.A.G	yes	no	yes	yes	TotallyKnown_ExactMatch
nonsynonymous SNV	chr7	94227293	94227293	T	C	SGCE	missense	Q426R	RADAR	NM_001099401	chr7.94227293.T.C	yes	no	yes	yes	TotallyKnown_ExactMatch
nonsynonymous SNV	chr19	46841490	46841490	A	G	HIF3A	missense	H427R	RADAR	NM_152796	chr19.46841490.A.G	yes	no	yes	yes	TotallyKnown_ExactMatch
nonsynonymous SNV	chr2	201749994	201749994	T	C	PPIL3	missense	S59G	RADAR	NM_032472	chr2.201749994.T.C	yes	yes	yes	yes	TotallyKnown_ExactMatch
nonsynonymous SNV	chr1	149859163	149859163	T	C	HIST2H2AB	missense	T102A		NM_175065	chr1.149859163.T.C	no	no	yes	yes	TotallyKnown_ExactMatch
nonsynonymous SNV	chr11	60775067	60775067	A	G	CD6	missense	S52G	RADAR	NM_001254751	chr11.60775067.A.G	yes	yes	yes	yes	TotallyKnown_ExactMatch
nonsynonymous SNV	chr19	58324736	58324736	T	C	ZNF552	missense	N29S		NM_024762	chr19.58324736.T.C	no	no	yes	yes	TotallyKnown_ExactMatch
nonsynonymous SNV	chr21	34634891	34634891	A	G	IFNAR2	missense	N289S	RADAR	NM_000874	chr21.34634891.A.G	yes	no	yes	yes	TotallyKnown_ExactMatch
synonymous SNV	chr1	43630458	43630458	C	T	EBNA1BP2	silent	R297R		NM_001159936	chr1.43630458.C.T	no	no	no	no	SemiKnown_SilentOurs-MisIntronUtrSpliceSilentDiffSite-RadarDarned
synonymous SNV	chr19	5684064	5684064	A	G	HSD11B1L	silent	L7L	RADAR	NM_001267868	chr19.5684064.A.G	yes	no	yes	yes	TotallyKnown_ExactMatch
synonymous SNV	chr12	52639285	52639285	A	G	KRT7	silent	E358E	RADAR	NM_005556	chr12.52639285.A.G	yes	no	yes	yes	TotallyKnown_ExactMatch
nonsynonymous SNV	chr17	80441115	80441115	A	G	NARF	missense	E281G	RADAR	NM_031968	chr17.80441115.A.G	yes	no	yes	yes	TotallyKnown_ExactMatch
nonsynonymous SNV	chr10	97146765	97146765	T	C	SORBS1	missense	Q470R	RADAR	NM_001034955	chr10.97146765.T.C	yes	no	yes	yes	TotallyKnown_ExactMatch
synonymous SNV	chr1	161479863	161479863	A	G	FCGR2A	silent	Q206Q		NM_001136219	chr1.161479863.A.G	no	no	no	no	SemiKnown_SilentOurs-MisIntronUtrSpliceSilentDiffSite-RadarDarned
nonsynonymous SNV	chr10	126450936	126450936	T	C	METTL10	missense	S270G	RADAR	NM_212554	chr10.126450936.T.C	yes	no	yes	yes	TotallyKnown_ExactMatch
nonsynonymous SNV	chr7	39991045	39991045	A	G	CDK13	missense	S269G		NM_031267	chr7.39991045.A.G	no	no	yes	yes	TotallyKnown_ExactMatch
nonsynonymous SNV	chr17	4402562	4402562	A	G	SPNS2	missense	T74A		NM_001124758	chr17.4402562.A.G	no	no	yes	yes	TotallyKnown_ExactMatch
nonsynonymous SNV	chr6	44120349	44120349	A	G	TMEM63B	missense	Q619R	RADAR	NM_018426	chr6.44120349.A.G	yes	no	yes	yes	TotallyKnown_ExactMatch
nonsynonymous SNV	chr19	44981464	44981464	T	C	ZNF180	missense	N412D		NM_013256	chr19.44981464.T.C	no	no	yes	yes	TotallyKnown_ExactMatch
nonsynonymous SNV	chr19	21301124	21301124	A	G	ZNF714	missense	R552G	RADAR	NM_182515	chr19.21301124.A.G	yes	no	yes	yes	TotallyKnown_ExactMatch
nonsynonymous SNV	chrX	100910984	100910984	T	C	ARMCX2	missense	I531V	RADAR	NM_177949	chrX.100910984.T.C	yes	no	yes	yes	TotallyKnown_ExactMatch
nonsynonymous SNV	chr6	17951607	17951607	T	C	KIF13A	missense	K67R	RADAR	NM_001243423	chr6.17951607.T.C	yes	no	yes	yes	TotallyKnown_ExactMatch
nonsynonymous SNV	chr14	61550336	61550336	A	G	SLC38A6	missense	N491S	RADAR	NM_001172702	chr14.61550336.A.G	yes	no	yes	yes	TotallyKnown_ExactMatch
nonsynonymous SNV	chr11	66523904	66523904	A	G	C11orf80	missense	S133G	RADAR	NM_024650	chr11.66523904.A.G	yes	yes	yes	yes	TotallyKnown_ExactMatch
nonsynonymous SNV	chr1	32696747	32696747	C	T	EIF3I	missense	R310C		NM_003757	chr1.32696747.C.T	no	no	no	no	SemiKnown_MisOurs-MisDiffSite-RadarDarned
nonsynonymous SNV	chr3	53820892	53820892	A	G	CACNA1D	missense	I1632M	RADAR	NM_000720	chr3.53820892.A.G	yes	no	yes	yes	TotallyKnown_ExactMatch
nonsynonymous SNV	chr2	27522440	27522440	A	G	TRIM54	missense	T186A	RADAR	NM_032546	chr2.27522440.A.G	yes	no	yes	yes	TotallyKnown_ExactMatch
nonsynonymous SNV	chr19	15289692	15289692	T	C	NOTCH3	missense	Q1260R		NM_000435	chr19.15289692.T.C	no	no	no	no	SemiNovel_MisOurs-IntronUtrSilent-RadarDarned
nonsynonymous SNV	chr19	58371312	58371312	A	G	ZNF587	missense	K511R	RADAR	NM_032828	chr19.58371312.A.G	yes	no	yes	yes	TotallyKnown_ExactMatch
synonymous SNV	chr3	147128655	147128655	A	G	ZIC1	silent	L252L	RADAR	NM_003412	chr3.147128655.A.G	yes	no	yes	yes	TotallyKnown_ExactMatch
synonymous SNV	chr3	147128568	147128568	A	G	ZIC1	silent	Q223Q	RADAR	NM_003412	chr3.147128568.A.G	yes	no	yes	yes	TotallyKnown_ExactMatch
synonymous SNV	chr19	42729230	42729230	A	G	ZNF526	silent	K225K		NM_133444	chr19.42729230.A.G	no	no	yes	yes	TotallyKnown_ExactMatch
nonsynonymous SNV	chr17	42475813	42475813	T	C	GPATCH8	missense	K1211R	RADAR	NM_001002909	chr17.42475813.T.C	yes	no	yes	yes	TotallyKnown_ExactMatch
nonsynonymous SNV	chr6	70942409	70942409	T	C	COL9A1	missense	R794G		NM_001851	chr6.70942409.T.C	no	no	no	no	SemiNovel_MisOurs-IntronUtrSilent-RadarDarned
nonsynonymous SNV	chr21	34634968	34634968	A	G	IFNAR2	missense	S315G	RADAR	NM_000874	chr21.34634968.A.G	yes	no	yes	yes	TotallyKnown_ExactMatch
nonsynonymous SNV	chr20	36147563	36147563	T	C	BLCAP	missense	Q5R	RADAR	NM_006698	chr20.36147563.T.C	yes	yes	yes	yes	TotallyKnown_ExactMatch
synonymous SNV	chr3	179093028	179093028	A	G	MFN1	silent	A332A		NM_033540	chr3.179093028.A.G	no	no	yes	yes	TotallyKnown_ExactMatch
synonymous SNV	chr21	34922674	34922674	A	G	SON	silent	S379S		NM_138927	chr21.34922674.A.G	no	no	no	no	SemiKnown_SilentOurs-MisIntronUtrSpliceSilentDiffSite-RadarDarned
nonsynonymous SNV	chr21	34922801	34922801	A	G	SON	missense	T422A	RADAR	NM_138927	chr21.34922801.A.G	yes	no	yes	yes	TotallyKnown_ExactMatch
synonymous SNV	chr19	17622547	17622547	A	G	PGLS	silent	L22L	RADAR	NM_012088	chr19.17622547.A.G	yes	no	yes	yes	TotallyKnown_ExactMatch
nonsynonymous SNV	chr3	58141801	58141801	A	G	FLNB	missense	Q2327R	RADAR	NM_001164317	chr3.58141801.A.G	yes	yes	yes	yes	TotallyKnown_ExactMatch
synonymous SNV	chr1	154987793	154987793	A	G	ZBTB7B	silent	L219L		NM_001256455	chr1.154987793.A.G	no	no	no	no	TotallyNovel_GeneNotInRadarDarned
nonsynonymous SNV	chr2	131785649	131785649	A	G	ARHGEF4	missense	I187V		NM_032995	chr2.131785649.A.G	no	no	no	no	SemiNovel_MisOurs-IntronUtrSilent-RadarDarned
nonsynonymous SNV	chr19	58324716	58324716	T	C	ZNF552	missense	R36G		NM_024762	chr19.58324716.T.C	no	no	yes	yes	TotallyKnown_ExactMatch
nonsynonymous SNV	chr11	66523878	66523878	A	G	C11orf80	missense	H124R	RADAR	NM_024650	chr11.66523878.A.G	yes	no	yes	yes	TotallyKnown_ExactMatch
nonsynonymous SNV	chr4	77977164	77977164	T	C	CCNI	missense	K137R	RADAR	NM_006835	chr4.77977164.T.C	yes	no	yes	yes	TotallyKnown_ExactMatch
synonymous SNV	chr21	34922788	34922788	A	G	SON	silent	P417P		NM_138927	chr21.34922788.A.G	no	no	no	no	SemiKnown_SilentOurs-MisIntronUtrSpliceSilentDiffSite-RadarDarned
nonsynonymous SNV	chr4	2709917	2709917	A	G	FAM193A	missense	I1182V	RADAR	NM_001256666	chr4.2709917.A.G	yes	no	yes	yes	TotallyKnown_ExactMatch
nonsynonymous SNV	chr7	99091319	99091319	T	C	ZNF394	missense	N507D	RADAR	NM_032164	chr7.99091319.T.C	yes	no	yes	yes	TotallyKnown_ExactMatch
synonymous SNV	chr10	126450991	126450991	T	C	METTL10	silent	L251L	RADAR	NM_212554	chr10.126450991.T.C	yes	no	yes	yes	TotallyKnown_ExactMatch
nonsynonymous SNV	chr19	38189366	38189366	T	C	ZNF607	missense	S556G	RADAR	NM_032689	chr19.38189366.T.C	yes	no	yes	yes	TotallyKnown_ExactMatch
nonsynonymous SNV	chr1	153661542	153661542	A	G	NPR1	missense	K844R		NM_000906	chr1.153661542.A.G	no	no	no	no	SemiKnown_MisOurs-MisDiffSite-RadarDarned
synonymous SNV	chr19	21301135	21301135	A	G	ZNF714	silent	*555*	RADAR	NM_182515	chr19.21301135.A.G	yes	no	yes	yes	TotallyKnown_ExactMatch
nonsynonymous SNV	chr1	12091858	12091858	A	G	MIIP	missense	K387R		NM_021933	chr1.12091858.A.G	no	no	yes	yes	TotallyKnown_ExactMatch
synonymous SNV	chr16	57717868	57717868	A	G	GPR97	silent	S302S		NM_170776	chr16.57717868.A.G	no	no	yes	yes	TotallyKnown_ExactMatch
synonymous SNV	chr15	75646087	75646087	A	G	NEIL1	silent	K242K	RADAR	NM_024608	chr15.75646087.A.G	yes	yes	yes	yes	TotallyKnown_ExactMatch
nonsynonymous SNV	chr19	58213835	58213835	T	C	ZNF154	missense	Y161C		NM_001085384	chr19.58213835.T.C	no	no	no	no	SemiKnown_MisOurs-MisDiffSite-RadarDarned
synonymous SNV	chr14	61550331	61550331	A	G	SLC38A6	silent	E489E	RADAR	NM_001172702	chr14.61550331.A.G	yes	no	yes	yes	TotallyKnown_ExactMatch
nonsynonymous SNV	chr7	97498401	97498401	T	C	ASNS	missense	K23R	RADAR	NM_133436	chr7.97498401.T.C	yes	no	yes	yes	TotallyKnown_ExactMatch
nonsynonymous SNV	chr19	58388328	58388328	T	C	ZNF814	missense	Y40C	RADAR	NM_001144989	chr19.58388328.T.C	yes	no	yes	yes	TotallyKnown_ExactMatch
nonsynonymous SNV	chr16	30965098	30965098	A	G	ORAI3	missense	K274R		NM_152288	chr16.30965098.A.G	no	no	no	no	SemiNovel_MisOurs-IntronUtrSilent-RadarDarned
nonsynonymous SNV	chr15	65426067	65426067	T	C	PDCD7	missense	Q18R	RADAR	NM_005707	chr15.65426067.T.C	yes	no	yes	yes	TotallyKnown_ExactMatch
synonymous SNV	chr11	62644260	62644260	A	G	SLC3A2	silent	E70E	RADAR	NM_001012662	chr11.62644260.A.G	yes	no	yes	yes	TotallyKnown_ExactMatch
nonsynonymous SNV	chr1	225974614	225974614	A	G	SRP9	missense	I64M	RADAR	NM_001130440	chr1.225974614.A.G	yes	yes	yes	yes	TotallyKnown_ExactMatch
synonymous SNV	chr1	225974644	225974644	A	G	SRP9	silent	S74S	RADAR	NM_001130440	chr1.225974644.A.G	yes	no	yes	yes	TotallyKnown_ExactMatch
nonsynonymous SNV	chr19	21301076	21301076	A	G	ZNF714	missense	K536E	RADAR	NM_182515	chr19.21301076.A.G	yes	no	yes	yes	TotallyKnown_ExactMatch
synonymous SNV	chr6	31779261	31779261	T	C	HSPA1L	silent	A163A	RADAR	NM_005527	chr6.31779261.T.C	yes	no	yes	yes	TotallyKnown_ExactMatch
nonsynonymous SNV	chr8	67590188	67590188	A	G	C8orf44	missense	Q82R	RADAR	NM_019607	chr8.67590188.A.G	yes	no	yes	yes	TotallyKnown_ExactMatch
nonsynonymous SNV	chr1	160319987	160319987	A	G	NCSTN	missense	S177G	RADAR	NM_015331	chr1.160319987.A.G	yes	no	yes	yes	TotallyKnown_ExactMatch
nonsynonymous SNV	chr19	46841538	46841538	A	G	HIF3A	missense	Q443R	RADAR	NM_152796	chr19.46841538.A.G	yes	no	yes	yes	TotallyKnown_ExactMatch
nonsynonymous SNV	chr6	139085488	139085488	T	C	LOC100507462	missense	R22G	RADAR	NM_001242740	chr6.139085488.T.C	yes	no	yes	yes	TotallyKnown_ExactMatch
nonsynonymous SNV	chr1	1200205	1200205	T	C	UBE2J2	missense	K46R	RADAR	NM_194315	chr1.1200205.T.C	yes	yes	yes	yes	TotallyKnown_ExactMatch
synonymous SNV	chr17	15406499	15406499	T	C	TVP23C	silent	S170S	RADAR	NM_145301	chr17.15406499.T.C	yes	no	yes	yes	TotallyKnown_ExactMatch
nonsynonymous SNV	chr16	5094705	5094705	T	C	C16orf89	missense	Y363C	RADAR	NM_152459	chr16.5094705.T.C	yes	no	yes	yes	TotallyKnown_ExactMatch
nonsynonymous SNV	chr9	140510564	140510564	T	C	C9orf37	missense	T30A	RADAR	NM_032937	chr9.140510564.T.C	yes	no	yes	yes	TotallyKnown_ExactMatch
synonymous SNV	chr19	39079861	39079861	T	C	MAP4K1	silent	S817S	RADAR	NM_007181	chr19.39079861.T.C	yes	yes	yes	yes	TotallyKnown_ExactMatch
nonsynonymous SNV	chr18	32825741	32825741	A	G	ZNF397	missense	R358G	RADAR	NM_001135178	chr18.32825741.A.G	yes	no	yes	yes	TotallyKnown_ExactMatch
nonsynonymous SNV	chr21	34923153	34923153	A	G	SON	missense	Q539R		NM_138927	chr21.34923153.A.G	no	no	yes	yes	TotallyKnown_ExactMatch
synonymous SNV	chr17	80441110	80441110	A	G	NARF	silent	S279S	RADAR	NM_031968	chr17.80441110.A.G	yes	no	yes	yes	TotallyKnown_ExactMatch
nonsynonymous SNV	chr12	110605680	110605680	A	G	IFT81	missense	Q398R	RADAR	NM_031473	chr12.110605680.A.G	yes	no	yes	yes	TotallyKnown_ExactMatch
nonsynonymous SNV	chr9	128347862	128347862	T	C	MAPKAP1	missense	T215A		NM_001006619	chr9.128347862.T.C	no	no	no	no	SemiNovel_MisOurs-IntronUtrSilent-RadarDarned
nonsynonymous SNV	chr7	39990590	39990590	A	G	CDK13	missense	K117R	RADAR	NM_031267	chr7.39990590.A.G	yes	no	yes	yes	TotallyKnown_ExactMatch
nonsynonymous SNV	chr22	50658851	50658851	T	C	TUBGCP6	missense	T1313A		NM_020461	chr22.50658851.T.C	no	no	no	no	SemiKnown_MisOurs-MisDiffSite-RadarDarned
nonsynonymous SNV	chr19	47152854	47152854	T	C	DACT3	missense	R259G	RADAR	NM_145056	chr19.47152854.T.C	yes	no	yes	yes	TotallyKnown_ExactMatch
synonymous SNV	chr22	37770174	37770174	T	C	ELFN2	silent	V467V	RADAR	NM_052906	chr22.37770174.T.C	yes	no	yes	yes	TotallyKnown_ExactMatch
synonymous SNV	chr9	130953032	130953032	T	C	CIZ1	silent	L35L	RADAR	NM_001131015	chr9.130953032.T.C	yes	no	yes	yes	TotallyKnown_ExactMatch
nonsynonymous SNV	chr1	149859238	149859238	T	C	HIST2H2AB	missense	T77A	RADAR	NM_175065	chr1.149859238.T.C	yes	no	yes	yes	TotallyKnown_ExactMatch
nonsynonymous SNV	chr19	58370696	58370696	A	G	ZNF587	missense	S306G		NM_032828	chr19.58370696.A.G	no	no	yes	yes	TotallyKnown_ExactMatch
nonsynonymous SNV	chr17	43219954	43219954	A	G	ACBD4	missense	T262A	RADAR	NM_001135707	chr17.43219954.A.G	yes	no	yes	yes	TotallyKnown_ExactMatch
nonsynonymous SNV	chr1	225974619	225974619	A	G	SRP9	missense	H66R	RADAR	NM_001130440	chr1.225974619.A.G	yes	no	yes	yes	TotallyKnown_ExactMatch
nonsynonymous SNV	chr13	100915020	100915020	A	G	PCCA	missense	S252G	RADAR	NM_001178004	chr13.100915020.A.G	yes	no	yes	yes	TotallyKnown_ExactMatch
synonymous SNV	chr16	57717871	57717871	A	G	GPR97	silent	E303E		NM_170776	chr16.57717871.A.G	no	no	yes	yes	TotallyKnown_ExactMatch
nonsynonymous SNV	chr1	8674712	8674712	T	C	RERE	missense	T144A		NM_001042681	chr1.8674712.T.C	no	no	no	no	SemiNovel_MisOurs-IntronUtrSilent-RadarDarned
synonymous SNV	chr1	225974581	225974581	A	G	SRP9	silent	L53L	RADAR	NM_001130440	chr1.225974581.A.G	yes	yes	yes	yes	TotallyKnown_ExactMatch
nonsynonymous SNV	chr7	39990581	39990581	A	G	CDK13	missense	E114G		NM_031267	chr7.39990581.A.G	no	no	no	no	SemiKnown_MisOurs-MisDiffSite-RadarDarned
nonsynonymous SNV	chr3	147128798	147128798	A	G	ZIC1	missense	K300R	RADAR	NM_003412	chr3.147128798.A.G	yes	no	yes	yes	TotallyKnown_ExactMatch
nonsynonymous SNV	chr20	36147572	36147572	T	C	BLCAP	missense	Y2C		NM_006698	chr20.36147572.T.C	no	yes	yes	yes	TotallyKnown_ExactMatch
nonsynonymous SNV	chr19	58370885	58370885	A	G	ZNF587	missense	N369D		NM_032828	chr19.58370885.A.G	no	no	no	no	SemiKnown_MisOurs-MisDiffSite-RadarDarned
nonsynonymous SNV	chr19	58371003	58371003	A	G	ZNF587	missense	Y408C		NM_032828	chr19.58371003.A.G	no	no	yes	yes	TotallyKnown_ExactMatch
synonymous SNV	chr15	65425334	65425334	T	C	PDCD7	silent	A262A	RADAR	NM_005707	chr15.65425334.T.C	yes	no	yes	yes	TotallyKnown_ExactMatch
nonsynonymous SNV	chr17	37826529	37826529	A	G	PNMT	missense	S246G	RADAR	NM_002686	chr17.37826529.A.G	yes	no	yes	yes	TotallyKnown_ExactMatch
nonsynonymous SNV	chr22	19429189	19429189	T	C	C22orf39	missense	N111S	RADAR	NM_001166242	chr22.19429189.T.C	yes	no	yes	yes	TotallyKnown_ExactMatch
synonymous SNV	chr18	32825881	32825881	A	G	ZNF397	silent	K404K	RADAR	NM_001135178	chr18.32825881.A.G	yes	no	yes	yes	TotallyKnown_ExactMatch
nonsynonymous SNV	chr10	97146871	97146871	T	C	SORBS1	missense	K435E	RADAR	NM_001034955	chr10.97146871.T.C	yes	yes	yes	yes	TotallyKnown_ExactMatch
nonsynonymous SNV	chr6	31779293	31779293	T	C	HSPA1L	missense	N153D	RADAR	NM_005527	chr6.31779293.T.C	yes	no	yes	yes	TotallyKnown_ExactMatch
nonsynonymous SNV	chr6	31778129	31778129	T	C	HSPA1L	missense	K541E	RADAR	NM_005527	chr6.31778129.T.C	yes	no	yes	yes	TotallyKnown_ExactMatch
nonsynonymous SNV	chr4	77979680	77979680	T	C	CCNI	missense	R75G	RADAR	NM_006835	chr4.77979680.T.C	yes	yes	yes	yes	TotallyKnown_ExactMatch
synonymous SNV	chr19	21301134	21301134	A	G	ZNF714	silent	*555*	RADAR	NM_182515	chr19.21301134.A.G	yes	no	yes	yes	TotallyKnown_ExactMatch
stoploss SNV	chr10	102777342	102777342	T	C	PDZD7	stoploss	*518W	RADAR	NM_024895	chr10.102777342.T.C	yes	no	yes	yes	TotallyKnown_ExactMatch
nonsynonymous SNV	chr4	2835556	2835556	A	G	SH3BP2	missense	R561G	RADAR	NM_003023	chr4.2835556.A.G	yes	no	yes	yes	TotallyKnown_ExactMatch
nonsynonymous SNV	chr21	34922715	34922715	A	G	SON	missense	E393G		NM_138927	chr21.34922715.A.G	no	no	no	no	SemiKnown_MisOurs-MisDiffSite-RadarDarned
nonsynonymous SNV	chr2	27522458	27522458	A	G	TRIM54	missense	S192G	RADAR	NM_032546	chr2.27522458.A.G	yes	no	yes	yes	TotallyKnown_ExactMatch
synonymous SNV	chr16	31368039	31368039	C	T	ITGAX	silent	I79I		NM_000887	chr16.31368039.C.T	no	no	no	no	SemiKnown_SilentOurs-MisIntronUtrSpliceSilentDiffSite-RadarDarned
nonsynonymous SNV	chr21	34924112	34924112	A	G	SON	missense	S859G		NM_138927	chr21.34924112.A.G	no	no	yes	yes	TotallyKnown_ExactMatch
synonymous SNV	chr11	66523921	66523921	A	G	C11orf80	silent	S138S	RADAR	NM_024650	chr11.66523921.A.G	yes	no	yes	yes	TotallyKnown_ExactMatch
nonsynonymous SNV	chr17	80441066	80441066	A	G	NARF	missense	T265A	RADAR	NM_031968	chr17.80441066.A.G	yes	no	yes	yes	TotallyKnown_ExactMatch
synonymous SNV	chr17	80441107	80441107	A	G	NARF	silent	E278E	RADAR	NM_031968	chr17.80441107.A.G	yes	no	yes	yes	TotallyKnown_ExactMatch
synonymous SNV	chr20	5092242	5092242	T	C	TMEM230	silent	L26L	RADAR	NM_001009923	chr20.5092242.T.C	yes	yes	yes	yes	TotallyKnown_ExactMatch
nonsynonymous SNV	chr13	100915046	100915046	A	G	PCCA	missense	I260M	RADAR	NM_001178004	chr13.100915046.A.G	yes	no	yes	yes	TotallyKnown_ExactMatch
synonymous SNV	chr7	39990330	39990330	A	G	CDK13	silent	R30R		NM_031267	chr7.39990330.A.G	no	no	no	no	SemiKnown_SilentOurs-MisIntronUtrSpliceSilentDiffSite-RadarDarned
nonsynonymous SNV	chr3	147128546	147128546	A	G	ZIC1	missense	Y216C		NM_003412	chr3.147128546.A.G	no	no	yes	yes	TotallyKnown_ExactMatch
synonymous SNV	chr4	158257879	158257879	A	G	GRIA2	silent	Q608Q	RADAR	NM_000826	chr4.158257879.A.G	yes	yes	yes	yes	TotallyKnown_ExactMatch
nonsynonymous SNV	chr22	19429180	19429180	T	C	C22orf39	missense	Y114C	RADAR	NM_001166242	chr22.19429180.T.C	yes	no	yes	yes	TotallyKnown_ExactMatch
nonsynonymous SNV	chr19	39079856	39079856	T	C	MAP4K1	missense	N819S	RADAR	NM_007181	chr19.39079856.T.C	yes	no	yes	yes	TotallyKnown_ExactMatch
synonymous SNV	chr10	126451093	126451093	T	C	METTL10	silent	A217A	RADAR	NM_212554	chr10.126451093.T.C	yes	no	yes	yes	TotallyKnown_ExactMatch
nonsynonymous SNV	chrX	2825467	2825467	T	C	ARSD	missense	R543G	RADAR	NM_001669	chrX.2825467.T.C	yes	no	yes	yes	TotallyKnown_ExactMatch
nonsynonymous SNV	chr8	67590169	67590169	A	G	C8orf44	missense	K76E	RADAR	NM_019607	chr8.67590169.A.G	yes	no	yes	yes	TotallyKnown_ExactMatch
synonymous SNV	chr2	47389440	47389440	G	A	CALM2	silent	F90F		NM_001743	chr2.47389440.G.A	no	no	no	no	SemiKnown_SilentOurs-MisIntronUtrSpliceSilentDiffSite-RadarDarned
stoploss SNV	chr19	36507061	36507061	T	C	CLIP3	stoploss	*548W		NM_015526	chr19.36507061.T.C	no	no	no	no	SemiNovel_StopLossOurs-IntronUtrSilent-RadarDarned
nonsynonymous SNV	chr15	65249450	65249450	A	G	ANKDD1A	missense	T498A	RADAR	NM_182703	chr15.65249450.A.G	yes	no	yes	yes	TotallyKnown_ExactMatch
synonymous SNV	chr10	97146797	97146797	T	C	SORBS1	silent	L459L	RADAR	NM_001034955	chr10.97146797.T.C	yes	no	yes	yes	TotallyKnown_ExactMatch
nonsynonymous SNV	chr1	2125438	2125438	T	C	C1orf86	missense	Q66R		NM_182533	chr1.2125438.T.C	no	no	no	no	SemiKnown_MisOurs-MisDiffSite-RadarDarned
stoploss SNV	chr8	145579192	145579192	T	C	FBXL6	stoploss	*540W	RADAR	NM_012162	chr8.145579192.T.C	yes	yes	yes	yes	TotallyKnown_ExactMatch
synonymous SNV	chr13	46090370	46090370	A	G	COG3	silent	E634E		NM_031431	chr13.46090370.A.G	no	no	yes	yes	TotallyKnown_ExactMatch
nonsynonymous SNV	chr17	46847164	46847164	T	C	TTLL6	missense	K779R		NM_001130918	chr17.46847164.T.C	no	no	no	no	SemiNovel_MisOurs-IntronUtrSilent-RadarDarned
nonsynonymous SNV	chr7	150440033	150440033	A	G	GIMAP1-GIMAP5	missense	Y473C		NM_001199577	chr7.150440033.A.G	no	no	yes	yes	TotallyKnown_ExactMatch
nonsynonymous SNV	chr1	160302244	160302244	T	C	COPA	missense	I164V	RADAR	NM_004371	chr1.160302244.T.C	yes	yes	yes	yes	TotallyKnown_ExactMatch
synonymous SNV	chr19	23542206	23542206	T	C	ZNF91	silent	*1192*	RADAR	NM_003430	chr19.23542206.T.C	yes	no	yes	yes	TotallyKnown_ExactMatch
nonsynonymous SNV	chr4	2709953	2709953	A	G	FAM193A	missense	S1194G	RADAR	NM_001256666	chr4.2709953.A.G	yes	no	yes	yes	TotallyKnown_ExactMatch
nonsynonymous SNV	chr19	36211399	36211399	A	G	MLL4	missense	R384G	RADAR	NM_014727	chr19.36211399.A.G	yes	no	yes	yes	TotallyKnown_ExactMatch
synonymous SNV	chr17	34866719	34866719	T	C	MYO19	silent	P341P	RADAR	NM_025109	chr17.34866719.T.C	yes	no	yes	yes	TotallyKnown_ExactMatch
nonsynonymous SNV	chr19	44981548	44981548	T	C	ZNF180	missense	S384G		NM_013256	chr19.44981548.T.C	no	no	no	no	SemiKnown_MisOurs-MisDiffSite-RadarDarned
nonsynonymous SNV	chr19	44803803	44803803	T	C	ZNF235	missense	Y33C		NM_004234	chr19.44803803.T.C	no	no	no	no	SemiKnown_MisOurs-MisDiffSite-RadarDarned
synonymous SNV	chr18	32825902	32825902	A	G	ZNF397	silent	K411K	RADAR	NM_001135178	chr18.32825902.A.G	yes	no	yes	yes	TotallyKnown_ExactMatch
nonsynonymous SNV	chr1	247263717	247263717	T	C	ZNF669	missense	N366D	RADAR	NM_001142572	chr1.247263717.T.C	yes	no	yes	yes	TotallyKnown_ExactMatch
nonsynonymous SNV	chr7	39990623	39990623	A	G	CDK13	missense	Q128R	RADAR	NM_031267	chr7.39990623.A.G	yes	no	yes	yes	TotallyKnown_ExactMatch
nonsynonymous SNV	chr16	5094690	5094690	T	C	C16orf89	missense	Y368C	RADAR	NM_152459	chr16.5094690.T.C	yes	no	yes	yes	TotallyKnown_ExactMatch
nonsynonymous SNV	chr7	39990578	39990578	A	G	CDK13	missense	Q113R	RADAR	NM_031267	chr7.39990578.A.G	yes	no	yes	yes	TotallyKnown_ExactMatch
nonsynonymous SNV	chr12	133438936	133438936	T	C	CHFR	missense	Q160R	RADAR	NM_018223	chr12.133438936.T.C	yes	no	yes	yes	TotallyKnown_ExactMatch
nonsynonymous SNV	chr10	92662036	92662036	A	G	RPP30	missense	H278R	RADAR	NM_001104546	chr10.92662036.A.G	yes	no	yes	yes	TotallyKnown_ExactMatch
nonsynonymous SNV	chr22	18317247	18317247	T	C	MICAL3	missense	Q957R	RADAR	NM_001122731	chr22.18317247.T.C	yes	no	yes	yes	TotallyKnown_ExactMatch
synonymous SNV	chr19	578111	578111	A	G	BSG	silent	L135L	RADAR	NM_001728	chr19.578111.A.G	yes	no	yes	yes	TotallyKnown_ExactMatch
synonymous SNV	chr2	108915027	108915027	A	G	SULT1C2	silent	T94T	RADAR	NM_176825	chr2.108915027.A.G	yes	no	yes	yes	TotallyKnown_ExactMatch
nonsynonymous SNV	chr6	17951613	17951613	T	C	KIF13A	missense	Q65R	RADAR	NM_001243423	chr6.17951613.T.C	yes	no	yes	yes	TotallyKnown_ExactMatch
synonymous SNV	chr9	108147726	108147726	A	G	SLC44A1	silent	K631K		NM_080546	chr9.108147726.A.G	no	no	no	no	SemiKnown_SilentOurs-MisIntronUtrSpliceSilentDiffSite-RadarDarned
nonsynonymous SNV	chr16	5094819	5094819	T	C	C16orf89	missense	Q325R	RADAR	NM_152459	chr16.5094819.T.C	yes	no	yes	yes	TotallyKnown_ExactMatch
nonsynonymous SNV	chr1	225974645	225974645	A	G	SRP9	missense	S75G	RADAR	NM_001130440	chr1.225974645.A.G	yes	no	yes	yes	TotallyKnown_ExactMatch
nonsynonymous SNV	chr10	99424675	99424675	A	G	PI4K2A	missense	I340V		NM_018425	chr10.99424675.A.G	no	no	yes	yes	TotallyKnown_ExactMatch
nonsynonymous SNV	chr2	152276863	152276863	A	G	RIF1	missense	I221M		NM_001177663	chr2.152276863.A.G	no	no	no	no	SemiNovel_MisOurs-IntronUtrSilent-RadarDarned
nonsynonymous SNV	chr18	32825609	32825609	A	G	ZNF397	missense	K314E	RADAR	NM_001135178	chr18.32825609.A.G	yes	no	yes	yes	TotallyKnown_ExactMatch
nonsynonymous SNV	chr10	97146786	97146786	T	C	SORBS1	missense	N463S	RADAR	NM_001034955	chr10.97146786.T.C	yes	no	yes	yes	TotallyKnown_ExactMatch
nonsynonymous SNV	chr14	89038415	89038415	A	G	ZC3H14	missense	S93G		NM_024824	chr14.89038415.A.G	no	no	no	no	SemiKnown_MisOurs-MisDiffSite-RadarDarned
nonsynonymous SNV	chr11	65314322	65314322	T	C	LTBP3	missense	K726R	RADAR	NM_021070	chr11.65314322.T.C	yes	no	yes	yes	TotallyKnown_ExactMatch
nonsynonymous SNV	chr1	149858879	149858879	A	G	HIST2H2AC	missense	K119E	RADAR	NM_003517	chr1.149858879.A.G	yes	no	yes	yes	TotallyKnown_ExactMatch
nonsynonymous SNV	chr7	99091318	99091318	T	C	ZNF394	missense	N507S	RADAR	NM_032164	chr7.99091318.T.C	yes	no	yes	yes	TotallyKnown_ExactMatch
nonsynonymous SNV	chr3	179093014	179093014	A	G	MFN1	missense	I328V		NM_033540	chr3.179093014.A.G	no	no	yes	yes	TotallyKnown_ExactMatch
synonymous SNV	chr17	46847277	46847277	T	C	TTLL6	silent	L741L		NM_001130918	chr17.46847277.T.C	no	no	no	no	SemiKnown_SilentOurs-MisIntronUtrSpliceSilentDiffSite-RadarDarned
nonsynonymous SNV	chrX	114082694	114082694	A	G	HTR2C	missense	I160V	RADAR	NM_001256760	chrX.114082694.A.G	yes	no	yes	yes	TotallyKnown_ExactMatch
nonsynonymous SNV	chr5	42808347	42808347	T	C	SEPP1	missense	R37G		NM_005410	chr5.42808347.T.C	no	no	no	no	SemiNovel_MisOurs-IntronUtrSilent-RadarDarned
nonsynonymous SNV	chr12	123485328	123485328	T	C	PITPNM2	missense	I407M		NM_020845	chr12.123485328.T.C	no	no	no	no	SemiNovel_MisOurs-IntronUtrSilent-RadarDarned
nonsynonymous SNV	chr6	42224509	42224509	T	C	TRERF1	missense	E846G		NM_033502	chr6.42224509.T.C	no	no	no	no	SemiNovel_MisOurs-IntronUtrSilent-RadarDarned
synonymous SNV	chr1	149859191	149859191	T	C	HIST2H2AB	silent	E92E		NM_175065	chr1.149859191.T.C	no	no	yes	yes	TotallyKnown_ExactMatch
nonsynonymous SNV	chr19	18288551	18288551	A	G	IFI30	missense	T223A	RADAR	NM_006332	chr19.18288551.A.G	yes	yes	yes	yes	TotallyKnown_ExactMatch
nonsynonymous SNV	chr17	80441052	80441052	A	G	NARF	missense	Q260R	RADAR	NM_031968	chr17.80441052.A.G	yes	no	yes	yes	TotallyKnown_ExactMatch
nonsynonymous SNV	chr19	21301094	21301094	A	G	ZNF714	missense	K542E	RADAR	NM_182515	chr19.21301094.A.G	yes	yes	yes	yes	TotallyKnown_ExactMatch
nonsynonymous SNV	chr4	57976234	57976234	T	C	IGFBP7	missense	K95R	RADAR	NM_001253835	chr4.57976234.T.C	yes	yes	yes	yes	TotallyKnown_ExactMatch
nonsynonymous SNV	chr18	32825972	32825972	A	G	ZNF397	missense	R435G	RADAR	NM_001135178	chr18.32825972.A.G	yes	no	yes	yes	TotallyKnown_ExactMatch
nonsynonymous SNV	chr1	247263719	247263719	T	C	ZNF669	missense	Y365C	RADAR	NM_001142572	chr1.247263719.T.C	yes	yes	yes	yes	TotallyKnown_ExactMatch
nonsynonymous SNV	chr1	1200206	1200206	T	C	UBE2J2	missense	K46E	RADAR	NM_194315	chr1.1200206.T.C	yes	no	yes	yes	TotallyKnown_ExactMatch
nonsynonymous SNV	chr22	19429196	19429196	T	C	C22orf39	missense	T109A	RADAR	NM_001166242	chr22.19429196.T.C	yes	yes	yes	yes	TotallyKnown_ExactMatch
nonsynonymous SNV	chr15	45412865	45412865	T	C	DUOXA1	missense	K160R	RADAR	NM_144565	chr15.45412865.T.C	yes	no	yes	yes	TotallyKnown_ExactMatch
nonsynonymous SNV	chr6	17951641	17951641	T	C	KIF13A	missense	I56V	RADAR	NM_001243423	chr6.17951641.T.C	yes	no	yes	yes	TotallyKnown_ExactMatch
nonsynonymous SNV	chr1	1219383	1219383	A	G	SCNN1D	missense	Q126R		NM_001130413	chr1.1219383.A.G	no	no	no	no	SemiNovel_MisOurs-IntronUtrSilent-RadarDarned
nonsynonymous SNV	chr15	65249514	65249514	A	G	ANKDD1A	missense	Q519R	RADAR	NM_182703	chr15.65249514.A.G	yes	no	yes	yes	TotallyKnown_ExactMatch
nonsynonymous SNV	chr22	50659705	50659705	T	C	TUBGCP6	missense	Q1028R		NM_020461	chr22.50659705.T.C	no	no	yes	yes	TotallyKnown_ExactMatch
synonymous SNV	chr9	132571781	132571781	A	G	TOR1B	silent	E310E		NM_014506	chr9.132571781.A.G	no	no	yes	yes	TotallyKnown_ExactMatch
nonsynonymous SNV	chr17	33801947	33801947	T	C	SLFN12L	missense	R588G	RADAR	NM_001195790	chr17.33801947.T.C	yes	no	yes	yes	TotallyKnown_ExactMatch
nonsynonymous SNV	chr19	39079860	39079860	T	C	MAP4K1	missense	S818G	RADAR	NM_007181	chr19.39079860.T.C	yes	no	yes	yes	TotallyKnown_ExactMatch
nonsynonymous SNV	chr9	139566725	139566725	A	G	EGFL7	missense	K270R		NM_201446	chr9.139566725.A.G	no	no	no	no	SemiNovel_MisOurs-IntronUtrSilent-RadarDarned
nonsynonymous SNV	chr13	100915062	100915062	A	G	PCCA	missense	N266D	RADAR	NM_001178004	chr13.100915062.A.G	yes	no	yes	yes	TotallyKnown_ExactMatch
nonsynonymous SNV	chr19	58371341	58371341	A	G	ZNF587	missense	K521E	RADAR	NM_032828	chr19.58371341.A.G	yes	no	yes	yes	TotallyKnown_ExactMatch
stopgain SNV	chr18	56586978	56586978	C	T	ZNF532	nonsense	Q487*		NM_018181	chr18.56586978.C.T	no	no	no	no	SemiNovel_NonsOurs-IntronUtrSilent-RadarDarned
nonsynonymous SNV	chr19	56895363	56895363	T	C	ZNF582	missense	R475G	RADAR	NM_144690	chr19.56895363.T.C	yes	no	yes	yes	TotallyKnown_ExactMatch
synonymous SNV	chr17	80441074	80441074	A	G	NARF	silent	V267V	RADAR	NM_031968	chr17.80441074.A.G	yes	yes	yes	yes	TotallyKnown_ExactMatch
synonymous SNV	chr19	18284747	18284747	A	G	IFI30	silent	L32L	RADAR	NM_006332	chr19.18284747.A.G	yes	no	yes	yes	TotallyKnown_ExactMatch
nonsynonymous SNV	chr10	97146805	97146805	T	C	SORBS1	missense	K457E	RADAR	NM_001034955	chr10.97146805.T.C	yes	no	yes	yes	TotallyKnown_ExactMatch
synonymous SNV	chr8	41575170	41575170	G	A	ANK1	silent	I419I		NM_020476	chr8.41575170.G.A	no	no	no	no	SemiKnown_SilentOurs-MisIntronUtrSpliceSilentDiffSite-RadarDarned
nonsynonymous SNV	chr16	5094733	5094733	T	C	C16orf89	missense	S354G	RADAR	NM_152459	chr16.5094733.T.C	yes	no	yes	yes	TotallyKnown_ExactMatch
synonymous SNV	chr11	63586012	63586012	A	G	C11orf84	silent	T207T		NM_138471	chr11.63586012.A.G	no	no	no	no	SemiKnown_SilentOurs-MisIntronUtrSpliceSilentDiffSite-RadarDarned
nonsynonymous SNV	chr17	43045220	43045220	T	C	C1QL1	missense	Q66R	RADAR	NM_006688	chr17.43045220.T.C	yes	yes	yes	yes	TotallyKnown_ExactMatch
nonsynonymous SNV	chr1	8674732	8674732	T	C	RERE	missense	Q137R		NM_001042681	chr1.8674732.T.C	no	no	no	no	SemiNovel_MisOurs-IntronUtrSilent-RadarDarned
synonymous SNV	chr7	131195050	131195050	T	C	PODXL	silent	E249E	RADAR	NM_001018111	chr7.131195050.T.C	yes	no	yes	yes	TotallyKnown_ExactMatch
synonymous SNV	chr19	5893234	5893234	T	C	NDUFA11	silent	S127S	RADAR	NM_001193375	chr19.5893234.T.C	yes	no	yes	yes	TotallyKnown_ExactMatch
synonymous SNV	chr10	126450988	126450988	T	C	METTL10	silent	A252A	RADAR	NM_212554	chr10.126450988.T.C	yes	no	yes	yes	TotallyKnown_ExactMatch
nonsynonymous SNV	chr19	39079857	39079857	T	C	MAP4K1	missense	N819D	RADAR	NM_007181	chr19.39079857.T.C	yes	no	yes	yes	TotallyKnown_ExactMatch
nonsynonymous SNV	chr10	126451119	126451119	T	C	METTL10	missense	T209A	RADAR	NM_212554	chr10.126451119.T.C	yes	no	yes	yes	TotallyKnown_ExactMatch
synonymous SNV	chr21	30463848	30463848	A	G	C21orf7	silent	E28E	RADAR	NM_020152	chr21.30463848.A.G	yes	no	yes	yes	TotallyKnown_ExactMatch
synonymous SNV	chr16	5094788	5094788	T	C	C16orf89	silent	S335S	RADAR	NM_152459	chr16.5094788.T.C	yes	no	yes	yes	TotallyKnown_ExactMatch
nonsynonymous SNV	chr11	46388498	46388498	A	G	DGKZ	missense	K231R	RADAR	NM_001105540	chr11.46388498.A.G	yes	no	yes	yes	TotallyKnown_ExactMatch
nonsynonymous SNV	chr19	49954072	49954072	T	C	PIH1D1	missense	R42G		NM_017916	chr19.49954072.T.C	no	no	no	no	SemiNovel_MisOurs-IntronUtrSilent-RadarDarned
nonsynonymous SNV	chr2	42275530	42275530	A	G	PKDCC	missense	Y64C		NM_138370	chr2.42275530.A.G	no	no	no	no	SemiNovel_MisOurs-IntronUtrSilent-RadarDarned
synonymous SNV	chr7	77569407	77569407	C	T	PHTF2	silent	L476L		NM_001127357	chr7.77569407.C.T	no	no	no	no	SemiKnown_SilentOurs-MisIntronUtrSpliceSilentDiffSite-RadarDarned
nonsynonymous SNV	chr12	133438934	133438934	T	C	CHFR	missense	S161G	RADAR	NM_018223	chr12.133438934.T.C	yes	no	yes	yes	TotallyKnown_ExactMatch
synonymous SNV	chr11	46539904	46539904	T	C	AMBRA1	silent	P625P	RADAR	NM_001267782	chr11.46539904.T.C	yes	no	yes	yes	TotallyKnown_ExactMatch
nonsynonymous SNV	chr4	158257875	158257875	A	G	GRIA2	missense	Q607R	RADAR	NM_000826	chr4.158257875.A.G	yes	yes	yes	yes	TotallyKnown_ExactMatch
nonsynonymous SNV	chr1	225974612	225974612	A	G	SRP9	missense	I64V	RADAR	NM_001130440	chr1.225974612.A.G	yes	no	yes	yes	TotallyKnown_ExactMatch
nonsynonymous SNV	chr15	83660776	83660776	T	C	C15orf40	missense	Q130R	RADAR	NM_001160115	chr15.83660776.T.C	yes	no	yes	yes	TotallyKnown_ExactMatch
nonsynonymous SNV	chr16	57416505	57416505	A	G	CX3CL1	missense	Q252R		NM_002996	chr16.57416505.A.G	no	no	yes	yes	TotallyKnown_ExactMatch
nonsynonymous SNV	chr15	23891316	23891316	T	C	MAGEL2	missense	Q525R		NM_019066	chr15.23891316.T.C	no	no	yes	yes	TotallyKnown_ExactMatch
nonsynonymous SNV	chr6	102337702	102337702	A	G	GRIK2	missense	Y571C	RADAR	NM_175768	chr6.102337702.A.G	yes	yes	yes	yes	TotallyKnown_ExactMatch
synonymous SNV	chr4	151749658	151749658	T	C	LRBA	silent	L1615L	RADAR	NM_001199282	chr4.151749658.T.C	yes	no	yes	yes	TotallyKnown_ExactMatch
nonsynonymous SNV	chr7	39990344	39990344	A	G	CDK13	missense	Q35R	RADAR	NM_031267	chr7.39990344.A.G	yes	no	yes	yes	TotallyKnown_ExactMatch
nonsynonymous SNV	chr19	21301104	21301104	A	G	ZNF714	missense	K545R	RADAR	NM_182515	chr19.21301104.A.G	yes	no	yes	yes	TotallyKnown_ExactMatch
synonymous SNV	chr19	18182130	18182130	T	C	IL12RB1	silent	S345S	RADAR	NM_153701	chr19.18182130.T.C	yes	yes	yes	yes	TotallyKnown_ExactMatch
nonsynonymous SNV	chr13	100915050	100915050	A	G	PCCA	missense	K262E	RADAR	NM_001178004	chr13.100915050.A.G	yes	no	yes	yes	TotallyKnown_ExactMatch
nonsynonymous SNV	chr19	58197939	58197939	A	G	ZNF551	missense	Q99R		NM_138347	chr19.58197939.A.G	no	no	yes	yes	TotallyKnown_ExactMatch
nonsynonymous SNV	chr11	774040	774040	T	C	PDDC1	missense	Y72C		NM_182612	chr11.774040.T.C	no	no	no	no	SemiNovel_MisOurs-IntronUtrSilent-RadarDarned
nonsynonymous SNV	chr1	26128581	26128581	A	G	SEPN1	missense	N126D	RADAR	NM_020451	chr1.26128581.A.G	yes	no	yes	yes	TotallyKnown_ExactMatch
synonymous SNV	chr14	61550343	61550343	A	G	SLC38A6	silent	L493L	RADAR	NM_001172702	chr14.61550343.A.G	yes	no	yes	yes	TotallyKnown_ExactMatch
nonsynonymous SNV	chr12	51873854	51873854	A	G	SLC4A8	missense	S698G	RADAR	NM_001258403	chr12.51873854.A.G	yes	yes	yes	yes	TotallyKnown_ExactMatch
nonsynonymous SNV	chr6	42985943	42985943	A	G	KLHDC3	missense	I170V		NM_057161	chr6.42985943.A.G	no	no	no	no	SemiNovel_MisOurs-IntronUtrSilent-RadarDarned
synonymous SNV	chr21	34922935	34922935	A	G	SON	silent	P466P		NM_138927	chr21.34922935.A.G	no	no	no	no	SemiKnown_SilentOurs-MisIntronUtrSpliceSilentDiffSite-RadarDarned
nonsynonymous SNV	chr15	65425992	65425992	T	C	PDCD7	missense	Q43R	RADAR	NM_005707	chr15.65425992.T.C	yes	no	yes	yes	TotallyKnown_ExactMatch
synonymous SNV	chr15	43826929	43826929	T	C	PPIP5K1	silent	Q1390Q	RADAR	NM_014659	chr15.43826929.T.C	yes	no	yes	yes	TotallyKnown_ExactMatch
nonsynonymous SNV	chr19	23542297	23542297	T	C	ZNF91	missense	I1162V	RADAR	NM_003430	chr19.23542297.T.C	yes	no	yes	yes	TotallyKnown_ExactMatch
nonsynonymous SNV	chr19	58371423	58371423	A	G	ZNF587	missense	Y548C	RADAR	NM_032828	chr19.58371423.A.G	yes	no	yes	yes	TotallyKnown_ExactMatch
nonsynonymous SNV	chr10	97146816	97146816	T	C	SORBS1	missense	H453R	RADAR	NM_001034955	chr10.97146816.T.C	yes	yes	yes	yes	TotallyKnown_ExactMatch
synonymous SNV	chr2	220348332	220348332	A	G	SPEG	silent	G2049G		NM_005876	chr2.220348332.A.G	no	no	yes	yes	TotallyKnown_ExactMatch
nonsynonymous SNV	chrX	114082688	114082688	A	G	HTR2C	missense	N158D	RADAR	NM_001256760	chrX.114082688.A.G	yes	no	yes	yes	TotallyKnown_ExactMatch
synonymous SNV	chr3	147128556	147128556	A	G	ZIC1	silent	Q219Q	RADAR	NM_003412	chr3.147128556.A.G	yes	no	yes	yes	TotallyKnown_ExactMatch
nonsynonymous SNV	chr16	5094721	5094721	T	C	C16orf89	missense	R358G	RADAR	NM_152459	chr16.5094721.T.C	yes	no	yes	yes	TotallyKnown_ExactMatch
nonsynonymous SNV	chr3	9876560	9876560	A	G	TTLL3	missense	K774R	RADAR	NM_001025930	chr3.9876560.A.G	yes	yes	yes	yes	TotallyKnown_ExactMatch
nonsynonymous SNV	chrX	114082682	114082682	A	G	HTR2C	missense	I156V	RADAR	NM_001256760	chrX.114082682.A.G	yes	no	yes	yes	TotallyKnown_ExactMatch
nonsynonymous SNV	chr19	47152737	47152737	T	C	DACT3	missense	S298G	RADAR	NM_145056	chr19.47152737.T.C	yes	no	yes	yes	TotallyKnown_ExactMatch
nonsynonymous SNV	chr6	31779334	31779334	T	C	HSPA1L	missense	H139R	RADAR	NM_005527	chr6.31779334.T.C	yes	no	yes	yes	TotallyKnown_ExactMatch
synonymous SNV	chr1	225974662	225974662	A	G	SRP9	silent	S80S	RADAR	NM_001130440	chr1.225974662.A.G	yes	no	yes	yes	TotallyKnown_ExactMatch
nonsynonymous SNV	chr19	58198311	58198311	A	G	ZNF551	missense	Y223C		NM_138347	chr19.58198311.A.G	no	no	no	no	SemiKnown_MisOurs-MisDiffSite-RadarDarned
nonsynonymous SNV	chr2	27522513	27522513	A	G	TRIM54	missense	K210R	RADAR	NM_032546	chr2.27522513.A.G	yes	no	yes	yes	TotallyKnown_ExactMatch
nonsynonymous SNV	chr19	58196667	58196667	A	G	ZNF551	missense	Q40R		NM_138347	chr19.58196667.A.G	no	no	yes	yes	TotallyKnown_ExactMatch
synonymous SNV	chr11	66523933	66523933	A	G	C11orf80	silent	V142V	RADAR	NM_024650	chr11.66523933.A.G	yes	no	yes	yes	TotallyKnown_ExactMatch
nonsynonymous SNV	chr3	58141791	58141791	A	G	FLNB	missense	M2324V		NM_001164317	chr3.58141791.A.G	no	yes	yes	yes	TotallyKnown_ExactMatch
nonsynonymous SNV	chr7	39990614	39990614	A	G	CDK13	missense	Q125R	RADAR	NM_031267	chr7.39990614.A.G	yes	no	yes	yes	TotallyKnown_ExactMatch
nonsynonymous SNV	chr9	132571671	132571671	A	G	TOR1B	missense	I274V		NM_014506	chr9.132571671.A.G	no	no	yes	yes	TotallyKnown_ExactMatch
nonsynonymous SNV	chr1	2436080	2436080	A	G	PLCH2	missense	R1227G	RADAR	NM_014638	chr1.2436080.A.G	yes	no	yes	yes	TotallyKnown_ExactMatch
nonsynonymous SNV	chr2	201750012	201750012	T	C	PPIL3	missense	K53E	RADAR	NM_032472	chr2.201750012.T.C	yes	no	yes	yes	TotallyKnown_ExactMatch
nonsynonymous SNV	chr19	46841558	46841558	A	G	HIF3A	missense	K450E	RADAR	NM_152796	chr19.46841558.A.G	yes	no	yes	yes	TotallyKnown_ExactMatch
nonsynonymous SNV	chr13	100915076	100915076	A	G	PCCA	missense	I270M	RADAR	NM_001178004	chr13.100915076.A.G	yes	no	yes	yes	TotallyKnown_ExactMatch
synonymous SNV	chr1	149858545	149858545	A	G	HIST2H2AC	silent	Q7Q	RADAR	NM_003517	chr1.149858545.A.G	yes	no	yes	yes	TotallyKnown_ExactMatch
nonsynonymous SNV	chr6	102372589	102372589	A	G	GRIK2	missense	Q621R	RADAR	NM_175768	chr6.102372589.A.G	yes	no	yes	yes	TotallyKnown_ExactMatch
nonsynonymous SNV	chr19	7585273	7585273	A	G	ZNF358	missense	K382R	RADAR	NM_018083	chr19.7585273.A.G	yes	no	yes	yes	TotallyKnown_ExactMatch
nonsynonymous SNV	chr20	5092172	5092172	T	C	TMEM230	missense	S50G	RADAR	NM_001009923	chr20.5092172.T.C	yes	yes	yes	yes	TotallyKnown_ExactMatch
nonsynonymous SNV	chr19	44792765	44792765	T	C	ZNF235	missense	S275G		NM_004234	chr19.44792765.T.C	no	no	yes	yes	TotallyKnown_ExactMatch
nonsynonymous SNV	chr19	18182060	18182060	T	C	IL12RB1	missense	T369A	RADAR	NM_153701	chr19.18182060.T.C	yes	no	yes	yes	TotallyKnown_ExactMatch
nonsynonymous SNV	chr17	80441048	80441048	A	G	NARF	missense	S259G	RADAR	NM_031968	chr17.80441048.A.G	yes	no	yes	yes	TotallyKnown_ExactMatch
nonsynonymous SNV	chr2	27522399	27522399	A	G	TRIM54	missense	K172R	RADAR	NM_032546	chr2.27522399.A.G	yes	no	yes	yes	TotallyKnown_ExactMatch
nonsynonymous SNV	chr12	57864624	57864624	A	G	GLI1	missense	R701G	RADAR	NM_005269	chr12.57864624.A.G	yes	yes	yes	yes	TotallyKnown_ExactMatch
nonsynonymous SNV	chr19	57967167	57967167	T	C	VN1R1	missense	M230V		NM_020633	chr19.57967167.T.C	no	no	yes	yes	TotallyKnown_ExactMatch
nonsynonymous SNV	chr16	30002836	30002836	A	G	TAOK2	missense	S1033G		NM_004783	chr16.30002836.A.G	no	no	yes	yes	TotallyKnown_ExactMatch
synonymous SNV	chr16	31374617	31374617	A	G	ITGAX	silent	P544P		NM_000887	chr16.31374617.A.G	no	no	yes	yes	TotallyKnown_ExactMatch
nonsynonymous SNV	chr8	67590166	67590166	A	G	C8orf44	missense	T75A	RADAR	NM_019607	chr8.67590166.A.G	yes	no	yes	yes	TotallyKnown_ExactMatch
synonymous SNV	chr19	5893264	5893264	T	C	NDUFA11	silent	K117K	RADAR	NM_001193375	chr19.5893264.T.C	yes	no	yes	yes	TotallyKnown_ExactMatch
synonymous SNV	chr19	5893297	5893297	T	C	NDUFA11	silent	T106T	RADAR	NM_001193375	chr19.5893297.T.C	yes	no	yes	yes	TotallyKnown_ExactMatch
nonsynonymous SNV	chr19	4651925	4651925	A	G	TNFAIP8L1	missense	K15R		NM_152362	chr19.4651925.A.G	no	no	no	no	SemiNovel_MisOurs-IntronUtrSilent-RadarDarned
synonymous SNV	chr19	44980976	44980976	T	C	ZNF180	silent	E574E		NM_013256	chr19.44980976.T.C	no	no	yes	yes	TotallyKnown_ExactMatch
nonsynonymous SNV	chr22	19429190	19429190	T	C	C22orf39	missense	N111D	RADAR	NM_001166242	chr22.19429190.T.C	yes	no	yes	yes	TotallyKnown_ExactMatch
nonsynonymous SNV	chr11	64074803	64074803	A	G	ESRRA	missense	K51R		NM_004451	chr11.64074803.A.G	no	no	no	no	SemiNovel_MisOurs-IntronUtrSilent-RadarDarned
nonsynonymous SNV	chr20	5092186	5092186	T	C	TMEM230	missense	H45R	RADAR	NM_001009923	chr20.5092186.T.C	yes	yes	yes	yes	TotallyKnown_ExactMatch
nonsynonymous SNV	chr10	97146847	97146847	T	C	SORBS1	missense	R443G	RADAR	NM_001034955	chr10.97146847.T.C	yes	no	yes	yes	TotallyKnown_ExactMatch
nonsynonymous SNV	chr17	15406513	15406513	T	C	TVP23C	missense	K166E	RADAR	NM_145301	chr17.15406513.T.C	yes	no	yes	yes	TotallyKnown_ExactMatch
stoploss SNV	chr17	25976007	25976007	A	G	LGALS9	stoploss	*356W		NM_009587	chr17.25976007.A.G	no	no	no	no	SemiNovel_StopLossOurs-IntronUtrSilent-RadarDarned
nonsynonymous SNV	chr19	58388350	58388350	T	C	ZNF814	missense	S33G	RADAR	NM_001144989	chr19.58388350.T.C	yes	no	yes	yes	TotallyKnown_ExactMatch
nonsynonymous SNV	chr19	10290866	10290866	T	C	DNMT1	missense	R164G	RADAR	NM_001130823	chr19.10290866.T.C	yes	no	yes	yes	TotallyKnown_ExactMatch
nonsynonymous SNV	chr17	80441127	80441127	A	G	NARF	missense	Q285R	RADAR	NM_031968	chr17.80441127.A.G	yes	no	yes	yes	TotallyKnown_ExactMatch
nonsynonymous SNV	chr12	51873864	51873864	A	G	SLC4A8	missense	Y701C	RADAR	NM_001258403	chr12.51873864.A.G	yes	no	yes	yes	TotallyKnown_ExactMatch
nonsynonymous SNV	chr19	58370486	58370486	A	G	ZNF587	missense	R236G		NM_032828	chr19.58370486.A.G	no	no	no	no	SemiKnown_MisOurs-MisDiffSite-RadarDarned
synonymous SNV	chr14	69061281	69061281	A	G	RAD51B	silent	L372L	RADAR	NM_133509	chr14.69061281.A.G	yes	yes	yes	yes	TotallyKnown_ExactMatch
nonsynonymous SNV	chr1	149858858	149858858	A	G	HIST2H2AC	missense	I112V		NM_003517	chr1.149858858.A.G	no	no	no	no	SemiKnown_MisOurs-MisDiffSite-RadarDarned
nonsynonymous SNV	chr19	58370759	58370759	A	G	ZNF587	missense	R327G		NM_032828	chr19.58370759.A.G	no	no	yes	yes	TotallyKnown_ExactMatch
nonsynonymous SNV	chr17	1655968	1655968	A	G	SERPINF2	missense	N316S		NM_001165920	chr17.1655968.A.G	no	no	no	no	SemiNovel_MisOurs-IntronUtrSilent-RadarDarned
nonsynonymous SNV	chr1	173775686	173775686	T	C	CENPL	missense	Y150C	RADAR	NM_001127181	chr1.173775686.T.C	yes	no	yes	yes	TotallyKnown_ExactMatch
nonsynonymous SNV	chr7	131195075	131195075	T	C	PODXL	missense	H241R	RADAR	NM_001018111	chr7.131195075.T.C	yes	no	yes	yes	TotallyKnown_ExactMatch
synonymous SNV	chr19	57967252	57967252	T	C	VN1R1	silent	A201A	RADAR	NM_020633	chr19.57967252.T.C	yes	yes	yes	yes	TotallyKnown_ExactMatch
nonsynonymous SNV	chr10	97146778	97146778	T	C	SORBS1	missense	T466A	RADAR	NM_001034955	chr10.97146778.T.C	yes	no	yes	yes	TotallyKnown_ExactMatch
nonsynonymous SNV	chr21	34923275	34923275	A	G	SON	missense	R580G		NM_138927	chr21.34923275.A.G	no	no	yes	yes	TotallyKnown_ExactMatch
synonymous SNV	chr1	20981977	20981977	G	A	DDOST	silent	I186I		NM_005216	chr1.20981977.G.A	no	no	no	no	SemiKnown_SilentOurs-MisIntronUtrSpliceSilentDiffSite-RadarDarned
synonymous SNV	chr12	133438935	133438935	T	C	CHFR	silent	Q160Q	RADAR	NM_018223	chr12.133438935.T.C	yes	no	yes	yes	TotallyKnown_ExactMatch
synonymous SNV	chr6	31779318	31779318	T	C	HSPA1L	silent	A144A	RADAR	NM_005527	chr6.31779318.T.C	yes	no	yes	yes	TotallyKnown_ExactMatch
nonsynonymous SNV	chr8	67590184	67590184	A	G	C8orf44	missense	S81G	RADAR	NM_019607	chr8.67590184.A.G	yes	no	yes	yes	TotallyKnown_ExactMatch
nonsynonymous SNV	chr4	2709906	2709906	A	G	FAM193A	missense	Y1178C	RADAR	NM_001256666	chr4.2709906.A.G	yes	yes	yes	yes	TotallyKnown_ExactMatch
nonsynonymous SNV	chr6	139085436	139085436	T	C	LOC100507462	missense	K39R	RADAR	NM_001242740	chr6.139085436.T.C	yes	no	yes	yes	TotallyKnown_ExactMatch
nonsynonymous SNV	chr4	2709933	2709933	A	G	FAM193A	missense	N1187S	RADAR	NM_001256666	chr4.2709933.A.G	yes	no	yes	yes	TotallyKnown_ExactMatch
nonsynonymous SNV	chr18	32825888	32825888	A	G	ZNF397	missense	S407G	RADAR	NM_001135178	chr18.32825888.A.G	yes	no	yes	yes	TotallyKnown_ExactMatch
synonymous SNV	chr11	61724921	61724921	A	G	BEST1	silent	P233P	RADAR	NM_004183	chr11.61724921.A.G	yes	no	yes	yes	TotallyKnown_ExactMatch
synonymous SNV	chr6	139071358	139071358	T	C	LOC100507462	silent	S69S	RADAR	NM_001242740	chr6.139071358.T.C	yes	no	yes	yes	TotallyKnown_ExactMatch
nonsynonymous SNV	chr14	26917530	26917530	T	C	NOVA1	missense	S387G	RADAR	NM_002515	chr14.26917530.T.C	yes	no	yes	yes	TotallyKnown_ExactMatch
synonymous SNV	chr9	140510586	140510586	T	C	C9orf37	silent	S22S	RADAR	NM_032937	chr9.140510586.T.C	yes	no	yes	yes	TotallyKnown_ExactMatch
nonsynonymous SNV	chr10	97146811	97146811	T	C	SORBS1	missense	S455G	RADAR	NM_001034955	chr10.97146811.T.C	yes	yes	yes	yes	TotallyKnown_ExactMatch
nonsynonymous SNV	chr6	41552538	41552538	A	G	FOXP4	missense	Q111R		NM_138457	chr6.41552538.A.G	no	no	no	no	SemiNovel_MisOurs-IntronUtrSilent-RadarDarned
synonymous SNV	chr19	46205144	46205144	A	G	QPCTL	silent	E325E		NM_017659	chr19.46205144.A.G	no	no	no	no	SemiKnown_SilentOurs-MisIntronUtrSpliceSilentDiffSite-RadarDarned
synonymous SNV	chr1	32259461	32259461	T	C	SPOCD1	silent	E807E		NM_144569	chr1.32259461.T.C	no	no	no	no	SemiKnown_SilentOurs-MisIntronUtrSpliceSilentDiffSite-RadarDarned
nonsynonymous SNV	chr2	220348324	220348324	A	G	SPEG	missense	S2047G		NM_005876	chr2.220348324.A.G	no	no	yes	yes	TotallyKnown_ExactMatch
nonsynonymous SNV	chr19	18182099	18182099	T	C	IL12RB1	missense	R356G	RADAR	NM_153701	chr19.18182099.T.C	yes	yes	yes	yes	TotallyKnown_ExactMatch
nonsynonymous SNV	chr6	5187135	5187135	T	C	LYRM4	missense	K96R	RADAR	NM_001164840	chr6.5187135.T.C	yes	no	yes	yes	TotallyKnown_ExactMatch
nonsynonymous SNV	chr5	140741774	140741774	A	G	PCDHGB2	missense	Y691C		NM_018923	chr5.140741774.A.G	no	no	no	no	TotallyNovel_GeneNotInRadarDarned
nonsynonymous SNV	chr19	58287993	58287993	A	G	ZNF586	missense	Y40C	RADAR	NM_017652	chr19.58287993.A.G	yes	no	yes	yes	TotallyKnown_ExactMatch
nonsynonymous SNV	chr19	21720813	21720813	A	G	ZNF429	missense	N653S	RADAR	NM_001001415	chr19.21720813.A.G	yes	no	yes	yes	TotallyKnown_ExactMatch
nonsynonymous SNV	chr16	5094723	5094723	T	C	C16orf89	missense	Y357C	RADAR	NM_152459	chr16.5094723.T.C	yes	no	yes	yes	TotallyKnown_ExactMatch
nonsynonymous SNV	chr19	58287972	58287972	A	G	ZNF586	missense	N33S		NM_017652	chr19.58287972.A.G	no	no	yes	yes	TotallyKnown_ExactMatch
stoploss SNV	chr17	80441061	80441061	A	G	NARF	stoploss	*263W	RADAR	NM_031968	chr17.80441061.A.G	yes	yes	yes	yes	TotallyKnown_ExactMatch
nonsynonymous SNV	chr12	121078907	121078907	A	G	CABP1	missense	Q140R	RADAR	NM_001033677	chr12.121078907.A.G	yes	no	yes	yes	TotallyKnown_ExactMatch
nonsynonymous SNV	chr7	99091315	99091315	T	C	ZNF394	missense	Q508R	RADAR	NM_032164	chr7.99091315.T.C	yes	no	yes	yes	TotallyKnown_ExactMatch
nonsynonymous SNV	chr16	29818963	29818963	A	G	MAZ	missense	K286R	RADAR	NM_002383	chr16.29818963.A.G	yes	no	yes	yes	TotallyKnown_ExactMatch
nonsynonymous SNV	chrY	15435154	15435154	T	C	UTY	missense	Y1027C	RADAR	NM_182660	chrY.15435154.T.C	yes	no	yes	yes	TotallyKnown_ExactMatch
nonsynonymous SNV	chr1	225974600	225974600	A	G	SRP9	missense	S60G	RADAR	NM_001130440	chr1.225974600.A.G	yes	no	yes	yes	TotallyKnown_ExactMatch
nonsynonymous SNV	chr17	36666256	36666256	A	G	ARHGAP23	missense	K1175R		NM_001199417	chr17.36666256.A.G	no	no	yes	yes	TotallyKnown_ExactMatch
nonsynonymous SNV	chr19	38189422	38189422	T	C	ZNF607	missense	K537R		NM_032689	chr19.38189422.T.C	no	no	no	no	SemiKnown_MisOurs-MisDiffSite-RadarDarned
synonymous SNV	chr21	34634952	34634952	A	G	IFNAR2	silent	K309K	RADAR	NM_000874	chr21.34634952.A.G	yes	no	yes	yes	TotallyKnown_ExactMatch
nonsynonymous SNV	chr2	27522479	27522479	A	G	TRIM54	missense	S199G	RADAR	NM_032546	chr2.27522479.A.G	yes	no	yes	yes	TotallyKnown_ExactMatch
synonymous SNV	chr1	26140406	26140406	A	G	SEPN1	silent	E474E		NM_020451	chr1.26140406.A.G	no	no	no	no	SemiKnown_SilentOurs-MisIntronUtrSpliceSilentDiffSite-RadarDarned
nonsynonymous SNV	chr5	156736808	156736808	A	G	CYFIP2	missense	K320E		NM_014376	chr5.156736808.A.G	no	yes	yes	yes	TotallyKnown_ExactMatch
synonymous SNV	chr10	97146827	97146827	T	C	SORBS1	silent	T449T	RADAR	NM_001034955	chr10.97146827.T.C	yes	no	yes	yes	TotallyKnown_ExactMatch
nonsynonymous SNV	chr12	133438949	133438949	T	C	CHFR	missense	T156A	RADAR	NM_018223	chr12.133438949.T.C	yes	no	yes	yes	TotallyKnown_ExactMatch
synonymous SNV	chr19	21301024	21301024	A	G	ZNF714	silent	L518L	RADAR	NM_182515	chr19.21301024.A.G	yes	no	yes	yes	TotallyKnown_ExactMatch
nonsynonymous SNV	chr15	75646086	75646086	A	G	NEIL1	missense	K242R	RADAR	NM_024608	chr15.75646086.A.G	yes	yes	yes	yes	TotallyKnown_ExactMatch
nonsynonymous SNV	chr17	15406531	15406531	T	C	TVP23C	missense	I160V	RADAR	NM_145301	chr17.15406531.T.C	yes	no	yes	yes	TotallyKnown_ExactMatch
synonymous SNV	chr10	126450949	126450949	T	C	METTL10	silent	E265E	RADAR	NM_212554	chr10.126450949.T.C	yes	no	yes	yes	TotallyKnown_ExactMatch
nonsynonymous SNV	chrX	114082689	114082689	A	G	HTR2C	missense	N158S	RADAR	NM_001256760	chrX.114082689.A.G	yes	no	yes	yes	TotallyKnown_ExactMatch
nonsynonymous SNV	chr3	62423807	62423807	T	C	CADPS	missense	E1250G	RADAR	NM_003716	chr3.62423807.T.C	yes	yes	yes	yes	TotallyKnown_ExactMatch
nonsynonymous SNV	chr7	39990527	39990527	A	G	CDK13	missense	K96R	RADAR	NM_031267	chr7.39990527.A.G	yes	no	yes	yes	TotallyKnown_ExactMatch
nonsynonymous SNV	chr19	57967152	57967152	T	C	VN1R1	missense	M235V		NM_020633	chr19.57967152.T.C	no	no	yes	yes	TotallyKnown_ExactMatch
nonsynonymous SNV	chr1	156703904	156703904	A	G	RRNAD1	missense	Q247R		NM_015997	chr1.156703904.A.G	no	no	yes	yes	TotallyKnown_ExactMatch
synonymous SNV	chr6	5187158	5187158	T	C	LYRM4	silent	L88L	RADAR	NM_001164840	chr6.5187158.T.C	yes	no	yes	yes	TotallyKnown_ExactMatch
synonymous SNV	chr19	39079867	39079867	T	C	MAP4K1	silent	P815P	RADAR	NM_007181	chr19.39079867.T.C	yes	no	yes	yes	TotallyKnown_ExactMatch
nonsynonymous SNV	chr7	39990548	39990548	A	G	CDK13	missense	Q103R	RADAR	NM_031267	chr7.39990548.A.G	yes	no	yes	yes	TotallyKnown_ExactMatch
nonsynonymous SNV	chr2	27522512	27522512	A	G	TRIM54	missense	K210E	RADAR	NM_032546	chr2.27522512.A.G	yes	no	yes	yes	TotallyKnown_ExactMatch
synonymous SNV	chr6	31779375	31779375	T	C	HSPA1L	silent	V125V		NM_005527	chr6.31779375.T.C	no	no	no	no	SemiKnown_SilentOurs-MisIntronUtrSpliceSilentDiffSite-RadarDarned
synonymous SNV	chr6	31778115	31778115	T	C	HSPA1L	silent	E545E	RADAR	NM_005527	chr6.31778115.T.C	yes	no	yes	yes	TotallyKnown_ExactMatch
synonymous SNV	chr16	31374297	31374297	A	G	ITGAX	silent	V467V		NM_000887	chr16.31374297.A.G	no	no	no	no	SemiKnown_SilentOurs-MisIntronUtrSpliceSilentDiffSite-RadarDarned
nonsynonymous SNV	chr19	5684080	5684080	A	G	HSD11B1L	missense	R13G	RADAR	NM_001267868	chr19.5684080.A.G	yes	yes	yes	yes	TotallyKnown_ExactMatch
synonymous SNV	chr19	47278845	47278845	T	C	SLC1A5	silent	E516E		NM_005628	chr19.47278845.T.C	no	no	no	no	SemiKnown_SilentOurs-MisIntronUtrSpliceSilentDiffSite-RadarDarned
nonsynonymous SNV	chr21	34923164	34923164	A	G	SON	missense	T543A		NM_138927	chr21.34923164.A.G	no	no	yes	yes	TotallyKnown_ExactMatch
nonsynonymous SNV	chr19	46841559	46841559	A	G	HIF3A	missense	K450R	RADAR	NM_152796	chr19.46841559.A.G	yes	no	yes	yes	TotallyKnown_ExactMatch
nonsynonymous SNV	chr3	147128555	147128555	A	G	ZIC1	missense	Q219R		NM_003412	chr3.147128555.A.G	no	no	yes	yes	TotallyKnown_ExactMatch
nonsynonymous SNV	chr19	46841498	46841498	A	G	HIF3A	missense	T430A	RADAR	NM_152796	chr19.46841498.A.G	yes	no	yes	yes	TotallyKnown_ExactMatch
nonsynonymous SNV	chr14	20920211	20920211	T	C	OSGEP	missense	I111M	RADAR	NM_017807	chr14.20920211.T.C	yes	no	yes	yes	TotallyKnown_ExactMatch
nonsynonymous SNV	chr12	133439011	133439011	T	C	CHFR	missense	E135G	RADAR	NM_018223	chr12.133439011.T.C	yes	no	yes	yes	TotallyKnown_ExactMatch
nonsynonymous SNV	chr6	139071363	139071363	T	C	LOC100507462	missense	I68V	RADAR	NM_001242740	chr6.139071363.T.C	yes	yes	yes	yes	TotallyKnown_ExactMatch
synonymous SNV	chr13	100915079	100915079	A	G	PCCA	silent	E271E	RADAR	NM_001178004	chr13.100915079.A.G	yes	no	yes	yes	TotallyKnown_ExactMatch
nonsynonymous SNV	chrX	153579957	153579957	T	C	FLNA	missense	S2331G		NM_001456	chrX.153579957.T.C	no	no	yes	yes	TotallyKnown_ExactMatch
nonsynonymous SNV	chr10	92662075	92662075	A	G	RPP30	missense	K291R	RADAR	NM_001104546	chr10.92662075.A.G	yes	no	yes	yes	TotallyKnown_ExactMatch
synonymous SNV	chr19	46841545	46841545	A	G	HIF3A	silent	R445R	RADAR	NM_152796	chr19.46841545.A.G	yes	no	yes	yes	TotallyKnown_ExactMatch
synonymous SNV	chr1	149858875	149858875	A	G	HIST2H2AC	silent	L117L	RADAR	NM_003517	chr1.149858875.A.G	yes	no	yes	yes	TotallyKnown_ExactMatch
nonsynonymous SNV	chr19	58287971	58287971	A	G	ZNF586	missense	N33D		NM_017652	chr19.58287971.A.G	no	no	yes	yes	TotallyKnown_ExactMatch
synonymous SNV	chr15	45412855	45412855	T	C	DUOXA1	silent	P163P	RADAR	NM_144565	chr15.45412855.T.C	yes	no	yes	yes	TotallyKnown_ExactMatch
synonymous SNV	chr16	5094677	5094677	T	C	C16orf89	silent	V372V	RADAR	NM_152459	chr16.5094677.T.C	yes	no	yes	yes	TotallyKnown_ExactMatch
nonsynonymous SNV	chr17	80441045	80441045	A	G	NARF	missense	I258V	RADAR	NM_031968	chr17.80441045.A.G	yes	no	yes	yes	TotallyKnown_ExactMatch
synonymous SNV	chr20	5092155	5092155	T	C	TMEM230	silent	S55S	RADAR	NM_001009923	chr20.5092155.T.C	yes	no	yes	yes	TotallyKnown_ExactMatch
nonsynonymous SNV	chr7	39990551	39990551	A	G	CDK13	missense	K104R		NM_031267	chr7.39990551.A.G	no	no	no	no	SemiKnown_MisOurs-MisDiffSite-RadarDarned
synonymous SNV	chr19	44793147	44793147	T	C	ZNF235	silent	E147E		NM_004234	chr19.44793147.T.C	no	yes	yes	yes	TotallyKnown_ExactMatch
nonsynonymous SNV	chr12	133438931	133438931	T	C	CHFR	missense	I162V	RADAR	NM_018223	chr12.133438931.T.C	yes	no	yes	yes	TotallyKnown_ExactMatch
nonsynonymous SNV	chr12	50475424	50475424	A	G	ASIC1	missense	T573A	RADAR	NM_020039	chr12.50475424.A.G	yes	no	yes	yes	TotallyKnown_ExactMatch
synonymous SNV	chr2	201750061	201750061	T	C	PPIL3	silent	G36G	RADAR	NM_032472	chr2.201750061.T.C	yes	no	yes	yes	TotallyKnown_ExactMatch
nonsynonymous SNV	chr12	49718012	49718012	A	G	TROAP	missense	R138G	RADAR	NM_001100620	chr12.49718012.A.G	yes	yes	yes	yes	TotallyKnown_ExactMatch
nonsynonymous SNV	chr19	46841520	46841520	A	G	HIF3A	missense	H437R	RADAR	NM_152796	chr19.46841520.A.G	yes	no	yes	yes	TotallyKnown_ExactMatch
synonymous SNV	chr18	60645623	60645623	A	G	PHLPP1	silent	L1371L		NM_194449	chr18.60645623.A.G	no	no	yes	yes	TotallyKnown_ExactMatch
synonymous SNV	chr19	18182070	18182070	T	C	IL12RB1	silent	V365V	RADAR	NM_153701	chr19.18182070.T.C	yes	yes	yes	yes	TotallyKnown_ExactMatch
synonymous SNV	chr4	2709916	2709916	A	G	FAM193A	silent	A1181A	RADAR	NM_001256666	chr4.2709916.A.G	yes	no	yes	yes	TotallyKnown_ExactMatch
synonymous SNV	chr19	39079843	39079843	T	C	MAP4K1	silent	S823S	RADAR	NM_007181	chr19.39079843.T.C	yes	no	yes	yes	TotallyKnown_ExactMatch
nonsynonymous SNV	chr18	55309179	55309179	A	G	LOC100505549	missense	T12A	RADAR	NM_001242804	chr18.55309179.A.G	yes	no	yes	yes	TotallyKnown_ExactMatch
nonsynonymous SNV	chr1	26128599	26128599	A	G	SEPN1	missense	S132G	RADAR	NM_020451	chr1.26128599.A.G	yes	no	yes	yes	TotallyKnown_ExactMatch
nonsynonymous SNV	chr11	61724916	61724916	A	G	BEST1	missense	I232V	RADAR	NM_004183	chr11.61724916.A.G	yes	no	yes	yes	TotallyKnown_ExactMatch
nonsynonymous SNV	chr19	44793030	44793030	T	C	ZNF235	missense	I186M	RADAR	NM_004234	chr19.44793030.T.C	yes	no	yes	yes	TotallyKnown_ExactMatch
nonsynonymous SNV	chr1	26128521	26128521	A	G	SEPN1	missense	T106A	RADAR	NM_020451	chr1.26128521.A.G	yes	no	yes	yes	TotallyKnown_ExactMatch
nonsynonymous SNV	chr17	40695955	40695955	A	G	NAGLU	missense	Y644C		NM_000263	chr17.40695955.A.G	no	no	no	no	SemiNovel_MisOurs-IntronUtrSilent-RadarDarned
nonsynonymous SNV	chr19	58197863	58197863	A	G	ZNF551	missense	M74V		NM_138347	chr19.58197863.A.G	no	yes	no	yes	TotallyKnown_ExactMatch
nonsynonymous SNV	chr1	1200188	1200188	T	C	UBE2J2	missense	S52G	RADAR	NM_194315	chr1.1200188.T.C	yes	no	yes	yes	TotallyKnown_ExactMatch
nonsynonymous SNV	chr1	247263695	247263695	T	C	ZNF669	missense	Q373R	RADAR	NM_001142572	chr1.247263695.T.C	yes	no	yes	yes	TotallyKnown_ExactMatch
synonymous SNV	chr20	5092203	5092203	T	C	TMEM230	silent	S39S	RADAR	NM_001009923	chr20.5092203.T.C	yes	no	yes	yes	TotallyKnown_ExactMatch
nonsynonymous SNV	chr19	44981079	44981079	T	C	ZNF180	missense	Q540R		NM_013256	chr19.44981079.T.C	no	no	no	no	SemiKnown_MisOurs-MisDiffSite-RadarDarned
nonsynonymous SNV	chr21	30953750	30953750	T	C	GRIK1	missense	Q636R	RADAR	NM_000830	chr21.30953750.T.C	yes	yes	yes	yes	TotallyKnown_ExactMatch
nonsynonymous SNV	chr9	126132620	126132620	A	G	CRB2	missense	T430A	RADAR	NM_173689	chr9.126132620.A.G	yes	yes	yes	yes	TotallyKnown_ExactMatch
nonsynonymous SNV	chr19	58371401	58371401	A	G	ZNF587	missense	I541V	RADAR	NM_032828	chr19.58371401.A.G	yes	no	yes	yes	TotallyKnown_ExactMatch
synonymous SNV	chr3	122629825	122629825	T	C	SEMA5B	silent	L1053L		NM_001256346	chr3.122629825.T.C	no	no	yes	yes	TotallyKnown_ExactMatch
nonsynonymous SNV	chr9	125154552	125154552	A	G	PTGS1	missense	K510R		NM_000962	chr9.125154552.A.G	no	no	no	no	SemiNovel_MisOurs-IntronUtrSilent-RadarDarned
nonsynonymous SNV	chr10	92662039	92662039	A	G	RPP30	missense	N279S	RADAR	NM_001104546	chr10.92662039.A.G	yes	no	yes	yes	TotallyKnown_ExactMatch
nonsynonymous SNV	chrX	122598962	122598962	A	G	GRIA3	missense	R775G	RADAR	NM_000828	chrX.122598962.A.G	yes	yes	yes	yes	TotallyKnown_ExactMatch
synonymous SNV	chr13	41383692	41383692	A	G	SLC25A15	silent	L265L		NM_014252	chr13.41383692.A.G	no	no	no	no	SemiKnown_SilentOurs-MisIntronUtrSpliceSilentDiffSite-RadarDarned
nonsynonymous SNV	chr6	163733897	163733897	A	G	PACRG	missense	T234A	RADAR	NM_152410	chr6.163733897.A.G	yes	no	yes	yes	TotallyKnown_ExactMatch
nonsynonymous SNV	chr8	103841636	103841636	T	C	AZIN1	missense	S367G	RADAR	NM_148174	chr8.103841636.T.C	yes	yes	yes	yes	TotallyKnown_ExactMatch
nonsynonymous SNV	chr10	35460169	35460169	A	G	CREM	missense	S43G	RADAR	NM_001267565	chr10.35460169.A.G	yes	no	yes	yes	TotallyKnown_ExactMatch
nonsynonymous SNV	chr1	26128567	26128567	A	G	SEPN1	missense	Q121R	RADAR	NM_020451	chr1.26128567.A.G	yes	no	yes	yes	TotallyKnown_ExactMatch
nonsynonymous SNV	chr17	15406498	15406498	T	C	TVP23C	missense	R171G	RADAR	NM_145301	chr17.15406498.T.C	yes	no	yes	yes	TotallyKnown_ExactMatch
nonsynonymous SNV	chr17	36878960	36878960	A	G	MLLT6	missense	Q941R		NM_005937	chr17.36878960.A.G	no	no	no	no	SemiNovel_MisOurs-IntronUtrSilent-RadarDarned
synonymous SNV	chr17	15406472	15406472	T	C	TVP23C	silent	Q179Q	RADAR	NM_145301	chr17.15406472.T.C	yes	no	yes	yes	TotallyKnown_ExactMatch
synonymous SNV	chr10	126451024	126451024	T	C	METTL10	silent	T240T	RADAR	NM_212554	chr10.126451024.T.C	yes	no	yes	yes	TotallyKnown_ExactMatch
nonsynonymous SNV	chr17	80441075	80441075	A	G	NARF	missense	I268V	RADAR	NM_031968	chr17.80441075.A.G	yes	no	yes	yes	TotallyKnown_ExactMatch
nonsynonymous SNV	chr1	16260849	16260849	A	G	SPEN	missense	N2705S		NM_015001	chr1.16260849.A.G	no	no	no	no	SemiKnown_MisOurs-MisDiffSite-RadarDarned
synonymous SNV	chr7	101916656	101916656	A	G	CUX1	silent	Q425Q		NM_001913	chr7.101916656.A.G	no	no	no	no	SemiKnown_SilentOurs-MisIntronUtrSpliceSilentDiffSite-RadarDarned
synonymous SNV	chr12	133438977	133438977	T	C	CHFR	silent	L146L	RADAR	NM_018223	chr12.133438977.T.C	yes	no	yes	yes	TotallyKnown_ExactMatch
nonsynonymous SNV	chr14	73746097	73746097	T	C	NUMB	missense	K367E	RADAR	NM_003744	chr14.73746097.T.C	yes	no	yes	yes	TotallyKnown_ExactMatch
nonsynonymous SNV	chr21	34924232	34924232	A	G	SON	missense	S899G		NM_138927	chr21.34924232.A.G	no	no	yes	yes	TotallyKnown_ExactMatch
nonsynonymous SNV	chr8	94772129	94772129	A	G	TMEM67	missense	Q24R	RADAR	NM_001142301	chr8.94772129.A.G	yes	yes	yes	yes	TotallyKnown_ExactMatch
nonsynonymous SNV	chr1	155279696	155279696	A	G	FDPS	missense	Y39C	RADAR	NM_002004	chr1.155279696.A.G	yes	no	yes	yes	TotallyKnown_ExactMatch
nonsynonymous SNV	chr6	31779445	31779445	T	C	HSPA1L	missense	K102R		NM_005527	chr6.31779445.T.C	no	no	no	no	SemiKnown_MisOurs-MisDiffSite-RadarDarned
nonsynonymous SNV	chr4	2709909	2709909	A	G	FAM193A	missense	N1179S	RADAR	NM_001256666	chr4.2709909.A.G	yes	no	yes	yes	TotallyKnown_ExactMatch
nonsynonymous SNV	chr18	32825909	32825909	A	G	ZNF397	missense	R414G	RADAR	NM_001135178	chr18.32825909.A.G	yes	no	yes	yes	TotallyKnown_ExactMatch
nonsynonymous SNV	chr1	33736182	33736182	A	G	ZNF362	missense	R3G	RADAR	NM_152493	chr1.33736182.A.G	yes	no	yes	yes	TotallyKnown_ExactMatch
nonsynonymous SNV	chr6	30877231	30877231	A	G	GTF2H4	missense	K53E		NM_001517	chr6.30877231.A.G	no	no	no	no	TotallyNovel_GeneNotInRadarDarned
nonsynonymous SNV	chr1	149859136	149859136	T	C	HIST2H2AB	missense	N111D		NM_175065	chr1.149859136.T.C	no	no	yes	yes	TotallyKnown_ExactMatch
synonymous SNV	chr19	58193588	58193588	A	G	ZNF551	silent	A19A		NM_138347	chr19.58193588.A.G	no	no	no	no	SemiKnown_SilentOurs-MisIntronUtrSpliceSilentDiffSite-RadarDarned
nonsynonymous SNV	chr19	39079899	39079899	T	C	MAP4K1	missense	T805A	RADAR	NM_007181	chr19.39079899.T.C	yes	no	yes	yes	TotallyKnown_ExactMatch
nonsynonymous SNV	chr19	19791090	19791090	A	G	ZNF101	missense	H431R	RADAR	NM_033204	chr19.19791090.A.G	yes	no	yes	yes	TotallyKnown_ExactMatch
synonymous SNV	chr19	9737486	9737486	A	G	LOC284385	silent	E40E	RADAR	NM_001242812	chr19.9737486.A.G	yes	yes	yes	yes	TotallyKnown_ExactMatch
nonsynonymous SNV	chr18	32825951	32825951	A	G	ZNF397	missense	N428D	RADAR	NM_001135178	chr18.32825951.A.G	yes	no	yes	yes	TotallyKnown_ExactMatch
nonsynonymous SNV	chr6	139071309	139071309	T	C	LOC100507462	missense	T86A	RADAR	NM_001242740	chr6.139071309.T.C	yes	no	yes	yes	TotallyKnown_ExactMatch
synonymous SNV	chr19	2939385	2939385	T	C	ZNF77	silent	E8E	RADAR	NM_021217	chr19.2939385.T.C	yes	no	yes	yes	TotallyKnown_ExactMatch
synonymous SNV	chr16	74671826	74671826	T	C	RFWD3	silent	L374L		NM_018124	chr16.74671826.T.C	no	no	no	no	SemiKnown_SilentOurs-MisIntronUtrSpliceSilentDiffSite-RadarDarned
nonsynonymous SNV	chr7	39990299	39990299	A	G	CDK13	missense	K20R	RADAR	NM_031267	chr7.39990299.A.G	yes	no	yes	yes	TotallyKnown_ExactMatch
nonsynonymous SNV	chr9	133760195	133760195	A	G	ABL1	missense	S840G		NM_005157	chr9.133760195.A.G	no	no	no	no	SemiNovel_MisOurs-IntronUtrSilent-RadarDarned
synonymous SNV	chr14	94844819	94844819	G	A	SERPINA1	silent	F408F		NM_001002235	chr14.94844819.G.A	no	no	no	no	SemiKnown_SilentOurs-MisIntronUtrSpliceSilentDiffSite-RadarDarned
synonymous SNV	chr19	58371313	58371313	A	G	ZNF587	silent	K511K	RADAR	NM_032828	chr19.58371313.A.G	yes	no	yes	yes	TotallyKnown_ExactMatch
nonsynonymous SNV	chr17	42153179	42153179	A	G	G6PC3	missense	Y270C		NM_138387	chr17.42153179.A.G	no	no	no	no	SemiKnown_MisOurs-MisDiffSite-RadarDarned
synonymous SNV	chr15	45412891	45412891	T	C	DUOXA1	silent	P151P	RADAR	NM_144565	chr15.45412891.T.C	yes	no	yes	yes	TotallyKnown_ExactMatch
synonymous SNV	chr6	31778076	31778076	T	C	HSPA1L	silent	E558E	RADAR	NM_005527	chr6.31778076.T.C	yes	no	yes	yes	TotallyKnown_ExactMatch
nonsynonymous SNV	chr19	14593605	14593605	T	C	GIPC1	missense	T62A	RADAR	NM_202470	chr19.14593605.T.C	yes	no	yes	yes	TotallyKnown_ExactMatch
nonsynonymous SNV	chr1	225974568	225974568	A	G	SRP9	missense	Q49R	RADAR	NM_001130440	chr1.225974568.A.G	yes	no	yes	yes	TotallyKnown_ExactMatch
nonsynonymous SNV	chr7	97498405	97498405	T	C	ASNS	missense	M22V	RADAR	NM_133436	chr7.97498405.T.C	yes	no	yes	yes	TotallyKnown_ExactMatch
nonsynonymous SNV	chr3	147128563	147128563	A	G	ZIC1	missense	K222E		NM_003412	chr3.147128563.A.G	no	no	yes	yes	TotallyKnown_ExactMatch
nonsynonymous SNV	chr14	26917515	26917515	T	C	NOVA1	missense	T392A	RADAR	NM_002515	chr14.26917515.T.C	yes	no	yes	yes	TotallyKnown_ExactMatch
nonsynonymous SNV	chr3	179093018	179093018	C	T	MFN1	missense	S329L		NM_033540	chr3.179093018.C.T	no	no	no	no	SemiKnown_MisOurs-MisDiffSite-RadarDarned
synonymous SNV	chr15	65425319	65425319	T	C	PDCD7	silent	A267A	RADAR	NM_005707	chr15.65425319.T.C	yes	no	yes	yes	TotallyKnown_ExactMatch
nonsynonymous SNV	chr10	97146821	97146821	T	C	SORBS1	missense	I451M	RADAR	NM_001034955	chr10.97146821.T.C	yes	no	yes	yes	TotallyKnown_ExactMatch
synonymous SNV	chr19	21301093	21301093	A	G	ZNF714	silent	L541L	RADAR	NM_182515	chr19.21301093.A.G	yes	yes	yes	yes	TotallyKnown_ExactMatch
synonymous SNV	chr14	69061260	69061260	A	G	RAD51B	silent	P365P	RADAR	NM_133509	chr14.69061260.A.G	yes	no	yes	yes	TotallyKnown_ExactMatch
synonymous SNV	chr17	7128001	7128001	C	T	ACADVL	silent	I573I		NM_000018	chr17.7128001.C.T	no	no	no	no	SemiKnown_SilentOurs-MisIntronUtrSpliceSilentDiffSite-RadarDarned
synonymous SNV	chr20	44430643	44430643	A	G	DNTTIP1	silent	K168K		NM_052951	chr20.44430643.A.G	no	no	no	no	SemiKnown_SilentOurs-MisIntronUtrSpliceSilentDiffSite-RadarDarned
nonsynonymous SNV	chr19	58197942	58197942	A	G	ZNF551	missense	K100R		NM_138347	chr19.58197942.A.G	no	yes	yes	yes	TotallyKnown_ExactMatch
nonsynonymous SNV	chr1	110256306	110256306	A	G	GSTM5	missense	I95V	RADAR	NM_000851	chr1.110256306.A.G	yes	yes	yes	yes	TotallyKnown_ExactMatch
nonsynonymous SNV	chr10	92662087	92662087	A	G	RPP30	missense	H295R	RADAR	NM_001104546	chr10.92662087.A.G	yes	no	yes	yes	TotallyKnown_ExactMatch
synonymous SNV	chr22	38074577	38074577	C	T	LGALS1	silent	I59I		NM_002305	chr22.38074577.C.T	no	no	no	no	SemiKnown_SilentOurs-MisIntronUtrSpliceSilentDiffSite-RadarDarned
synonymous SNV	chr17	80441134	80441134	A	G	NARF	silent	L287L	RADAR	NM_031968	chr17.80441134.A.G	yes	no	yes	yes	TotallyKnown_ExactMatch
synonymous SNV	chr19	44981078	44981078	T	C	ZNF180	silent	Q540Q	RADAR	NM_013256	chr19.44981078.T.C	yes	no	yes	yes	TotallyKnown_ExactMatch
synonymous SNV	chr6	102372572	102372572	A	G	GRIK2	silent	G615G	RADAR	NM_175768	chr6.102372572.A.G	yes	no	yes	yes	TotallyKnown_ExactMatch
nonsynonymous SNV	chr19	58324728	58324728	T	C	ZNF552	missense	S32G		NM_024762	chr19.58324728.T.C	no	no	yes	yes	TotallyKnown_ExactMatch
nonsynonymous SNV	chr19	44793335	44793335	T	C	ZNF235	missense	N85D		NM_004234	chr19.44793335.T.C	no	no	no	no	SemiKnown_MisOurs-MisDiffSite-RadarDarned
nonsynonymous SNV	chr16	22134962	22134962	A	G	VWA3A	missense	Y489C	RADAR	NM_173615	chr16.22134962.A.G	yes	no	yes	yes	TotallyKnown_ExactMatch
synonymous SNV	chr14	61545632	61545632	A	G	SLC38A6	silent	V465V	RADAR	NM_001172702	chr14.61545632.A.G	yes	no	yes	yes	TotallyKnown_ExactMatch
synonymous SNV	chr6	31777977	31777977	T	C	HSPA1L	silent	K591K		NM_005527	chr6.31777977.T.C	no	no	no	no	SemiKnown_SilentOurs-MisIntronUtrSpliceSilentDiffSite-RadarDarned
synonymous SNV	chr12	50475387	50475387	A	G	ASIC1	silent	L560L	RADAR	NM_020039	chr12.50475387.A.G	yes	no	yes	yes	TotallyKnown_ExactMatch
nonsynonymous SNV	chr8	22429875	22429875	A	G	SORBS3	missense	R624G		NM_005775	chr8.22429875.A.G	no	no	no	no	SemiKnown_MisOurs-MisDiffSite-RadarDarned
synonymous SNV	chr11	76507311	76507311	A	G	TSKU	silent	L217L	RADAR	NM_015516	chr11.76507311.A.G	yes	yes	yes	yes	TotallyKnown_ExactMatch
synonymous SNV	chr3	179093034	179093034	A	G	MFN1	silent	K334K		NM_033540	chr3.179093034.A.G	no	no	yes	yes	TotallyKnown_ExactMatch
synonymous SNV	chr12	111054150	111054150	A	G	TCTN1	silent	L11L	RADAR	NM_001173976	chr12.111054150.A.G	yes	no	yes	yes	TotallyKnown_ExactMatch
synonymous SNV	chr5	71533904	71533904	G	A	MRPS27	silent	T111T		NM_015084	chr5.71533904.G.A	no	no	no	no	SemiKnown_SilentOurs-MisIntronUtrSpliceSilentDiffSite-RadarDarned
nonsynonymous SNV	chr15	65249453	65249453	A	G	ANKDD1A	missense	M499V	RADAR	NM_182703	chr15.65249453.A.G	yes	no	yes	yes	TotallyKnown_ExactMatch
nonsynonymous SNV	chr2	239147559	239147559	T	C	HES6	missense	Q195R		NM_018645	chr2.239147559.T.C	no	no	no	no	TotallyNovel_GeneNotInRadarDarned
nonsynonymous SNV	chr12	5021742	5021742	A	G	KCNA1	missense	I400V	RADAR	NM_000217	chr12.5021742.A.G	yes	yes	yes	yes	TotallyKnown_ExactMatch
nonsynonymous SNV	chr12	69140502	69140502	A	G	SLC35E3	missense	I115M	RADAR	NM_018656	chr12.69140502.A.G	yes	no	yes	yes	TotallyKnown_ExactMatch
nonsynonymous SNV	chr15	65249466	65249466	A	G	ANKDD1A	missense	Q503R	RADAR	NM_182703	chr15.65249466.A.G	yes	no	yes	yes	TotallyKnown_ExactMatch
stoploss SNV	chr15	65249526	65249526	A	G	ANKDD1A	stoploss	*523W	RADAR	NM_182703	chr15.65249526.A.G	yes	no	yes	yes	TotallyKnown_ExactMatch
synonymous SNV	chr15	45412873	45412873	T	C	DUOXA1	silent	L157L	RADAR	NM_144565	chr15.45412873.T.C	yes	no	yes	yes	TotallyKnown_ExactMatch
synonymous SNV	chr16	5094809	5094809	T	C	C16orf89	silent	V328V	RADAR	NM_152459	chr16.5094809.T.C	yes	no	yes	yes	TotallyKnown_ExactMatch
synonymous SNV	chr6	31779465	31779465	T	C	HSPA1L	silent	Q95Q		NM_005527	chr6.31779465.T.C	no	no	no	no	SemiKnown_SilentOurs-MisIntronUtrSpliceSilentDiffSite-RadarDarned
nonsynonymous SNV	chr1	149859111	149859111	T	C	HIST2H2AB	missense	K119R		NM_175065	chr1.149859111.T.C	no	no	yes	yes	TotallyKnown_ExactMatch
synonymous SNV	chr7	99091326	99091326	T	C	ZNF394	silent	K504K	RADAR	NM_032164	chr7.99091326.T.C	yes	no	yes	yes	TotallyKnown_ExactMatch
synonymous SNV	chr21	34924105	34924105	A	G	SON	silent	L856L	RADAR	NM_138927	chr21.34924105.A.G	yes	no	yes	yes	TotallyKnown_ExactMatch
nonsynonymous SNV	chr17	73886873	73886873	T	C	TRIM65	missense	E514G		NM_173547	chr17.73886873.T.C	no	no	yes	yes	TotallyKnown_ExactMatch
nonsynonymous SNV	chr3	46449974	46449974	A	G	CCRL2	missense	K135R		NM_003965	chr3.46449974.A.G	no	no	yes	yes	TotallyKnown_ExactMatch
synonymous SNV	chrY	15435237	15435237	T	C	UTY	silent	Q999Q	RADAR	NM_182660	chrY.15435237.T.C	yes	no	yes	yes	TotallyKnown_ExactMatch
synonymous SNV	chr19	21720880	21720880	A	G	ZNF429	silent	*675*	RADAR	NM_001001415	chr19.21720880.A.G	yes	no	yes	yes	TotallyKnown_ExactMatch
nonsynonymous SNV	chr19	58370583	58370583	A	G	ZNF587	missense	Y268C		NM_032828	chr19.58370583.A.G	no	no	yes	yes	TotallyKnown_ExactMatch
synonymous SNV	chr7	21956501	21956501	T	C	CDCA7L	silent	E12E		NM_018719	chr7.21956501.T.C	no	no	no	no	SemiKnown_SilentOurs-MisIntronUtrSpliceSilentDiffSite-RadarDarned
synonymous SNV	chr11	66523903	66523903	A	G	C11orf80	silent	S132S	RADAR	NM_024650	chr11.66523903.A.G	yes	no	yes	yes	TotallyKnown_ExactMatch
nonsynonymous SNV	chr16	5094763	5094763	T	C	C16orf89	missense	K344E	RADAR	NM_152459	chr16.5094763.T.C	yes	no	yes	yes	TotallyKnown_ExactMatch
nonsynonymous SNV	chr9	140510603	140510603	T	C	C9orf37	missense	S17G	RADAR	NM_032937	chr9.140510603.T.C	yes	no	yes	yes	TotallyKnown_ExactMatch
nonsynonymous SNV	chr16	31374589	31374589	A	G	ITGAX	missense	K535R		NM_000887	chr16.31374589.A.G	no	no	yes	yes	TotallyKnown_ExactMatch
nonsynonymous SNV	chr16	5094759	5094759	T	C	C16orf89	missense	Q345R	RADAR	NM_152459	chr16.5094759.T.C	yes	no	yes	yes	TotallyKnown_ExactMatch
synonymous SNV	chr10	50030453	50030453	A	G	WDFY4	silent	E1951E		NM_020945	chr10.50030453.A.G	no	no	no	no	SemiKnown_SilentOurs-MisIntronUtrSpliceSilentDiffSite-RadarDarned
nonsynonymous SNV	chr1	1718783	1718783	T	C	GNB1	missense	K337R		NM_002074	chr1.1718783.T.C	no	no	no	no	SemiNovel_MisOurs-IntronUtrSilent-RadarDarned
nonsynonymous SNV	chr1	161017590	161017590	T	C	ARHGAP30	missense	Q1074R		NM_001025598	chr1.161017590.T.C	no	no	yes	yes	TotallyKnown_ExactMatch
nonsynonymous SNV	chr19	58371389	58371389	A	G	ZNF587	missense	K537E	RADAR	NM_032828	chr19.58371389.A.G	yes	no	yes	yes	TotallyKnown_ExactMatch
nonsynonymous SNV	chr11	105804694	105804694	A	G	GRIA4	missense	R765G	RADAR	NM_001077243	chr11.105804694.A.G	yes	no	yes	yes	TotallyKnown_ExactMatch
nonsynonymous SNV	chr4	158281294	158281294	A	G	GRIA2	missense	R764G	RADAR	NM_000826	chr4.158281294.A.G	yes	no	yes	yes	TotallyKnown_ExactMatch
nonsynonymous SNV	chr18	32825943	32825943	A	G	ZNF397	missense	Y425C	RADAR	NM_001135178	chr18.32825943.A.G	yes	no	yes	yes	TotallyKnown_ExactMatch
nonsynonymous SNV	chr19	58370751	58370751	A	G	ZNF587	missense	Y324C		NM_032828	chr19.58370751.A.G	no	no	yes	yes	TotallyKnown_ExactMatch
nonsynonymous SNV	chr21	34922937	34922937	A	G	SON	missense	Q467R		NM_138927	chr21.34922937.A.G	no	no	no	no	SemiKnown_MisOurs-MisDiffSite-RadarDarned
nonsynonymous SNV	chr10	104159888	104159888	A	G	NFKB2	missense	I507M		NM_002502	chr10.104159888.A.G	no	no	no	no	SemiNovel_MisOurs-IntronUtrSilent-RadarDarned
synonymous SNV	chrX	153633781	153633781	T	C	DNASE1L1	silent	L43L		NM_001009932	chrX.153633781.T.C	no	no	no	no	SemiKnown_SilentOurs-MisIntronUtrSpliceSilentDiffSite-RadarDarned
synonymous SNV	chr5	139193155	139193155	A	G	PSD2	silent	A211A	RADAR	NM_032289	chr5.139193155.A.G	yes	no	yes	yes	TotallyKnown_ExactMatch
nonsynonymous SNV	chr7	39990736	39990736	A	G	CDK13	missense	T166A	RADAR	NM_031267	chr7.39990736.A.G	yes	no	yes	yes	TotallyKnown_ExactMatch
nonsynonymous SNV	chr12	6747474	6747474	T	C	ACRBP	missense	T536A		NM_032489	chr12.6747474.T.C	no	no	no	no	SemiNovel_MisOurs-IntronUtrSilent-RadarDarned
nonsynonymous SNV	chr3	62423834	62423834	T	C	CADPS	missense	Q1241R		NM_003716	chr3.62423834.T.C	no	no	no	no	SemiKnown_MisOurs-MisDiffSite-RadarDarned
synonymous SNV	chr19	23542298	23542298	T	C	ZNF91	silent	V1161V	RADAR	NM_003430	chr19.23542298.T.C	yes	no	yes	yes	TotallyKnown_ExactMatch
nonsynonymous SNV	chr22	19429211	19429211	T	C	C22orf39	missense	S104G	RADAR	NM_001166242	chr22.19429211.T.C	yes	no	yes	yes	TotallyKnown_ExactMatch
nonsynonymous SNV	chr7	131195067	131195067	T	C	PODXL	missense	S244G	RADAR	NM_001018111	chr7.131195067.T.C	yes	no	yes	yes	TotallyKnown_ExactMatch
nonsynonymous SNV	chr3	179093066	179093066	A	G	MFN1	missense	K345R	RADAR	NM_033540	chr3.179093066.A.G	yes	no	yes	yes	TotallyKnown_ExactMatch
nonsynonymous SNV	chr3	128811421	128811421	T	C	RAB43	missense	Y135C	RADAR	NM_001204887	chr3.128811421.T.C	yes	no	yes	yes	TotallyKnown_ExactMatch
nonsynonymous SNV	chrY	15435193	15435193	T	C	UTY	missense	K1014R	RADAR	NM_182660	chrY.15435193.T.C	yes	yes	yes	yes	TotallyKnown_ExactMatch
synonymous SNV	chr19	10290888	10290888	T	C	DNMT1	silent	S156S	RADAR	NM_001130823	chr19.10290888.T.C	yes	no	yes	yes	TotallyKnown_ExactMatch
nonsynonymous SNV	chr10	97146829	97146829	T	C	SORBS1	missense	T449A	RADAR	NM_001034955	chr10.97146829.T.C	yes	no	yes	yes	TotallyKnown_ExactMatch
stoploss SNV	chr17	33801942	33801942	T	C	SLFN12L	stoploss	*589W	RADAR	NM_001195790	chr17.33801942.T.C	yes	no	yes	yes	TotallyKnown_ExactMatch
nonsynonymous SNV	chr15	65425686	65425686	T	C	PDCD7	missense	Q145R	RADAR	NM_005707	chr15.65425686.T.C	yes	no	yes	yes	TotallyKnown_ExactMatch
nonsynonymous SNV	chr3	147128564	147128564	A	G	ZIC1	missense	K222R		NM_003412	chr3.147128564.A.G	no	no	no	no	SemiKnown_MisOurs-MisDiffSite-RadarDarned
nonsynonymous SNV	chr2	201750011	201750011	T	C	PPIL3	missense	K53R	RADAR	NM_032472	chr2.201750011.T.C	yes	no	yes	yes	TotallyKnown_ExactMatch
synonymous SNV	chr19	58197943	58197943	A	G	ZNF551	silent	K100K		NM_138347	chr19.58197943.A.G	no	yes	yes	yes	TotallyKnown_ExactMatch
synonymous SNV	chr6	31779303	31779303	T	C	HSPA1L	silent	P149P	RADAR	NM_005527	chr6.31779303.T.C	yes	no	yes	yes	TotallyKnown_ExactMatch
synonymous SNV	chr8	103841637	103841637	T	C	AZIN1	silent	E366E		NM_148174	chr8.103841637.T.C	no	yes	no	yes	TotallyKnown_ExactMatch
nonsynonymous SNV	chr18	32825952	32825952	A	G	ZNF397	missense	N428S	RADAR	NM_001135178	chr18.32825952.A.G	yes	no	yes	yes	TotallyKnown_ExactMatch
nonsynonymous SNV	chr19	54485579	54485579	A	G	CACNG8	missense	S252G	RADAR	NM_031895	chr19.54485579.A.G	yes	no	yes	yes	TotallyKnown_ExactMatch
synonymous SNV	chr17	32963175	32963175	A	G	TMEM132E	silent	L619L		NM_207313	chr17.32963175.A.G	no	no	no	no	SemiKnown_SilentOurs-MisIntronUtrSpliceSilentDiffSite-RadarDarned
synonymous SNV	chr6	31778118	31778118	T	C	HSPA1L	silent	L544L	RADAR	NM_005527	chr6.31778118.T.C	yes	no	yes	yes	TotallyKnown_ExactMatch
nonsynonymous SNV	chr12	133438976	133438976	T	C	CHFR	missense	K147E	RADAR	NM_018223	chr12.133438976.T.C	yes	no	yes	yes	TotallyKnown_ExactMatch
nonsynonymous SNV	chr19	58388358	58388358	T	C	ZNF814	missense	N30S	RADAR	NM_001144989	chr19.58388358.T.C	yes	no	yes	yes	TotallyKnown_ExactMatch
synonymous SNV	chr21	34923319	34923319	A	G	SON	silent	L594L	RADAR	NM_138927	chr21.34923319.A.G	yes	yes	yes	yes	TotallyKnown_ExactMatch
synonymous SNV	chr13	100635311	100635311	A	G	ZIC2	silent	K331K	RADAR	NM_007129	chr13.100635311.A.G	yes	no	yes	yes	TotallyKnown_ExactMatch
synonymous SNV	chr18	32825854	32825854	A	G	ZNF397	silent	K395K	RADAR	NM_001135178	chr18.32825854.A.G	yes	no	yes	yes	TotallyKnown_ExactMatch
nonsynonymous SNV	chr1	1200166	1200166	T	C	UBE2J2	missense	Y59C	RADAR	NM_194315	chr1.1200166.T.C	yes	yes	yes	yes	TotallyKnown_ExactMatch
nonsynonymous SNV	chr11	62644279	62644279	A	G	SLC3A2	missense	S77G	RADAR	NM_001012662	chr11.62644279.A.G	yes	no	yes	yes	TotallyKnown_ExactMatch
nonsynonymous SNV	chr19	57967206	57967206	T	C	VN1R1	missense	S217G		NM_020633	chr19.57967206.T.C	no	no	yes	yes	TotallyKnown_ExactMatch
nonsynonymous SNV	chr19	44981631	44981631	T	C	ZNF180	missense	N356S		NM_013256	chr19.44981631.T.C	no	no	no	no	SemiKnown_MisOurs-MisDiffSite-RadarDarned
nonsynonymous SNV	chr18	32825868	32825868	A	G	ZNF397	missense	N400S	RADAR	NM_001135178	chr18.32825868.A.G	yes	no	yes	yes	TotallyKnown_ExactMatch
nonsynonymous SNV	chr17	80441043	80441043	A	G	NARF	missense	E257G	RADAR	NM_031968	chr17.80441043.A.G	yes	no	yes	yes	TotallyKnown_ExactMatch
nonsynonymous SNV	chr15	83660750	83660750	T	C	C15orf40	missense	S139G	RADAR	NM_001160115	chr15.83660750.T.C	yes	no	yes	yes	TotallyKnown_ExactMatch
nonsynonymous SNV	chrY	15435242	15435242	T	C	UTY	missense	M998V	RADAR	NM_182660	chrY.15435242.T.C	yes	yes	yes	yes	TotallyKnown_ExactMatch
nonsynonymous SNV	chr3	56700319	56700319	T	C	FAM208A	missense	I331V		NM_001112736	chr3.56700319.T.C	no	no	no	no	SemiNovel_MisOurs-IntronUtrSilent-RadarDarned
nonsynonymous SNV	chrY	15435097	15435097	T	C	UTY	missense	H1046R	RADAR	NM_182660	chrY.15435097.T.C	yes	no	yes	yes	TotallyKnown_ExactMatch
synonymous SNV	chr11	63987055	63987055	A	G	FERMT3	silent	P318P		NM_178443	chr11.63987055.A.G	no	no	no	no	SemiKnown_SilentOurs-MisIntronUtrSpliceSilentDiffSite-RadarDarned
nonsynonymous SNV	chrY	15435224	15435224	T	C	UTY	missense	S1004G	RADAR	NM_182660	chrY.15435224.T.C	yes	no	yes	yes	TotallyKnown_ExactMatch
nonsynonymous SNV	chr21	34634936	34634936	A	G	IFNAR2	missense	E304G	RADAR	NM_000874	chr21.34634936.A.G	yes	no	yes	yes	TotallyKnown_ExactMatch
synonymous SNV	chr2	27522496	27522496	A	G	TRIM54	silent	L204L	RADAR	NM_032546	chr2.27522496.A.G	yes	no	yes	yes	TotallyKnown_ExactMatch
nonsynonymous SNV	chr19	44980960	44980960	T	C	ZNF180	missense	N580D		NM_013256	chr19.44980960.T.C	no	no	yes	yes	TotallyKnown_ExactMatch
nonsynonymous SNV	chr20	36147533	36147533	T	C	BLCAP	missense	K15R	RADAR	NM_006698	chr20.36147533.T.C	yes	yes	yes	yes	TotallyKnown_ExactMatch
nonsynonymous SNV	chr19	5684044	5684044	A	G	HSD11B1L	missense	M1V	RADAR	NM_001267868	chr19.5684044.A.G	yes	no	yes	yes	TotallyKnown_ExactMatch
nonsynonymous SNV	chr1	156449106	156449106	T	C	MEF2D	missense	N214D		NM_005920	chr1.156449106.T.C	no	no	no	no	SemiKnown_SilentOurs-MisIntronUtrSpliceSilentDiffSite-RadarDarned
nonsynonymous SNV	chr11	66523884	66523884	A	G	C11orf80	missense	N126S	RADAR	NM_024650	chr11.66523884.A.G	yes	no	yes	yes	TotallyKnown_ExactMatch
nonsynonymous SNV	chrX	100910986	100910986	T	C	ARMCX2	missense	K530R	RADAR	NM_177949	chrX.100910986.T.C	yes	no	yes	yes	TotallyKnown_ExactMatch
stoploss SNV	chr19	18182020	18182020	T	C	IL12RB1	stoploss	*382W	RADAR	NM_153701	chr19.18182020.T.C	yes	no	yes	yes	TotallyKnown_ExactMatch
nonsynonymous SNV	chr13	46090366	46090366	A	G	COG3	missense	K633R		NM_031431	chr13.46090366.A.G	no	no	yes	yes	TotallyKnown_ExactMatch
synonymous SNV	chr7	99091153	99091153	T	C	ZNF394	silent	*562*	RADAR	NM_032164	chr7.99091153.T.C	yes	no	yes	yes	TotallyKnown_ExactMatch
synonymous SNV	chr10	102777347	102777347	T	C	PDZD7	silent	P516P	RADAR	NM_024895	chr10.102777347.T.C	yes	no	yes	yes	TotallyKnown_ExactMatch
nonsynonymous SNV	chr17	73886876	73886876	T	C	TRIM65	missense	E513G		NM_173547	chr17.73886876.T.C	no	no	yes	yes	TotallyKnown_ExactMatch
nonsynonymous SNV	chr3	147128741	147128741	A	G	ZIC1	missense	K281R		NM_003412	chr3.147128741.A.G	no	no	yes	yes	TotallyKnown_ExactMatch
nonsynonymous SNV	chr8	67590160	67590160	A	G	C8orf44	missense	I73V	RADAR	NM_019607	chr8.67590160.A.G	yes	no	yes	yes	TotallyKnown_ExactMatch
synonymous SNV	chr2	201750058	201750058	T	C	PPIL3	silent	V37V	RADAR	NM_032472	chr2.201750058.T.C	yes	yes	yes	yes	TotallyKnown_ExactMatch
nonsynonymous SNV	chr21	47742652	47742652	T	C	C21orf58	missense	M1V	RADAR	NM_058180	chr21.47742652.T.C	yes	no	yes	yes	TotallyKnown_ExactMatch
nonsynonymous SNV	chr6	31777960	31777960	T	C	HSPA1L	missense	K597R		NM_005527	chr6.31777960.T.C	no	no	no	no	SemiKnown_MisOurs-MisDiffSite-RadarDarned
nonsynonymous SNV	chr13	46090371	46090371	A	G	COG3	missense	I635V	RADAR	NM_031431	chr13.46090371.A.G	yes	yes	yes	yes	TotallyKnown_ExactMatch
synonymous SNV	chr4	2709946	2709946	A	G	FAM193A	silent	P1191P	RADAR	NM_001256666	chr4.2709946.A.G	yes	no	yes	yes	TotallyKnown_ExactMatch
synonymous SNV	chr3	432745	432745	A	G	CHL1	silent	L898L		NM_001253388	chr3.432745.A.G	no	no	yes	yes	TotallyKnown_ExactMatch
nonsynonymous SNV	chr22	45204936	45204936	A	G	ARHGAP8	missense	K117R	RADAR	NM_001017526	chr22.45204936.A.G	yes	no	yes	yes	TotallyKnown_ExactMatch
nonsynonymous SNV	chr13	100915080	100915080	A	G	PCCA	missense	I272V	RADAR	NM_001178004	chr13.100915080.A.G	yes	no	yes	yes	TotallyKnown_ExactMatch
nonsynonymous SNV	chr1	2493242	2493242	A	G	TNFRSF14	missense	R228G	RADAR	NM_003820	chr1.2493242.A.G	yes	no	yes	yes	TotallyKnown_ExactMatch
nonsynonymous SNV	chr10	97146804	97146804	T	C	SORBS1	missense	K457R	RADAR	NM_001034955	chr10.97146804.T.C	yes	no	yes	yes	TotallyKnown_ExactMatch
nonsynonymous SNV	chr19	58197870	58197870	A	G	ZNF551	missense	N76S		NM_138347	chr19.58197870.A.G	no	no	no	no	SemiKnown_MisOurs-MisDiffSite-RadarDarned
nonsynonymous SNV	chr10	97146787	97146787	T	C	SORBS1	missense	N463D	RADAR	NM_001034955	chr10.97146787.T.C	yes	yes	yes	yes	TotallyKnown_ExactMatch
synonymous SNV	chr15	65426084	65426084	T	C	PDCD7	silent	P12P		NM_005707	chr15.65426084.T.C	no	no	yes	yes	TotallyKnown_ExactMatch
synonymous SNV	chr6	31779282	31779282	T	C	HSPA1L	silent	Q156Q	RADAR	NM_005527	chr6.31779282.T.C	yes	no	yes	yes	TotallyKnown_ExactMatch
nonsynonymous SNV	chr21	34634993	34634993	A	G	IFNAR2	missense	K323R	RADAR	NM_000874	chr21.34634993.A.G	yes	no	yes	yes	TotallyKnown_ExactMatch
nonsynonymous SNV	chr13	52991226	52991226	T	C	VPS36	missense	K319R	RADAR	NM_016075	chr13.52991226.T.C	yes	yes	yes	yes	TotallyKnown_ExactMatch
nonsynonymous SNV	chr1	934659	934659	T	C	HES4	missense	Q175R		NM_001142467	chr1.934659.T.C	no	no	no	no	SemiNovel_MisOurs-IntronUtrSilent-RadarDarned
nonsynonymous SNV	chr12	58019217	58019217	A	G	SLC26A10	missense	R500G		NM_133489	chr12.58019217.A.G	no	no	no	no	SemiKnown_MisOurs-MisDiffSite-RadarDarned
synonymous SNV	chr2	152127213	152127213	T	C	NMI	silent	E306E		NM_004688	chr2.152127213.T.C	no	no	no	no	SemiKnown_SilentOurs-MisIntronUtrSpliceSilentDiffSite-RadarDarned
synonymous SNV	chr1	149859212	149859212	T	C	HIST2H2AB	silent	Q85Q	RADAR	NM_175065	chr1.149859212.T.C	yes	no	yes	yes	TotallyKnown_ExactMatch
nonsynonymous SNV	chr19	44980911	44980911	T	C	ZNF180	missense	Q596R		NM_013256	chr19.44980911.T.C	no	no	yes	yes	TotallyKnown_ExactMatch
nonsynonymous SNV	chr7	157929361	157929361	T	C	PTPRN2	missense	R387G		NM_130843	chr7.157929361.T.C	no	no	no	no	SemiKnown_MisOurs-MisDiffSite-RadarDarned
nonsynonymous SNV	chr12	123466262	123466262	A	G	ARL6IP4	missense	K225R	RADAR	NM_018694	chr12.123466262.A.G	yes	no	yes	yes	TotallyKnown_ExactMatch
synonymous SNV	chr21	34634871	34634871	A	G	IFNAR2	silent	Q282Q	RADAR	NM_000874	chr21.34634871.A.G	yes	no	yes	yes	TotallyKnown_ExactMatch
nonsynonymous SNV	chr17	46198763	46198763	A	G	SNX11	missense	R236G	RADAR	NM_013323	chr17.46198763.A.G	yes	no	yes	yes	TotallyKnown_ExactMatch
nonsynonymous SNV	chr12	51873908	51873908	A	G	SLC4A8	missense	R716G	RADAR	NM_001258403	chr12.51873908.A.G	yes	yes	yes	yes	TotallyKnown_ExactMatch
synonymous SNV	chr18	48723469	48723469	T	C	MEX3C	silent	A74A	RADAR	NM_016626	chr18.48723469.T.C	yes	no	yes	yes	TotallyKnown_ExactMatch
nonsynonymous SNV	chr17	7557988	7557988	A	G	ATP1B2	missense	T199A		NM_001678	chr17.7557988.A.G	no	no	no	no	SemiNovel_MisOurs-IntronUtrSilent-RadarDarned
nonsynonymous SNV	chrX	54955567	54955567	A	G	TRO	missense	S804G	RADAR	NM_001039705	chrX.54955567.A.G	yes	yes	yes	yes	TotallyKnown_ExactMatch
nonsynonymous SNV	chr10	92662074	92662074	A	G	RPP30	missense	K291E	RADAR	NM_001104546	chr10.92662074.A.G	yes	no	yes	yes	TotallyKnown_ExactMatch
nonsynonymous SNV	chr1	985878	985878	A	G	AGRN	missense	K1683R		NM_198576	chr1.985878.A.G	no	no	no	no	SemiNovel_MisOurs-IntronUtrSilent-RadarDarned
synonymous SNV	chr17	73916430	73916430	T	C	FBF1	silent	Q570Q		NM_001080542	chr17.73916430.T.C	no	no	no	no	SemiKnown_SilentOurs-MisIntronUtrSpliceSilentDiffSite-RadarDarned
nonsynonymous SNV	chr19	58196709	58196709	A	G	ZNF551	missense	Y54C		NM_138347	chr19.58196709.A.G	no	no	yes	yes	TotallyKnown_ExactMatch
nonsynonymous SNV	chr21	34922768	34922768	A	G	SON	missense	T411A		NM_138927	chr21.34922768.A.G	no	no	no	no	SemiKnown_MisOurs-MisDiffSite-RadarDarned
nonsynonymous SNV	chr10	97146790	97146790	T	C	SORBS1	missense	S462G	RADAR	NM_001034955	chr10.97146790.T.C	yes	no	yes	yes	TotallyKnown_ExactMatch
nonsynonymous SNV	chr13	100915063	100915063	A	G	PCCA	missense	N266S	RADAR	NM_001178004	chr13.100915063.A.G	yes	no	yes	yes	TotallyKnown_ExactMatch
nonsynonymous SNV	chr10	97146840	97146840	T	C	SORBS1	missense	E445G	RADAR	NM_001034955	chr10.97146840.T.C	yes	no	yes	yes	TotallyKnown_ExactMatch
nonsynonymous SNV	chr1	149859202	149859202	T	C	HIST2H2AB	missense	R89G	RADAR	NM_175065	chr1.149859202.T.C	yes	no	yes	yes	TotallyKnown_ExactMatch
nonsynonymous SNV	chr12	133438975	133438975	T	C	CHFR	missense	K147R	RADAR	NM_018223	chr12.133438975.T.C	yes	no	yes	yes	TotallyKnown_ExactMatch
nonsynonymous SNV	chr5	159703353	159703353	T	C	CCNJL	missense	H116R	RADAR	NM_024565	chr5.159703353.T.C	yes	no	yes	yes	TotallyKnown_ExactMatch
nonsynonymous SNV	chr6	102337689	102337689	A	G	GRIK2	missense	I567V	RADAR	NM_175768	chr6.102337689.A.G	yes	yes	yes	yes	TotallyKnown_ExactMatch
nonsynonymous SNV	chr21	34923159	34923159	A	G	SON	missense	E541G		NM_138927	chr21.34923159.A.G	no	no	yes	yes	TotallyKnown_ExactMatch
nonsynonymous SNV	chr1	247263716	247263716	T	C	ZNF669	missense	N366S	RADAR	NM_001142572	chr1.247263716.T.C	yes	no	yes	yes	TotallyKnown_ExactMatch
nonsynonymous SNV	chr10	97146835	97146835	T	C	SORBS1	missense	S447G	RADAR	NM_001034955	chr10.97146835.T.C	yes	no	yes	yes	TotallyKnown_ExactMatch
synonymous SNV	chr19	44793240	44793240	T	C	ZNF235	silent	L116L	RADAR	NM_004234	chr19.44793240.T.C	yes	no	yes	yes	TotallyKnown_ExactMatch
nonsynonymous SNV	chr15	23891286	23891286	T	C	MAGEL2	missense	Q535R		NM_019066	chr15.23891286.T.C	no	no	yes	yes	TotallyKnown_ExactMatch
synonymous SNV	chrX	100910985	100910985	T	C	ARMCX2	silent	K530K	RADAR	NM_177949	chrX.100910985.T.C	yes	no	yes	yes	TotallyKnown_ExactMatch
nonsynonymous SNV	chr1	110256304	110256304	A	G	GSTM5	missense	K94R	RADAR	NM_000851	chr1.110256304.A.G	yes	yes	yes	yes	TotallyKnown_ExactMatch
nonsynonymous SNV	chr5	79769577	79769577	A	G	ZFYVE16	missense	I1398V		NM_001105251	chr5.79769577.A.G	no	no	no	no	SemiKnown_MisOurs-MisDiffSite-RadarDarned
nonsynonymous SNV	chr7	39990302	39990302	A	G	CDK13	missense	K21R	RADAR	NM_031267	chr7.39990302.A.G	yes	no	yes	yes	TotallyKnown_ExactMatch
nonsynonymous SNV	chr10	79397298	79397298	T	C	KCNMA1	missense	S35G	RADAR	NM_001271519	chr10.79397298.T.C	yes	yes	yes	yes	TotallyKnown_ExactMatch
nonsynonymous SNV	chr4	17805279	17805279	T	C	DCAF16	missense	I162M	RADAR	NM_017741	chr4.17805279.T.C	yes	no	yes	yes	TotallyKnown_ExactMatch
nonsynonymous SNV	chr19	21301016	21301016	A	G	ZNF714	missense	R516G	RADAR	NM_182515	chr19.21301016.A.G	yes	no	yes	yes	TotallyKnown_ExactMatch
nonsynonymous SNV	chr21	34923225	34923225	A	G	SON	missense	Q563R		NM_138927	chr21.34923225.A.G	no	no	no	no	SemiKnown_MisOurs-MisDiffSite-RadarDarned
nonsynonymous SNV	chr14	61545606	61545606	A	G	SLC38A6	missense	N457D	RADAR	NM_001172702	chr14.61545606.A.G	yes	no	yes	yes	TotallyKnown_ExactMatch
nonsynonymous SNV	chr11	46894969	46894969	T	C	LRP4	missense	S1469G		NM_002334	chr11.46894969.T.C	no	no	no	no	SemiNovel_MisOurs-IntronUtrSilent-RadarDarned
synonymous SNV	chr11	66523897	66523897	A	G	C11orf80	silent	P130P	RADAR	NM_024650	chr11.66523897.A.G	yes	no	yes	yes	TotallyKnown_ExactMatch
synonymous SNV	chr1	110256296	110256296	A	G	GSTM5	silent	E91E	RADAR	NM_000851	chr1.110256296.A.G	yes	yes	yes	yes	TotallyKnown_ExactMatch
nonsynonymous SNV	chrX	153579950	153579950	T	C	FLNA	missense	Q2333R		NM_001456	chrX.153579950.T.C	no	yes	yes	yes	TotallyKnown_ExactMatch
synonymous SNV	chr19	23542304	23542304	T	C	ZNF91	silent	T1159T	RADAR	NM_003430	chr19.23542304.T.C	yes	no	yes	yes	TotallyKnown_ExactMatch
synonymous SNV	chr1	2493238	2493238	A	G	TNFRSF14	silent	K226K	RADAR	NM_003820	chr1.2493238.A.G	yes	no	yes	yes	TotallyKnown_ExactMatch
nonsynonymous SNV	chr17	7149375	7149375	T	C	CTDNEP1	missense	N187D		NM_001143775	chr17.7149375.T.C	no	no	no	no	SemiNovel_MisOurs-IntronUtrSilent-RadarDarned
nonsynonymous SNV	chr13	100915056	100915056	A	G	PCCA	missense	I264V	RADAR	NM_001178004	chr13.100915056.A.G	yes	no	yes	yes	TotallyKnown_ExactMatch
nonsynonymous SNV	chr17	80441088	80441088	A	G	NARF	missense	Q272R	RADAR	NM_031968	chr17.80441088.A.G	yes	yes	yes	yes	TotallyKnown_ExactMatch
nonsynonymous SNV	chr19	3045786	3045786	T	C	TLE2	missense	M1V	RADAR	NM_001144761	chr19.3045786.T.C	yes	no	yes	yes	TotallyKnown_ExactMatch
synonymous SNV	chr21	34923256	34923256	A	G	SON	silent	P573P		NM_138927	chr21.34923256.A.G	no	no	yes	yes	TotallyKnown_ExactMatch
synonymous SNV	chr2	201750007	201750007	T	C	PPIL3	silent	Q54Q	RADAR	NM_032472	chr2.201750007.T.C	yes	no	yes	yes	TotallyKnown_ExactMatch
synonymous SNV	chr22	50659764	50659764	T	C	TUBGCP6	silent	P1008P		NM_020461	chr22.50659764.T.C	no	no	yes	yes	TotallyKnown_ExactMatch
nonsynonymous SNV	chrX	151358319	151358319	T	C	GABRA3	missense	I342M	RADAR	NM_000808	chrX.151358319.T.C	yes	yes	yes	yes	TotallyKnown_ExactMatch
synonymous SNV	chr1	26128568	26128568	A	G	SEPN1	silent	Q121Q	RADAR	NM_020451	chr1.26128568.A.G	yes	no	yes	yes	TotallyKnown_ExactMatch
nonsynonymous SNV	chr3	147128735	147128735	A	G	ZIC1	missense	E279G		NM_003412	chr3.147128735.A.G	no	no	yes	yes	TotallyKnown_ExactMatch
nonsynonymous SNV	chr5	159703279	159703279	T	C	CCNJL	missense	T141A	RADAR	NM_024565	chr5.159703279.T.C	yes	no	yes	yes	TotallyKnown_ExactMatch
nonsynonymous SNV	chr4	129782962	129782962	A	G	PHF17	missense	K362R		NM_199320	chr4.129782962.A.G	no	no	no	no	SemiNovel_MisOurs-IntronUtrSilent-RadarDarned
synonymous SNV	chr7	99091161	99091161	T	C	ZNF394	silent	S559S	RADAR	NM_032164	chr7.99091161.T.C	yes	no	yes	yes	TotallyKnown_ExactMatch
nonsynonymous SNV	chr21	34634980	34634980	A	G	IFNAR2	missense	S319G	RADAR	NM_000874	chr21.34634980.A.G	yes	no	yes	yes	TotallyKnown_ExactMatch
nonsynonymous SNV	chr6	34100903	34100903	T	C	GRM4	missense	Q124R	RADAR	NM_001256811	chr6.34100903.T.C	yes	no	yes	yes	TotallyKnown_ExactMatch
nonsynonymous SNV	chr12	69651595	69651595	A	G	CPSF6	missense	R202G	RADAR	NM_007007	chr12.69651595.A.G	yes	no	yes	yes	TotallyKnown_ExactMatch
nonsynonymous SNV	chr18	32825853	32825853	A	G	ZNF397	missense	K395R	RADAR	NM_001135178	chr18.32825853.A.G	yes	no	yes	yes	TotallyKnown_ExactMatch
nonsynonymous SNV	chr19	19791081	19791081	A	G	ZNF101	missense	Q428R	RADAR	NM_033204	chr19.19791081.A.G	yes	no	yes	yes	TotallyKnown_ExactMatch
synonymous SNV	chr21	34923835	34923835	A	G	SON	silent	L766L		NM_138927	chr21.34923835.A.G	no	no	yes	yes	TotallyKnown_ExactMatch
synonymous SNV	chr11	45924143	45924143	A	G	MAPK8IP1	silent	L275L		NM_005456	chr11.45924143.A.G	no	no	no	no	SemiKnown_SilentOurs-MisIntronUtrSpliceSilentDiffSite-RadarDarned
nonsynonymous SNV	chr19	39079886	39079886	T	C	MAP4K1	missense	H809R	RADAR	NM_007181	chr19.39079886.T.C	yes	no	yes	yes	TotallyKnown_ExactMatch
nonsynonymous SNV	chr7	39990643	39990643	A	G	CDK13	missense	S135G		NM_031267	chr7.39990643.A.G	no	no	yes	yes	TotallyKnown_ExactMatch
nonsynonymous SNV	chr17	29320921	29320921	A	G	RNF135	missense	Q248R	RADAR	NM_001184992	chr17.29320921.A.G	yes	no	yes	yes	TotallyKnown_ExactMatch
synonymous SNV	chr17	80441044	80441044	A	G	NARF	silent	E257E	RADAR	NM_031968	chr17.80441044.A.G	yes	no	yes	yes	TotallyKnown_ExactMatch
synonymous SNV	chr12	57175849	57175849	A	G	HSD17B6	silent	K135K		NM_003725	chr12.57175849.A.G	no	no	no	no	SemiKnown_SilentOurs-MisIntronUtrSpliceSilentDiffSite-RadarDarned
nonsynonymous SNV	chr19	46841522	46841522	A	G	HIF3A	missense	K438E	RADAR	NM_152796	chr19.46841522.A.G	yes	no	yes	yes	TotallyKnown_ExactMatch
synonymous SNV	chr7	99091155	99091155	T	C	ZNF394	silent	L561L	RADAR	NM_032164	chr7.99091155.T.C	yes	no	yes	yes	TotallyKnown_ExactMatch
nonsynonymous SNV	chr2	210835613	210835613	A	G	UNC80	missense	S2664G	RADAR	NM_032504	chr2.210835613.A.G	yes	no	yes	yes	TotallyKnown_ExactMatch
nonsynonymous SNV	chr19	17931264	17931264	T	C	INSL3	missense	K76E	RADAR	NM_001265587	chr19.17931264.T.C	yes	no	yes	yes	TotallyKnown_ExactMatch
nonsynonymous SNV	chr10	126451032	126451032	T	C	METTL10	missense	T238A	RADAR	NM_212554	chr10.126451032.T.C	yes	yes	yes	yes	TotallyKnown_ExactMatch
nonsynonymous SNV	chr18	32825867	32825867	A	G	ZNF397	missense	N400D	RADAR	NM_001135178	chr18.32825867.A.G	yes	no	yes	yes	TotallyKnown_ExactMatch
nonsynonymous SNV	chr17	46847181	46847181	T	C	TTLL6	missense	I773M		NM_001130918	chr17.46847181.T.C	no	no	no	no	SemiNovel_MisOurs-IntronUtrSilent-RadarDarned
synonymous SNV	chr7	150647293	150647293	G	A	KCNH2	silent	I787I		NM_000238	chr7.150647293.G.A	no	no	no	no	SemiKnown_SilentOurs-MisIntronUtrSpliceSilentDiffSite-RadarDarned
nonsynonymous SNV	chr3	147128797	147128797	A	G	ZIC1	missense	K300E		NM_003412	chr3.147128797.A.G	no	no	yes	yes	TotallyKnown_ExactMatch
nonsynonymous SNV	chr1	150526320	150526320	A	G	ADAMTSL4	missense	S285G		NM_025008	chr1.150526320.A.G	no	no	yes	yes	TotallyKnown_ExactMatch
nonsynonymous SNV	chr9	140510573	140510573	T	C	C9orf37	missense	T27A	RADAR	NM_032937	chr9.140510573.T.C	yes	no	yes	yes	TotallyKnown_ExactMatch
nonsynonymous SNV	chr19	44793089	44793089	T	C	ZNF235	missense	S167G		NM_004234	chr19.44793089.T.C	no	no	no	no	SemiKnown_MisOurs-MisDiffSite-RadarDarned
nonsynonymous SNV	chr16	5094762	5094762	T	C	C16orf89	missense	K344R	RADAR	NM_152459	chr16.5094762.T.C	yes	no	yes	yes	TotallyKnown_ExactMatch
nonsynonymous SNV	chr18	32825654	32825654	A	G	ZNF397	missense	I329V	RADAR	NM_001135178	chr18.32825654.A.G	yes	no	yes	yes	TotallyKnown_ExactMatch
nonsynonymous SNV	chr1	240371697	240371697	A	G	FMN2	missense	I1195M		NM_020066	chr1.240371697.A.G	no	no	no	no	SemiKnown_MisOurs-MisDiffSite-RadarDarned
nonsynonymous SNV	chr19	57967115	57967115	T	C	VN1R1	missense	Y247C		NM_020633	chr19.57967115.T.C	no	no	yes	yes	TotallyKnown_ExactMatch
synonymous SNV	chr10	92662055	92662055	A	G	RPP30	silent	Q284Q	RADAR	NM_001104546	chr10.92662055.A.G	yes	no	yes	yes	TotallyKnown_ExactMatch
nonsynonymous SNV	chr4	77969685	77969685	T	C	CCNI	missense	K274R		NM_006835	chr4.77969685.T.C	no	no	yes	yes	TotallyKnown_ExactMatch
synonymous SNV	chr19	19791100	19791100	A	G	ZNF101	silent	P434P	RADAR	NM_033204	chr19.19791100.A.G	yes	no	yes	yes	TotallyKnown_ExactMatch
nonsynonymous SNV	chr19	44793215	44793215	T	C	ZNF235	missense	N125D	RADAR	NM_004234	chr19.44793215.T.C	yes	no	yes	yes	TotallyKnown_ExactMatch
synonymous SNV	chr11	62346257	62346257	T	C	TUT1	silent	L350L		NM_022830	chr11.62346257.T.C	no	no	no	no	SemiKnown_SilentOurs-MisIntronUtrSpliceSilentDiffSite-RadarDarned
nonsynonymous SNV	chr17	15406471	15406471	T	C	TVP23C	missense	S180G	RADAR	NM_145301	chr17.15406471.T.C	yes	no	yes	yes	TotallyKnown_ExactMatch
nonsynonymous SNV	chr8	94772111	94772111	A	G	TMEM67	missense	Q18R	RADAR	NM_001142301	chr8.94772111.A.G	yes	yes	yes	yes	TotallyKnown_ExactMatch
nonsynonymous SNV	chr6	139085433	139085433	T	C	LOC100507462	missense	Q40R	RADAR	NM_001242740	chr6.139085433.T.C	yes	yes	yes	yes	TotallyKnown_ExactMatch
synonymous SNV	chr18	32825965	32825965	A	G	ZNF397	silent	K432K	RADAR	NM_001135178	chr18.32825965.A.G	yes	no	yes	yes	TotallyKnown_ExactMatch
synonymous SNV	chr1	12461726	12461726	A	G	VPS13D	silent	L3950L		NM_015378	chr1.12461726.A.G	no	no	no	no	SemiKnown_SilentOurs-MisIntronUtrSpliceSilentDiffSite-RadarDarned
synonymous SNV	chr18	32825872	32825872	A	G	ZNF397	silent	E401E	RADAR	NM_001135178	chr18.32825872.A.G	yes	no	yes	yes	TotallyKnown_ExactMatch
synonymous SNV	chr17	80441116	80441116	A	G	NARF	silent	E281E	RADAR	NM_031968	chr17.80441116.A.G	yes	no	yes	yes	TotallyKnown_ExactMatch
nonsynonymous SNV	chr5	1034989	1034989	A	G	NKD2	missense	K182R		NM_001271082	chr5.1034989.A.G	no	no	no	no	TotallyNovel_GeneNotInRadarDarned
nonsynonymous SNV	chr19	58371333	58371333	A	G	ZNF587	missense	K518R	RADAR	NM_032828	chr19.58371333.A.G	yes	no	yes	yes	TotallyKnown_ExactMatch
nonsynonymous SNV	chrY	15435214	15435214	T	C	UTY	missense	Q1007R	RADAR	NM_182660	chrY.15435214.T.C	yes	no	yes	yes	TotallyKnown_ExactMatch
synonymous SNV	chr13	100915049	100915049	A	G	PCCA	silent	E261E	RADAR	NM_001178004	chr13.100915049.A.G	yes	no	yes	yes	TotallyKnown_ExactMatch
synonymous SNV	chr19	18182106	18182106	T	C	IL12RB1	silent	P353P	RADAR	NM_153701	chr19.18182106.T.C	yes	yes	yes	yes	TotallyKnown_ExactMatch
synonymous SNV	chr6	168363190	168363190	A	G	MLLT4	silent	Q1628Q		NM_001040000	chr6.168363190.A.G	no	no	no	no	SemiKnown_SilentOurs-MisIntronUtrSpliceSilentDiffSite-RadarDarned
nonsynonymous SNV	chr22	45204899	45204899	A	G	ARHGAP8	missense	T105A	RADAR	NM_001017526	chr22.45204899.A.G	yes	no	yes	yes	TotallyKnown_ExactMatch
nonsynonymous SNV	chrX	114082684	114082684	A	G	HTR2C	missense	I156M	RADAR	NM_001256760	chrX.114082684.A.G	yes	no	yes	yes	TotallyKnown_ExactMatch
nonsynonymous SNV	chr16	57717870	57717870	A	G	GPR97	missense	E303G		NM_170776	chr16.57717870.A.G	no	no	yes	yes	TotallyKnown_ExactMatch
nonsynonymous SNV	chr10	126451098	126451098	T	C	METTL10	missense	T216A	RADAR	NM_212554	chr10.126451098.T.C	yes	no	yes	yes	TotallyKnown_ExactMatch
synonymous SNV	chr15	29415722	29415722	T	C	FAM189A1	silent	L480L		NM_015307	chr15.29415722.T.C	no	no	no	no	SemiKnown_SilentOurs-MisIntronUtrSpliceSilentDiffSite-RadarDarned
nonsynonymous SNV	chr11	66523943	66523943	A	G	C11orf80	missense	T146A	RADAR	NM_024650	chr11.66523943.A.G	yes	no	yes	yes	TotallyKnown_ExactMatch
nonsynonymous SNV	chr19	46841528	46841528	A	G	HIF3A	missense	S440G	RADAR	NM_152796	chr19.46841528.A.G	yes	no	yes	yes	TotallyKnown_ExactMatch
nonsynonymous SNV	chr10	97146823	97146823	T	C	SORBS1	missense	I451V	RADAR	NM_001034955	chr10.97146823.T.C	yes	no	yes	yes	TotallyKnown_ExactMatch
nonsynonymous SNV	chr1	36307310	36307310	A	G	EIF2C4	missense	R712G	RADAR	NM_017629	chr1.36307310.A.G	yes	no	yes	yes	TotallyKnown_ExactMatch
nonsynonymous SNV	chr14	61545615	61545615	A	G	SLC38A6	missense	T460A	RADAR	NM_001172702	chr14.61545615.A.G	yes	no	yes	yes	TotallyKnown_ExactMatch
nonsynonymous SNV	chr17	73916431	73916431	T	C	FBF1	missense	Q570R	RADAR	NM_001080542	chr17.73916431.T.C	yes	no	yes	yes	TotallyKnown_ExactMatch
synonymous SNV	chr19	5684067	5684067	A	G	HSD11B1L	silent	Q8Q	RADAR	NM_001267868	chr19.5684067.A.G	yes	no	yes	yes	TotallyKnown_ExactMatch
synonymous SNV	chr19	14593693	14593693	T	C	GIPC1	silent	P32P	RADAR	NM_202470	chr19.14593693.T.C	yes	yes	yes	yes	TotallyKnown_ExactMatch
synonymous SNV	chrX	122598961	122598961	A	G	GRIA3	silent	L774L		NM_000828	chrX.122598961.A.G	no	no	no	no	SemiKnown_SilentOurs-MisIntronUtrSpliceSilentDiffSite-RadarDarned
nonsynonymous SNV	chr19	44793216	44793216	T	C	ZNF235	missense	I124M	RADAR	NM_004234	chr19.44793216.T.C	yes	no	yes	yes	TotallyKnown_ExactMatch
nonsynonymous SNV	chr6	139071327	139071327	T	C	LOC100507462	missense	S80G	RADAR	NM_001242740	chr6.139071327.T.C	yes	yes	yes	yes	TotallyKnown_ExactMatch
synonymous SNV	chr17	73886875	73886875	T	C	TRIM65	silent	E513E		NM_173547	chr17.73886875.T.C	no	no	yes	yes	TotallyKnown_ExactMatch
nonsynonymous SNV	chrX	107979003	107979003	T	C	IRS4	missense	Y191C		NM_003604	chrX.107979003.T.C	no	no	no	no	TotallyNovel_GeneNotInRadarDarned
nonsynonymous SNV	chr1	240370872	240370872	A	G	FMN2	missense	I920M		NM_020066	chr1.240370872.A.G	no	no	yes	yes	TotallyKnown_ExactMatch
nonsynonymous SNV	chr1	2493239	2493239	A	G	TNFRSF14	missense	R227G	RADAR	NM_003820	chr1.2493239.A.G	yes	no	yes	yes	TotallyKnown_ExactMatch
nonsynonymous SNV	chr8	67590131	67590131	A	G	C8orf44	missense	K63R	RADAR	NM_019607	chr8.67590131.A.G	yes	no	yes	yes	TotallyKnown_ExactMatch
nonsynonymous SNV	chr18	32825859	32825859	A	G	ZNF397	missense	Y397C	RADAR	NM_001135178	chr18.32825859.A.G	yes	no	yes	yes	TotallyKnown_ExactMatch
nonsynonymous SNV	chr19	44803884	44803884	T	C	ZNF235	missense	E6G		NM_004234	chr19.44803884.T.C	no	no	no	no	SemiKnown_MisOurs-MisDiffSite-RadarDarned
synonymous SNV	chr3	100489603	100489603	T	C	ABI3BP	silent	L864L		NM_015429	chr3.100489603.T.C	no	no	no	no	SemiKnown_SilentOurs-MisIntronUtrSpliceSilentDiffSite-RadarDarned
nonsynonymous SNV	chr7	97498419	97498419	T	C	ASNS;ASNS	missense	Q17R	RADAR	NM_133436	chr7.97498419.T.C	yes	no	yes	yes	TotallyKnown_ExactMatch
synonymous SNV	chr1	149859209	149859209	T	C	HIST2H2AB	silent	L86L	RADAR	NM_175065	chr1.149859209.T.C	yes	no	yes	yes	TotallyKnown_ExactMatch
nonsynonymous SNV	chr17	80441136	80441136	A	G	NARF	missense	Q288R	RADAR	NM_031968	chr17.80441136.A.G	yes	no	yes	yes	TotallyKnown_ExactMatch
synonymous SNV	chr19	58388363	58388363	T	C	ZNF814	silent	E28E	RADAR	NM_001144989	chr19.58388363.T.C	yes	no	yes	yes	TotallyKnown_ExactMatch
nonsynonymous SNV	chr19	21301032	21301032	A	G	ZNF714	missense	Q521R	RADAR	NM_182515	chr19.21301032.A.G	yes	no	yes	yes	TotallyKnown_ExactMatch
nonsynonymous SNV	chr10	92662014	92662014	A	G	RPP30	missense	T271A	RADAR	NM_001104546	chr10.92662014.A.G	yes	no	yes	yes	TotallyKnown_ExactMatch
nonsynonymous SNV	chr14	105406187	105406187	T	C	AHNAK2	missense	R5201G		NM_138420	chr14.105406187.T.C	no	no	yes	yes	TotallyKnown_ExactMatch
nonsynonymous SNV	chr19	18182135	18182135	T	C	IL12RB1	missense	I344V	RADAR	NM_153701	chr19.18182135.T.C	yes	no	yes	yes	TotallyKnown_ExactMatch
nonsynonymous SNV	chr19	58288027	58288027	A	G	ZNF586	missense	I51M		NM_017652	chr19.58288027.A.G	no	no	yes	yes	TotallyKnown_ExactMatch
nonsynonymous SNV	chr20	17623625	17623625	T	C	RRBP1	missense	K254R		NM_004587	chr20.17623625.T.C	no	no	no	no	SemiNovel_MisOurs-IntronUtrSilent-RadarDarned
nonsynonymous SNV	chr2	219563809	219563809	A	G	STK36	missense	Y1181C	RADAR	NM_015690	chr2.219563809.A.G	yes	no	yes	yes	TotallyKnown_ExactMatch
nonsynonymous SNV	chr19	1615370	1615370	T	C	TCF3	missense	H579R		NM_003200	chr19.1615370.T.C	no	no	yes	yes	TotallyKnown_ExactMatch
synonymous SNV	chr19	34685387	34685387	A	T	LSM14A	silent	R42R		NM_015578	chr19.34685387.A.T	no	no	no	no	SemiKnown_SilentOurs-MisIntronUtrSpliceSilentDiffSite-RadarDarned
synonymous SNV	chr19	34685387	34685387	A	G	LSM14A	silent	R42R		NM_015578	chr19.34685387.A.G	no	no	no	no	SemiKnown_SilentOurs-MisIntronUtrSpliceSilentDiffSite-RadarDarned
synonymous SNV	chr2	27549692	27549692	T	C	GTF3C2	silent	R862R		NM_001035521	chr2.27549692.T.C	no	no	no	no	SemiKnown_SilentOurs-MisIntronUtrSpliceSilentDiffSite-RadarDarned
synonymous SNV	chr2	27549692	27549692	T	A	GTF3C2	silent	R862R		NM_001035521	chr2.27549692.T.A	no	no	no	no	SemiKnown_SilentOurs-MisIntronUtrSpliceSilentDiffSite-RadarDarned

## Sheet: SuppTable2 validation
Supplementary Table 2
Deep amplicon sequencing of RNA vaildation of 10 RNA editing events.
							RNA-Seq				DNA-Seq
Gene	Sample	Chr	HG19_Pos	DNA allele	RNA allele	Validation status	RNASeq.count	RNASeq.VAF	RNA.validation.count	RNA.validation.VAF	DNA validation counts in tumor	VAF DNA tumor	DNA validation counts in germline	VAF DNA germline	VarId	SamplesValidated
COG3	SJBALL255	chr13	46090371	A	G	Validated	A:36;C:0;G:7;T:1	0.162791	A:35277;C:13;G:4004;T:11	0.101932	A:5186;C:0;G:8;T:1	0.00154024	A:9931;C:1;G:30;T:0	0.00301175	chr13.46090371.A.G	1
BLCAP	SJBALL239	chr20	36147563	T	C	Validated	A:0;C:67;G:0;T:489	0.120504	A:30;C:187;G:18;T:123796	0.00150827	A:10;C:55;G:6;T:38489	0.00142694	A:1;C:62;G:4;T:38833	0.00159404	chr20.36147563.T.C	2
BLCAP	SJBALL231	chr20	36147563	T	C	Validated	A:0;C:33;G:0;T:377	0.0804878	A:33;C:183;G:22;T:130185	0.00140372	A:11;C:79;G:9;T:60490	0.0013043	A:11;C:103;G:1;T:48394	0.00212384	chr20.36147563.T.C	2
CDK13	SJBALL239	chr7	39990548	A	G	Validated	A:9;C:0;G:76;T:0	0.894118	A:23619;C:0;G:58;T:6	0.00244963	A:10194;C:2;G:40;T:1	0.00390854	A:11987;C:0;G:86;T:3	0.00712333	chr7.39990548.A.G	5
CDK13	SJBALL255	chr7	39990548	A	G	Validated	A:3;C:0;G:32;T:1	0.914286	A:5908;C:0;G:2076;T:2	0.26002	A:26253;C:2;G:91;T:4	0.0034543	A:26888;C:2;G:121;T:6	0.00447999	chr7.39990548.A.G	5
CDK13	SJHYPO147	chr7	39990548	A	G	Validated	A:10;C:0;G:55;T:0	0.846154	A:21706;C:2;G:5164;T:4	0.192185	A:14442;C:4;G:67;T:4	0.00461782	A:25911;C:3;G:96;T:2	0.00369131	chr7.39990548.A.G	5
CDK13	SJBALL247	chr7	39990548	A	G	Validated	A:13;C:0;G:119;T:0	0.901515	A:15968;C:0;G:5729;T:6	0.264046	A:10340;C:0;G:43;T:2	0.00414138	A:13822;C:0;G:57;T:2	0.00410692	chr7.39990548.A.G	5
CDK13	SJBALL231	chr7	39990548	A	G	Validated	A:16;C:0;G:66;T:0	0.804878	A:21480;C:6;G:110;T:7	0.00509495	A:16004;C:0;G:54;T:1	0.00336281	A:22935;C:1;G:89;T:1	0.00386553	chr7.39990548.A.G	5
AZIN1	SJHYPO147	chr8	103841636	T	C	Validated	A:0;C:13;G:0;T:209	0.0585586	A:171;C:50559;G:123;T:269452	0.157991	A:23;C:158;G:19;T:50670	0.00310852	A:18;C:219;G:28;T:57178	0.00381553	chr8.103841636.T.C	2
AZIN1	SJBALL231	chr8	103841636	T	C	Validated	A:0;C:10;G:0;T:170	0.0555556	A:96;C:8662;G:250;T:192376	0.0430864	A:12;C:150;G:24;T:41080	0.00363813	A:25;C:173;G:29;T:48919	0.003524	chr8.103841636.T.C	2
NEIL1	SJBALL239	chr15	75646086	AA	GG	Validated	A:292;C:0;G:1774;T:0	0.858664	A:44;C:2;G:20945;T:9	0.997904	A:13132;C:3;G:32;T:1	0.00243087	A:23865;C:2;G:56;T:0	0.00234104	chr15.75646086.AA.GG	4
NEIL1	SJBALL255	chr15	75646086	AA	GG	Validated	A:39;C:0;G:211;T:0	0.844	A:18974;C:12;G:28829;T:16	0.603079	A:9416;C:3;G:23;T:3	0.0024367	A:12891;C:3;G:32;T:7	0.00247621	chr15.75646086.AA.GG	4
NEIL1	SJBALL247	chr15	75646086	AA	GG	Validated	A:278;C:0;G:1045;T:2	0.789872	A:82263;C:67;G:87981;T:85	0.516794	A:16875;C:2;G:30;T:0	0.00177462	A:25230;C:3;G:62;T:5	0.00245137	chr15.75646086.AA.GG	4
NEIL1	SJBALL231	chr15	75646086	AA	GG	Validated	A:35;C:0;G:518;T:2	0.936709	A:137;C:0;G:8077;T:5	0.983321	A:14690;C:1;G:29;T:4	0.00197024	A:12711;C:2;G:33;T:0	0.00258945	chr15.75646086.AA.GG	4
FLNB	SJBALL255	chr3	58141791	A	G	Validated	A:134;C:0;G:11;T:0	0.0758621	A:72422;C:44;G:8027;T:22	0.0997775	A:22730;C:6;G:36;T:0	0.00158131	A:36391;C:19;G:71;T:3	0.00194723	chr3.58141791.A.G	3
FLNB	SJHYPO147	chr3	58141791	A	G	Validated	A:481;C:0;G:33;T:0	0.0642023	A:89287;C:71;G:4365;T:37	0.0466087	A:31531;C:8;G:44;T:5	0.00139351	A:35872;C:7;G:27;T:5	0.00075211	chr3.58141791.A.G	3
FLNB	SJBALL231	chr3	58141791	A	G	Validated	A:143;C:0;G:12;T:0	0.0774194	A:24729;C:19;G:1385;T:12	0.0530367	A:29752;C:14;G:49;T:6	0.00164424	A:54268;C:18;G:85;T:7	0.00156385	chr3.58141791.A.G	3
CADPS	SJBALL247	chr3	62423807	T	C	Validated	A:0;C:23;G:0;T:83	0.216981	A:99;C:42214;G:124;T:233665	0.153016	A:0;C:4;G:1;T:2088	0.00191205	A:0;C:0;G:1;T:859	0	chr3.62423807.T.C	1
ZNF587	SJHYPO147	chr19	58370751	A	G	Validated	A:69;C:0;G:9;T:1	0.115385	A:151565;C:64;G:1659;T:20	0.0108273	A:27720;C:7;G:29;T:2	0.00104508	A:25630;C:2;G:35;T:2	0.00136372	chr19.58370751.A.G	1
ZNF814	SJBALL231	chr19	58388363	T	C	Validated	A:0;C:6;G:0;T:23	0.206897	A:2;C:59;G:6;T:22309	0.0026377	A:7;C:303;G:6;T:108218	0.00279209	A:13;C:281;G:18;T:92875	0.00301645	chr19.58388363.T.C	1
GSTM5	SJBALL255	chr1	110256304	A	G	Validated	A:48;C:0;G:5;T:0	0.0943396	A:129429;C:12;G:4210;T:64	0.0315028	A:13616;C:0;G:43;T:1	0.00314811	A:29756;C:2;G:87;T:8	0.00291526	chr1.110256304.A.G	1

## Sheet: SuppTable3 tissue editing
Supplementary Table 3: Percentages of cancer and normal tissue samples with RNA editing at each site
Each cancer and normal tissue type is shown in one column. Below the tissue type, the number of samples analyzed in the tissue type is shown.
The values in the matrix represent the percentage of samples in the tissue type with any RNA editing (at least one edited read) at the RNA editing site indicated.
Tissue type		Cancer tissue type													Normal tissue type
RNA editing site		AML	B-ALL	T-ALL	CPC	EPD	HGG	LGG	MB	ACC	MEL	OS	RB	RHB	Spleen	Whole_Blood	Brain-Amygdala	Brain-Anterior_cingulate_cortex_(BA24)	Brain-Caudate_(basal_ganglia)	Brain-Cerebel	Brain-Cortex	Brain-Frontal_Cortex_(BA9)	Brain-Hippocampus	Brain-Hypothalamus	Brain-Nucleus_accumbens_(basal_ganglia)	Brain-Putamen_(basal_ganglia)	Brain-Spinal_cord_(cervical_c-1)	Brain-Substantia_nigra	Adipose	Adrenal_Gland	Artery	Bladder	Breast-Mammary_Tissue	Cervix	Colon-Sigmoid	Colon-Transverse	Esophagus-Gastroesophageal_Junction	Esophagus-Mucosa	Esophagus-Muscularis	Fallopian_Tube	Heart-Atrial_Appendage	Heart-Left_Ventricle	Kidney-Cortex	Liver	Lung	Minor_Salivary_Gland	Muscle-Skeletal	Nerve-Tibial	Ovary
Number of samples per subtype:	CancerSpecific	126	228	19	22	67	76	76	9	20	5	23	5	35	90	207	39	52	68	136	75	69	53	66	71	58	39	38	362	105	430	10	143	9	132	141	128	231	181	4	146	137	25	95	182	54	246	181	76
chr1:1200176:T:C:UBE2J2		15.0794	7.89474	10.5263	22.7273	2.98507	26.3158	5.26316	11.1111	0	0	0	0	5.71429	0	0	0	0	0	4.41176	0	0	0	0	0	0	0	0	0.276243	0.952381	0	0	0	0	0.757576	0	0	0	0	0	0	0	0	0	0.549451	0	0	0.552486	1.31579
chr19:5684087:A:G:HSD11B1L		3.1746	3.07018	0	22.7273	53.7313	76.3158	47.3684	55.5556	5	0	0	60	2.85714	0	0	10.2564	36.5385	14.7059	91.1765	60	42.029	13.2075	19.697	35.2113	10.3448	0	5.26316	0	3.80952	0.232558	0	0.699301	0	3.0303	0	0	0	0.552486	0	0	0	0	0	1.0989	0	0	0	7.89474
chr13:110838778:T:C:COL4A1		3.96825	1.75439	0	63.6364	47.7612	89.4737	52.6316	33.3333	75	60	73.913	20	71.4286	50	0	12.8205	7.69231	7.35294	8.82353	17.3333	7.24638	15.0943	10.6061	4.22535	6.89655	30.7692	13.1579	96.4088	34.2857	95.1163	60	90.2098	100	78.0303	51.0638	67.1875	28.1385	74.0331	100	73.9726	56.9343	68	10.5263	92.3077	61.1111	80.0813	96.1326	53.9474
chr6:17951643:T:C:KIF13A		24.6032	5.26316	0	31.8182	22.3881	18.4211	26.3158	0	5	20	8.69565	0	8.57143	0	3.86473	7.69231	9.61538	7.35294	2.20588	12	13.0435	5.66038	7.57576	7.04225	10.3448	12.8205	13.1579	11.0497	10.4762	16.9767	0	12.5874	22.2222	3.0303	15.6028	7.8125	7.79221	4.97238	0	6.16438	1.45985	0	3.15789	15.3846	11.1111	0.813008	12.7072	1.31579
chr17:7490588:A:G:MPDU1		83.3333	60.0877	36.8421	68.1818	77.6119	93.4211	89.4737	44.4444	70	100	100	60	65.7143	83.3333	77.7778	87.1795	94.2308	95.5882	62.5	92	86.9565	77.3585	93.9394	100	98.2759	94.8718	100	93.6464	77.1429	78.1395	80	97.9021	77.7778	70.4545	56.7376	69.5312	47.619	71.2707	75	67.8082	67.1533	100	87.3684	98.3516	81.4815	51.626	100	75
chr3:52783731:T:C:NEK4		29.3651	46.9298	47.3684	50	61.194	50	44.7368	33.3333	30	20	21.7391	80	22.8571	2.22222	0	20.5128	23.0769	33.8235	32.3529	12	21.7391	18.8679	22.7273	16.9014	15.5172	17.9487	7.89474	8.56354	13.3333	12.5581	20	16.0839	22.2222	11.3636	10.6383	10.1562	3.8961	15.4696	0	5.47945	4.37956	16	7.36842	9.89011	11.1111	6.50407	13.2597	22.3684
chr10:97146773:T:C:SORBS1		0.793651	1.31579	0	9.09091	76.1194	40.7895	67.1053	0	0	20	0	0	0	0	0	2.5641	11.5385	11.7647	0	9.33333	7.24638	1.88679	4.54545	11.2676	1.72414	5.12821	2.63158	10.7735	0	76.7442	50	6.99301	0	68.1818	26.2411	64.0625	2.1645	71.2707	0	21.2329	9.48905	0	0	4.3956	0	25.2033	78.453	3.94737
chr10:97146870:T:C:SORBS1		0	0	0	0	28.3582	11.8421	14.4737	0	0	0	0	0	0	0	0	7.69231	5.76923	13.2353	0.735294	6.66667	5.7971	1.88679	3.0303	15.493	1.72414	5.12821	5.26316	1.9337	0	27.6744	20	2.7972	0	12.8788	3.5461	17.9688	0	9.94475	0	2.05479	0.729927	0	0	1.64835	0	1.62602	17.6796	1.31579
chr3:9807674:A:G:OGG1		42.8571	46.4912	52.6316	54.5455	95.5224	94.7368	96.0526	88.8889	40	80	47.8261	100	48.5714	63.3333	30.4348	82.0513	94.2308	92.6471	91.1765	89.3333	85.5072	81.1321	90.9091	87.3239	81.0345	100	92.1053	72.0994	35.2381	76.5116	50	77.6224	88.8889	76.5152	56.0284	69.5312	37.6623	63.5359	50	52.7397	30.6569	80	51.5789	69.2308	75.9259	10.5691	98.895	94.7368
chr19:46841523:A:G:HIF3A		1.5873	0	0	13.6364	55.2239	35.5263	21.0526	44.4444	35	0	0	0	20	50	0	28.2051	38.4615	33.8235	17.6471	38.6667	30.4348	35.8491	36.3636	36.6197	36.2069	28.2051	34.2105	59.116	22.8571	93.0233	100	52.4476	55.5556	91.6667	51.0638	92.9688	45.4545	97.2376	25	56.1644	39.4161	24	1.05263	84.6154	22.2222	19.5122	76.2431	61.8421
chr7:94227293:T:C:SGCE		0	0.438596	0	4.54545	1.49254	9.21053	0	0	5	0	0	20	0	0	0	0	0	0	0	0	0	0	0	0	0	0	0	0.552486	0.952381	2.32558	0	0	0	0	0	0	0	0	0	0	0	0	0	2.1978	0	0	3.8674	5.26316
chr19:46841490:A:G:HIF3A		3.1746	0	0	77.2727	82.0896	59.2105	61.8421	77.7778	55	0	0	20	62.8571	92.2222	0	84.6154	94.2308	91.1765	48.5294	86.6667	85.5072	77.3585	81.8182	84.507	81.0345	51.2821	78.9474	91.4365	60	98.6047	100	86.014	77.7778	96.9697	78.0142	100	79.2208	99.4475	100	97.2603	95.6204	52	3.15789	91.7582	42.5926	39.8374	94.4751	90.7895
chr2:201749994:T:C:PPIL3		86.5079	86.8421	100	63.6364	91.0448	92.1053	86.8421	100	50	40	47.8261	100	85.7143	71.1111	9.66184	48.7179	59.6154	55.8824	80.1471	65.3333	65.2174	52.8302	75.7576	60.5634	36.2069	87.1795	71.0526	76.5193	78.0952	77.907	100	81.8182	100	75.7576	66.6667	65.625	73.5931	54.1436	100	67.8082	29.927	76	45.2632	81.8681	79.6296	25.6098	98.3425	97.3684
chr1:149859163:T:C:HIST2H2AB		3.1746	7.45614	5.26316	0	0	0	0	0	0	0	0	0	0	0	0.483092	0	0	0	0	0	0	0	0	0	0	0	0	0	0	0	0	0	0	0	0.70922	0.78125	0	0	0	0	0	0	0	0	0	0	0	0
chr11:60775067:A:G:CD6		63.4921	33.3333	31.5789	0	0	2.63158	0	0	10	0	17.3913	20	2.85714	45.5556	62.8019	0	0	0	0	0	0	0	0	0	0	0	0	0.828729	0	0	0	0	0	0	0	0	1.7316	0	0	0	0	8	0	13.1868	0	0	0	0
chr19:58324736:T:C:ZNF552		34.9206	42.9825	47.3684	31.8182	25.3731	44.7368	17.1053	55.5556	25	20	26.087	100	42.8571	10	9.66184	0	0	0	2.94118	0	0	0	1.51515	1.40845	0	0	0	4.41989	7.61905	16.2791	30	32.8671	0	4.54545	14.1844	7.03125	9.95671	5.52486	0	2.05479	0	8	3.15789	12.0879	48.1481	0.406504	7.18232	22.3684
chr21:34634891:A:G:IFNAR2		34.9206	30.2632	57.8947	22.7273	25.3731	43.4211	34.2105	22.2222	10	40	21.7391	40	11.4286	70	71.4976	43.5897	13.4615	52.9412	36.7647	41.3333	33.3333	49.0566	59.0909	46.4789	31.0345	51.2821	42.1053	44.4751	28.5714	31.6279	30	45.4545	33.3333	29.5455	24.1135	28.9062	18.6147	26.5193	50	25.3425	17.5182	40	52.6316	66.4835	27.7778	4.87805	69.6133	34.2105
chr1:43630458:C:T:EBNA1BP2		82.5397	76.7544	68.4211	100	98.5075	93.4211	93.4211	66.6667	80	80	100	40	94.2857	1.11111	0	0	1.92308	2.94118	0.735294	1.33333	2.89855	0	0	1.40845	3.44828	0	5.26316	0.552486	2.85714	1.16279	0	1.3986	11.1111	0	1.41844	3.90625	4.329	3.8674	0	1.36986	0	8	3.15789	2.1978	3.7037	1.62602	2.76243	0
chr19:5684064:A:G:HSD11B1L		4.7619	2.63158	0	27.2727	53.7313	72.3684	51.3158	44.4444	0	0	4.34783	60	0	0	0	5.12821	32.6923	10.2941	86.0294	49.3333	34.7826	5.66038	18.1818	35.2113	5.17241	0	2.63158	0	0.952381	0	0	1.3986	0	0	0	0.78125	0	1.10497	25	0	0	4	0	1.64835	1.85185	0	0	6.57895
chr12:52639285:A:G:KRT7		0	0	0	9.09091	5.97015	9.21053	5.26316	0	5	20	17.3913	0	17.1429	0	0	0	0	0	0	0	0	0	0	0	0	0	0	21.8232	40	48.6047	60	53.8462	0	3.0303	0	1.5625	43.7229	3.8674	50	0.684932	1.45985	72	14.7368	90.1099	85.1852	0.813008	2.76243	1.31579
chr17:80441115:A:G:NARF		93.6508	96.4912	100	54.5455	55.2239	88.1579	52.6316	77.7778	10	60	52.1739	60	25.7143	88.8889	96.1353	5.12821	30.7692	38.2353	69.1176	50.6667	40.5797	15.0943	21.2121	39.4366	36.2069	23.0769	10.5263	54.1436	8.57143	32.7907	40	58.7413	33.3333	31.0606	19.8582	30.4688	18.1818	24.8619	50	21.2329	6.56934	28	16.8421	74.1758	29.6296	2.43902	76.2431	52.6316
chr10:97146765:T:C:SORBS1		0	0.438596	0	9.09091	79.1045	39.4737	65.7895	0	0	0	0	0	0	0	0	7.69231	21.1538	11.7647	1.47059	14.6667	10.1449	1.88679	9.09091	23.9437	1.72414	5.12821	5.26316	11.326	0	83.0233	50	8.39161	22.2222	75	27.6596	67.1875	2.5974	77.3481	0	27.3973	10.9489	0	0	6.04396	3.7037	27.6423	86.1878	5.26316
chr1:161479863:A:G:FCGR2A		38.8889	14.4737	15.7895	13.6364	8.95522	18.4211	11.8421	0	15	0	26.087	40	22.8571	31.1111	94.2029	7.69231	3.84615	11.7647	1.47059	8	1.44928	9.43396	13.6364	9.85915	8.62069	28.2051	23.6842	22.3757	1.90476	20	0	15.3846	0	4.54545	2.12766	3.90625	1.7316	3.8674	25	13.6986	2.91971	12	8.42105	64.8352	7.40741	1.62602	13.2597	2.63158
chr10:126450936:T:C:METTL10		15.0794	7.89474	0	40.9091	16.4179	22.3684	27.6316	11.1111	0	40	13.0435	20	11.4286	4.44444	0.483092	20.5128	28.8462	30.8824	61.7647	32	24.6377	22.6415	13.6364	35.2113	29.3103	15.3846	10.5263	14.3646	4.7619	38.1395	30	8.39161	22.2222	14.3939	11.3475	18.75	6.49351	17.6796	0	3.42466	3.64964	16	3.15789	22.5275	9.25926	1.62602	19.8895	10.5263
chr7:39991045:A:G:CDK13		30.1587	25	21.0526	27.2727	23.8806	39.4737	19.7368	11.1111	30	0	8.69565	60	14.2857	2.22222	6.76329	2.5641	0	0	10.2941	2.66667	4.34783	1.88679	4.54545	5.6338	0	10.2564	0	17.1271	0.952381	17.6744	0	18.1818	22.2222	9.09091	7.0922	7.03125	6.06061	7.73481	25	4.79452	2.18978	16	1.05263	12.0879	14.8148	2.43902	29.8343	32.8947
chr17:4402562:A:G:SPNS2		26.9841	8.77193	21.0526	45.4545	26.8657	52.6316	44.7368	22.2222	25	0	52.1739	0	20	25.5556	0	23.0769	38.4615	35.2941	13.9706	62.6667	50.7246	45.283	33.3333	46.4789	27.5862	43.5897	31.5789	51.9337	0	10.6977	10	53.8462	22.2222	18.1818	8.51064	17.9688	46.3203	20.9945	25	16.4384	15.3285	48	0	74.7253	33.3333	2.03252	29.2818	5.26316
chr6:44120349:A:G:TMEM63B		19.8413	7.01754	0	63.6364	82.0896	75	75	77.7778	15	0	47.8261	80	28.5714	54.4444	23.1884	53.8462	94.2308	88.2353	100	97.3333	100	81.1321	96.9697	92.9577	81.0345	66.6667	78.9474	76.7956	26.6667	99.0698	90	72.028	100	90.1515	68.0851	98.4375	43.29	97.7901	25	47.2603	51.0949	44	25.2632	98.9011	55.5556	48.374	86.7403	36.8421
chr19:44981464:T:C:ZNF180		22.2222	33.3333	26.3158	22.7273	8.95522	18.4211	10.5263	0	5	0	0	20	5.71429	4.44444	0	0	0	5.88235	15.4412	8	4.34783	0	3.0303	4.22535	1.72414	2.5641	0	7.18232	4.7619	6.74419	0	14.6853	0	2.27273	2.12766	3.90625	1.7316	3.8674	0	1.36986	0.729927	4	2.10526	8.79121	3.7037	0.406504	14.9171	3.94737
chr19:21301124:A:G:ZNF714		20.6349	19.2982	21.0526	18.1818	7.46269	17.1053	11.8421	44.4444	20	0	17.3913	40	25.7143	0	0	0	1.92308	4.41176	18.3824	0	2.89855	1.88679	3.0303	7.04225	1.72414	0	0	0.276243	0	0	0	0.699301	0	0	0	0.78125	2.5974	0	0	0	0	0	0	0.549451	0	0	0	7.89474
chrX:100910984:T:C:ARMCX2		0	0.877193	0	13.6364	16.4179	21.0526	19.7368	0	15	20	13.0435	0	2.85714	3.33333	0.483092	5.12821	13.4615	14.7059	38.9706	6.66667	13.0435	7.54717	16.6667	14.0845	1.72414	20.5128	7.89474	4.41989	0.952381	20.4651	10	6.29371	44.4444	16.6667	2.83688	11.7188	2.1645	13.2597	0	5.47945	6.56934	4	0	6.59341	1.85185	1.62602	11.0497	11.8421
chr6:17951607:T:C:KIF13A		10.3175	0.877193	0	18.1818	7.46269	13.1579	13.1579	0	0	0	8.69565	0	8.57143	0	1.44928	2.5641	11.5385	2.94118	2.94118	5.33333	10.1449	15.0943	3.0303	7.04225	6.89655	10.2564	13.1579	11.0497	3.80952	12.7907	20	9.09091	0	2.27273	4.25532	5.46875	1.7316	4.41989	0	6.84932	0	0	1.05263	13.7363	1.85185	0.813008	7.18232	2.63158
chr14:61550336:A:G:SLC38A6		0.793651	0.438596	5.26316	13.6364	16.4179	28.9474	27.6316	11.1111	0	20	8.69565	0	14.2857	4.44444	0	51.2821	63.4615	75	55.1471	58.6667	69.5652	54.717	60.6061	83.0986	70.6897	25.641	23.6842	4.14365	9.52381	4.18605	0	4.1958	11.1111	4.54545	2.83688	3.90625	0.4329	5.52486	0	2.05479	0	8	0	2.74725	5.55556	0.813008	10.4972	9.21053
chr11:66523904:A:G:C11orf80		20.6349	34.2105	52.6316	45.4545	25.3731	38.1579	18.4211	66.6667	20	0	17.3913	100	11.4286	2.22222	0	0	3.84615	0	66.9118	10.6667	8.69565	0	3.0303	4.22535	0	0	0	1.38122	37.1429	0.930233	40	16.0839	11.1111	5.30303	12.0567	5.46875	51.9481	2.20994	25	3.42466	0	44	0	3.84615	42.5926	0	4.41989	3.94737
chr1:32696747:C:T:EIF3I		81.746	70.1754	84.2105	27.2727	31.3433	63.1579	43.4211	0	50	100	39.1304	0	45.7143	87.7778	71.4976	82.0513	63.4615	63.2353	36.7647	49.3333	59.4203	75.4717	74.2424	74.6479	68.9655	92.3077	92.1053	72.9282	67.619	62.5581	70	72.7273	66.6667	59.8485	46.8085	61.7188	63.2035	57.4586	75	71.2329	55.4745	84	58.9474	81.3187	72.2222	38.2114	93.9227	98.6842
chr3:53820892:A:G:CACNA1D		0	0	0	9.09091	5.97015	15.7895	38.1579	0	0	0	4.34783	0	2.85714	2.22222	0	2.5641	21.1538	14.7059	78.6765	48	46.3768	3.77358	18.1818	28.169	3.44828	5.12821	5.26316	0	5.71429	0	0	0	22.2222	0	0	0	0	0	25	0	0	4	0	65.3846	0	0	1.10497	0
chr2:27522440:A:G:TRIM54		0	0	0	4.54545	1.49254	0	1.31579	11.1111	0	0	4.34783	0	8.57143	1.11111	0	2.5641	1.92308	0	0	14.6667	20.2899	1.88679	0	0	0	0	0	0	33.3333	1.62791	0	0	0	0	0.70922	0	0	0	0	71.2329	66.4234	0	0	0	5.55556	34.9593	0	0
chr19:15289692:T:C:NOTCH3		3.96825	6.57895	21.0526	45.4545	43.2836	78.9474	51.3158	22.2222	60	0	69.5652	40	60	24.4444	0.483092	38.4615	36.5385	39.7059	7.35294	50.6667	33.3333	37.7358	31.8182	32.3944	48.2759	20.5128	44.7368	84.5304	5.71429	96.0465	70	81.8182	100	48.4848	29.7872	59.375	51.0823	59.116	50	64.3836	52.5547	44	1.05263	82.4176	62.963	77.6423	90.6077	50
chr19:58371312:A:G:ZNF587		8.73016	7.45614	5.26316	4.54545	5.97015	5.26316	11.8421	0	10	20	13.0435	20	14.2857	0	0.966184	2.5641	5.76923	8.82353	4.41176	4	7.24638	1.88679	7.57576	4.22535	5.17241	2.5641	10.5263	2.76243	4.7619	1.62791	0	4.1958	11.1111	4.54545	2.83688	3.125	2.1645	3.8674	0	2.73973	0	0	2.10526	3.2967	7.40741	0	0	3.94737
chr3:147128655:A:G:ZIC1		0	0	0	63.6364	97.0149	67.1053	81.5789	77.7778	15	20	34.7826	40	77.1429	0	0	30.7692	67.3077	73.5294	95.5882	76	63.7681	67.9245	62.1212	71.831	51.7241	66.6667	44.7368	5.8011	0	0.232558	0	0	0	0	0	0	0	0	0	0	0	0	25.2632	0	0	2.03252	0	0
chr3:147128568:A:G:ZIC1		0	0	0	63.6364	95.5224	73.6842	78.9474	77.7778	20	20	43.4783	40	65.7143	0	0	25.641	59.6154	54.4118	93.3824	61.3333	59.4203	62.2642	75.7576	66.1972	51.7241	51.2821	42.1053	3.8674	0	0.697674	0	0	0	0	0	0	0	0	0	0	0	0	23.1579	0	0	1.62602	0	0
chr19:42729230:A:G:ZNF526		34.127	20.1754	10.5263	40.9091	31.3433	53.9474	39.4737	22.2222	35	60	39.1304	60	11.4286	7.77778	19.8068	0	11.5385	7.35294	21.3235	8	8.69565	0	0	5.6338	0	2.5641	2.63158	33.1492	4.7619	28.1395	20	32.8671	44.4444	14.3939	7.0922	10.9375	5.62771	13.2597	0	9.58904	2.18978	4	1.05263	24.1758	18.5185	12.6016	48.6188	22.3684
chr17:42475813:T:C:GPATCH8		42.8571	44.2982	47.3684	36.3636	35.8209	56.5789	52.6316	44.4444	20	20	13.0435	20	25.7143	7.77778	7.72947	23.0769	48.0769	52.9412	66.9118	77.3333	79.7101	39.6226	68.1818	60.5634	44.8276	58.9744	44.7368	30.9392	4.7619	34.8837	20	40.5594	44.4444	32.5758	15.6028	29.6875	12.987	30.3867	25	24.6575	7.29927	24	10.5263	30.2198	31.4815	14.6341	44.7514	30.2632
chr6:70942409:T:C:COL9A1		0	0.438596	0	50	37.3134	53.9474	80.2632	0	0	0	8.69565	60	2.85714	0	0	61.5385	46.1538	57.3529	16.1765	56	50.7246	54.717	66.6667	56.338	53.4483	30.7692	63.1579	0	0	0	0	0	0	3.0303	0.70922	0.78125	0	2.76243	0	12.3288	0	0	0	0	0	0	2.76243	0
chr21:34634968:A:G:IFNAR2		14.2857	14.9123	10.5263	4.54545	14.9254	26.3158	26.3158	11.1111	15	20	8.69565	0	8.57143	45.5556	56.5217	28.2051	32.6923	25	29.4118	29.3333	28.9855	30.1887	31.8182	29.5775	29.3103	53.8462	50	24.5856	6.66667	24.186	0	20.2797	0	19.697	8.51064	20.3125	10.8225	16.0221	0	19.1781	9.48905	20	34.7368	42.8571	12.963	2.84553	41.4365	15.7895
chr20:36147563:T:C:BLCAP		96.8254	99.5614	100	100	100	100	98.6842	100	85	100	91.3043	100	97.1429	96.6667	83.0918	97.4359	100	100	100	100	100	98.1132	100	98.5915	94.8276	97.4359	100	98.6188	99.0476	97.907	100	100	100	96.9697	85.8156	98.4375	98.2684	98.895	100	100	94.1606	100	88.4211	98.9011	92.5926	71.5447	99.4475	100
chr3:179093028:A:G:MFN1		19.8413	9.21053	10.5263	22.7273	14.9254	27.6316	42.1053	33.3333	15	0	8.69565	0	11.4286	7.77778	2.41546	20.5128	50	26.4706	76.4706	74.6667	57.971	18.8679	45.4545	23.9437	6.89655	41.0256	31.5789	28.1768	7.61905	66.0465	20	32.1678	11.1111	25.7576	10.6383	28.9062	6.06061	28.1768	0	6.16438	3.64964	12	3.15789	52.7473	20.3704	14.6341	35.3591	9.21053
chr21:34922674:A:G:SON		38.0952	43.4211	26.3158	50	44.7761	57.8947	47.3684	44.4444	35	20	30.4348	80	20	16.6667	10.628	7.69231	19.2308	22.0588	22.0588	34.6667	23.1884	26.4151	21.2121	18.3099	13.7931	33.3333	15.7895	42.8177	15.2381	45.1163	60	45.4545	55.5556	29.5455	15.6028	34.375	11.2554	37.5691	25	23.9726	14.5985	20	12.6316	46.1538	38.8889	14.2276	58.5635	47.3684
chr21:34922801:A:G:SON		53.9683	50	52.6316	54.5455	85.0746	73.6842	55.2632	77.7778	25	0	47.8261	80	51.4286	32.2222	15.942	17.9487	32.6923	45.5882	91.1765	62.6667	49.2754	22.6415	25.7576	26.7606	24.1379	38.4615	28.9474	77.0718	31.4286	98.1395	90	72.028	88.8889	81.8182	51.773	90.625	32.9004	88.3978	50	60.274	29.927	40	23.1579	91.7582	59.2593	42.6829	89.5028	71.0526
chr19:17622547:A:G:PGLS		32.5397	21.9298	15.7895	13.6364	62.6866	72.3684	51.3158	44.4444	35	20	47.8261	40	20	38.8889	39.6135	41.0256	44.2308	45.5882	20.5882	42.6667	50.7246	30.1887	37.8788	46.4789	36.2069	30.7692	47.3684	32.8729	40	36.9767	30	26.5734	44.4444	12.1212	18.4397	17.9688	16.8831	19.337	0	10.274	7.29927	32	20	33.5165	25.9259	4.06504	32.0442	32.8947
chr3:58141801:A:G:FLNB		58.7302	38.5965	57.8947	81.8182	76.1194	72.3684	80.2632	77.7778	70	60	78.2609	40	71.4286	92.2222	20.7729	53.8462	73.0769	73.5294	100	81.3333	73.913	66.0377	74.2424	73.2394	74.1379	76.9231	78.9474	99.4475	67.619	100	100	99.3007	88.8889	100	95.7447	100	79.6537	100	100	89.0411	92.7007	92	55.7895	98.3516	90.7407	73.9837	100	78.9474
chr1:154987793:A:G:ZBTB7B		17.4603	10.5263	5.26316	18.1818	28.3582	43.4211	11.8421	44.4444	25	0	8.69565	40	5.71429	10	63.7681	12.8205	13.4615	19.1176	10.2941	21.3333	13.0435	18.8679	21.2121	12.6761	15.5172	33.3333	23.6842	26.7956	8.57143	32.3256	30	23.7762	22.2222	23.4848	16.3121	17.1875	16.0173	20.442	0	15.7534	5.83942	28	23.1579	39.5604	35.1852	2.84553	46.4088	17.1053
chr2:131785649:A:G:ARHGEF4		0	19.2982	0	40.9091	20.8955	59.2105	48.6842	22.2222	0	0	0	0	0	0	0	17.9487	21.1538	17.6471	3.67647	26.6667	18.8406	20.7547	24.2424	23.9437	25.8621	15.3846	10.5263	0	0	0.232558	0	0	11.1111	0	0	0.78125	15.1515	0	0	0	0	0	0	0	7.40741	0	17.1271	1.31579
chr19:58324716:T:C:ZNF552		28.5714	32.0175	47.3684	13.6364	20.8955	25	10.5263	66.6667	15	20	13.0435	100	31.4286	3.33333	8.21256	0	0	0	2.94118	0	1.44928	0	0	1.40845	0	0	0	4.41989	2.85714	12.7907	20	30.7692	0	2.27273	12.766	4.6875	9.52381	4.41989	25	2.73973	1.45985	12	3.15789	9.89011	48.1481	0.406504	4.41989	23.6842
chr11:66523878:A:G:C11orf80		3.1746	7.89474	10.5263	13.6364	13.4328	13.1579	10.5263	11.1111	5	0	4.34783	60	5.71429	0	0	0	3.84615	0	64.7059	2.66667	7.24638	0	1.51515	1.40845	0	0	0	0.276243	7.61905	0.465116	10	6.29371	0	1.51515	1.41844	0.78125	16.0173	0.552486	0	0.684932	0	16	0	1.64835	11.1111	0	2.20994	1.31579
chr4:77977164:T:C:CCNI		88.8889	78.9474	73.6842	100	85.0746	97.3684	93.4211	88.8889	55	80	82.6087	20	71.4286	43.3333	89.372	97.4359	100	100	83.8235	100	100	100	100	100	98.2759	100	97.3684	88.9503	33.3333	96.7442	80	90.9091	88.8889	90.9091	62.4113	95.3125	57.1429	95.5801	50	72.6027	48.1752	72	44.2105	91.2088	87.037	67.0732	100	96.0526
chr21:34922788:A:G:SON		69.8413	74.1228	73.6842	59.0909	50.7463	61.8421	50	55.5556	30	40	39.1304	100	34.2857	26.6667	15.942	15.3846	13.4615	27.9412	31.6176	37.3333	31.8841	20.7547	22.7273	23.9437	15.5172	28.2051	7.89474	64.6409	29.5238	71.3953	30	64.3357	77.7778	51.5152	31.2057	53.9062	31.1688	52.4862	75	50.6849	18.2482	44	20	67.033	57.4074	31.3008	87.8453	63.1579
chr4:2709917:A:G:FAM193A		1.5873	2.19298	0	9.09091	4.47761	11.8421	2.63158	0	5	20	0	0	2.85714	0	0.483092	2.5641	0	0	3.67647	0	0	0	0	0	0	0	0	0.552486	0.952381	0.465116	0	0.699301	0	0.757576	0.70922	1.5625	0.4329	0.552486	0	0	0	0	0	2.1978	0	1.21951	2.76243	2.63158
chr7:99091319:T:C:ZNF394		12.6984	9.21053	10.5263	4.54545	8.95522	7.89474	7.89474	22.2222	5	0	13.0435	20	2.85714	6.66667	14.9758	0	5.76923	8.82353	21.3235	6.66667	8.69565	1.88679	6.06061	1.40845	3.44828	7.69231	7.89474	17.6796	1.90476	39.7674	20	23.7762	44.4444	14.3939	8.51064	26.5625	4.7619	21.547	0	5.47945	2.18978	12	1.05263	23.0769	9.25926	4.06504	22.6519	13.1579
chr10:126450991:T:C:METTL10		38.0952	18.4211	10.5263	50	67.1642	57.8947	72.3684	77.7778	10	0	30.4348	40	31.4286	23.3333	0.966184	48.7179	76.9231	64.7059	93.3824	81.3333	78.2609	41.5094	62.1212	77.4648	67.2414	35.8974	42.1053	51.3812	18.0952	71.1628	40	48.951	55.5556	61.3636	38.2979	55.4688	19.4805	48.0663	0	24.6575	9.48905	20	8.42105	54.3956	25.9259	8.53659	61.326	53.9474
chr19:38189366:T:C:ZNF607		7.14286	5.70175	10.5263	9.09091	19.403	10.5263	11.8421	0	5	0	8.69565	0	2.85714	2.22222	0	0	0	2.94118	9.55882	8	4.34783	0	6.06061	2.8169	1.72414	2.5641	0	2.20994	0	1.86047	0	3.4965	11.1111	3.0303	2.83688	3.125	0.4329	1.65746	0	0.684932	0	4	0	2.1978	0	0	10.4972	6.57895
chr1:153661542:A:G:NPR1		0	33.7719	0	0	2.98507	9.21053	6.57895	0	15	0	13.0435	0	11.4286	1.11111	0	0	0	0	0	1.33333	1.44928	0	0	0	0	0	0	42.2652	2.85714	29.5349	0	45.4545	0	12.8788	7.0922	17.1875	2.5974	18.7845	0	11.6438	10.9489	16	2.10526	35.1648	14.8148	10.1626	22.0994	13.1579
chr19:21301135:A:G:ZNF714		44.4444	42.5439	36.8421	45.4545	25.3731	43.4211	31.5789	77.7778	45	0	47.8261	80	51.4286	0	0	0	3.84615	4.41176	26.4706	1.33333	4.34783	1.88679	9.09091	18.3099	3.44828	2.5641	0	0.828729	7.61905	0	0	0.699301	0	0	0	0.78125	7.35931	0	0	0	0.729927	0	0	0.549451	1.85185	0	0	23.6842
chr1:12091858:A:G:MIIP		3.1746	3.50877	5.26316	13.6364	19.403	46.0526	17.1053	11.1111	20	20	8.69565	0	2.85714	41.1111	65.7005	87.1795	75	92.6471	80.8824	89.3333	86.9565	75.4717	84.8485	95.7746	87.931	87.1795	86.8421	35.3591	19.0476	33.4884	20	33.5664	44.4444	53.0303	19.8582	35.9375	25.974	37.0166	25	40.411	21.8978	68	61.0526	52.7473	22.2222	12.1951	75.1381	55.2632
chr16:57717868:A:G:GPR97		21.4286	6.14035	10.5263	4.54545	0	3.94737	0	0	5	0	4.34783	0	5.71429	85.5556	99.5169	0	0	0	0	0	0	0	0	0	0	0	0	22.6519	0	2.55814	0	10.4895	0	12.1212	4.96454	8.59375	6.49351	8.83978	50	6.84932	2.91971	4	10.5263	75.2747	0	0.406504	0.552486	1.31579
chr15:75646087:A:G:NEIL1		83.3333	97.807	89.4737	90.9091	98.5075	100	94.7368	88.8889	75	100	73.913	80	57.1429	96.6667	79.7101	87.1795	98.0769	97.0588	100	100	98.5507	90.566	92.4242	91.5493	89.6552	87.1795	92.1053	99.7238	100	96.5116	100	100	100	96.9697	85.8156	100	98.7013	100	100	95.8904	83.9416	96	97.8947	100	92.5926	61.3821	100	100
chr19:58213835:T:C:ZNF154		11.1111	17.9825	21.0526	0	7.46269	3.94737	2.63158	0	0	0	0	0	2.85714	3.33333	0	0	0	0	2.20588	0	0	0	0	0	1.72414	0	0	0	0.952381	0	0	0	0	2.27273	0	2.34375	0	2.20994	0	1.36986	0	0	0	0	1.85185	0	0	0
chr14:61550331:A:G:SLC38A6		0.793651	0.438596	5.26316	4.54545	16.4179	19.7368	25	11.1111	5	0	8.69565	0	11.4286	11.1111	0.966184	35.8974	61.5385	67.6471	64.7059	58.6667	55.0725	56.6038	46.9697	70.4225	58.6207	23.0769	31.5789	7.73481	6.66667	6.97674	0	2.0979	0	7.57576	4.96454	8.59375	2.1645	8.28729	0	2.05479	2.91971	16	0	7.14286	5.55556	1.62602	11.0497	10.5263
chr7:97498401:T:C:ASNS		24.6032	18.8596	26.3158	54.5455	41.791	73.6842	53.9474	33.3333	25	0	13.0435	20	20	27.7778	5.7971	23.0769	48.0769	35.2941	94.8529	64	72.4638	43.3962	48.4848	50.7042	36.2069	23.0769	36.8421	12.7072	15.2381	37.6744	20	13.986	0	32.5758	19.1489	31.25	9.52381	28.7293	25	9.58904	6.56934	20	10.5263	25.8242	11.1111	2.03252	21.547	26.3158
chr19:58388328:T:C:ZNF814		20.6349	22.807	21.0526	31.8182	23.8806	27.6316	10.5263	44.4444	30	20	17.3913	60	20	37.7778	7.72947	7.69231	5.76923	5.88235	33.0882	5.33333	5.7971	9.43396	13.6364	14.0845	6.89655	0	5.26316	15.4696	40	4.18605	30	16.7832	11.1111	17.4242	11.3475	20.3125	4.329	28.7293	0	10.274	14.5985	24	11.5789	18.6813	3.7037	1.62602	2.20994	9.21053
chr16:30965098:A:G:ORAI3		12.6984	14.9123	15.7895	18.1818	26.8657	11.8421	18.4211	0	10	20	4.34783	0	8.57143	18.8889	25.6039	5.12821	17.3077	19.1176	5.14706	28	14.4928	9.43396	19.697	14.0845	13.7931	5.12821	10.5263	19.6133	13.3333	26.2791	50	17.4825	77.7778	21.2121	9.92908	17.9688	12.1212	21.547	25	13.6986	7.29927	16	29.4737	26.9231	33.3333	8.13008	40.884	25
chr15:65426067:T:C:PDCD7		15.0794	17.5439	10.5263	40.9091	46.2687	73.6842	50	55.5556	60	20	39.1304	40	22.8571	22.2222	1.93237	17.9487	21.1538	23.5294	73.5294	40	39.1304	15.0943	18.1818	26.7606	10.3448	12.8205	21.0526	24.3094	29.5238	40.9302	50	30.0699	66.6667	30.303	11.3475	26.5625	21.645	27.6243	75	13.0137	5.83942	12	7.36842	25.2747	16.6667	6.50407	37.5691	61.8421
chr11:62644260:A:G:SLC3A2		9.52381	7.01754	21.0526	22.7273	4.47761	14.4737	1.31579	33.3333	10	0	4.34783	0	2.85714	2.22222	0	0	0	0	2.94118	0	1.44928	0	0	0	0	0	0	0.276243	0	0	0	0	0	0	0	0	4.329	0	0	0	0	0	1.05263	0	0	0	0	0
chr1:225974614:A:G:SRP9		99.2063	100	100	95.4545	100	100	98.6842	100	100	100	86.9565	100	97.1429	100	39.1304	97.4359	100	100	100	100	100	100	100	100	100	100	100	100	100	100	100	100	100	100	100	100	97.8355	100	100	98.6301	82.4818	100	95.7895	100	100	99.187	100	100
chr1:225974644:A:G:SRP9		89.6825	90.3509	73.6842	100	94.0299	98.6842	98.6842	88.8889	100	80	86.9565	100	80	60	18.3575	82.0513	86.5385	92.6471	86.7647	92	91.3043	81.1321	83.3333	85.9155	89.6552	89.7436	86.8421	84.2541	84.7619	95.3488	100	90.9091	100	80.303	69.5035	90.625	55.4113	87.2928	75	55.4795	48.1752	64	54.7368	93.4066	87.037	41.0569	91.7127	93.4211
chr19:21301076:A:G:ZNF714		45.2381	49.1228	42.1053	31.8182	23.8806	47.3684	26.3158	66.6667	45	0	26.087	60	51.4286	2.22222	0	2.5641	11.5385	11.7647	27.9412	2.66667	8.69565	3.77358	9.09091	22.5352	10.3448	5.12821	0	0.552486	4.7619	0	0	1.3986	0	0.757576	0	1.5625	9.09091	0.552486	0	0	0	0	0	2.1978	1.85185	0	0.552486	35.5263
chr6:31779261:T:C:HSPA1L		7.93651	7.01754	10.5263	0	10.4478	14.4737	13.1579	0	15	0	4.34783	0	0	27.7778	53.6232	2.5641	7.69231	17.6471	2.94118	4	13.0435	0	4.54545	16.9014	6.89655	2.5641	2.63158	0.276243	0.952381	0.232558	0	0.699301	11.1111	0	0	1.5625	0	0	0	0	0	4	1.05263	2.1978	0	3.25203	0	2.63158
chr8:67590188:A:G:C8orf44		13.4921	16.2281	10.5263	18.1818	61.194	55.2632	38.1579	44.4444	15	20	30.4348	20	31.4286	36.6667	6.28019	43.5897	53.8462	44.1176	69.8529	46.6667	56.5217	56.6038	57.5758	61.9718	44.8276	71.7949	52.6316	31.4917	11.4286	53.2558	70	34.965	33.3333	50.7576	21.2766	42.9688	26.4069	45.3039	25	17.8082	10.9489	52	14.7368	40.6593	38.8889	14.2276	69.6133	48.6842
chr1:160319987:A:G:NCSTN		88.0952	66.6667	78.9474	95.4545	76.1194	98.6842	84.2105	100	80	100	78.2609	80	65.7143	51.1111	96.1353	53.8462	59.6154	83.8235	54.4118	77.3333	76.8116	58.4906	68.1818	66.1972	63.7931	92.3077	76.3158	80.663	46.6667	85.1163	100	79.021	88.8889	74.2424	55.3191	69.5312	43.7229	72.3757	75	74.6575	44.5255	84	28.4211	92.3077	74.0741	48.374	93.9227	92.1053
chr19:46841538:A:G:HIF3A		1.5873	0	0	72.7273	77.6119	57.8947	60.5263	77.7778	50	0	0	20	62.8571	94.4444	0	84.6154	90.3846	88.2353	47.0588	89.3333	82.6087	77.3585	81.8182	84.507	72.4138	56.4103	78.9474	91.989	60	97.907	100	87.4126	77.7778	96.2121	78.7234	100	76.6234	99.4475	100	98.6301	96.3504	60	5.26316	90.1099	46.2963	36.9919	93.3702	93.4211
chr6:139085488:T:C:LOC100507462		6.34921	3.07018	0	0	1.49254	0	0	11.1111	10	0	0	0	5.71429	0	0	0	0	0	0	0	0	0	0	0	0	0	0	0	0	0	0	0	0	0	0	0	0	0	0	0	0	0	0	0	0	0	0	0
chr1:1200205:T:C:UBE2J2		23.8095	25	31.5789	36.3636	17.9104	43.4211	9.21053	44.4444	10	0	8.69565	20	20	1.11111	2.89855	0	0	0	11.0294	0	0	0	0	0	0	0	0	0.552486	1.90476	0.232558	0	0.699301	0	1.51515	0	0.78125	0.4329	0.552486	0	0	0	0	0	1.64835	1.85185	0.406504	0.552486	2.63158
chr17:15406499:T:C:TVP23C		9.52381	1.31579	10.5263	18.1818	38.806	17.1053	31.5789	0	0	20	8.69565	0	2.85714	10	1.93237	7.69231	19.2308	10.2941	73.5294	14.6667	20.2899	9.43396	16.6667	19.7183	10.3448	12.8205	7.89474	11.6022	9.52381	37.4419	20	10.4895	33.3333	14.3939	5.67376	27.3438	9.52381	21.547	25	2.73973	0.729927	20	2.10526	20.3297	7.40741	0.813008	15.4696	14.4737
chr16:5094705:T:C:C16orf89		0	0	0	0	38.806	5.26316	6.57895	0	0	20	0	0	0	0	0	10.2564	23.0769	19.1176	10.2941	13.3333	7.24638	1.88679	1.51515	11.2676	8.62069	5.12821	10.5263	0.552486	0	0.232558	0	0.699301	0	0	0	0	0	0.552486	0	0.684932	0	0	0	25.2747	0	0	4.41989	0
chr9:140510564:T:C:C9orf37		53.9683	57.4561	52.6316	50	89.5522	92.1053	86.8421	100	65	80	73.913	40	40	78.8889	36.2319	69.2308	80.7692	88.2353	100	96	92.7536	79.2453	92.4242	83.0986	79.3103	82.0513	73.6842	65.7459	65.7143	96.7442	90	66.4336	77.7778	84.0909	63.1206	89.8438	38.0952	90.6077	75	45.8904	39.4161	72	51.5789	92.3077	42.5926	23.9837	93.9227	82.8947
chr19:39079861:T:C:MAP4K1		11.1111	24.1228	31.5789	13.6364	0	1.31579	2.63158	0	10	20	0	20	2.85714	91.1111	19.8068	0	0	0	0	0	0	0	0	0	0	0	0	0.552486	0.952381	0.465116	0	0	0	0	0	0	0	0	0	0	0	4	0	0	0	0	0.552486	0
chr18:32825741:A:G:ZNF397		34.9206	66.6667	47.3684	54.5455	38.806	63.1579	34.2105	55.5556	15	0	8.69565	40	25.7143	17.7778	8.21256	23.0769	9.61538	20.5882	36.0294	14.6667	11.5942	24.5283	13.6364	18.3099	20.6897	43.5897	15.7895	30.9392	12.381	22.093	50	35.6643	55.5556	42.4242	14.1844	24.2188	9.09091	25.4144	25	13.0137	10.219	4	6.31579	25.2747	12.963	5.28455	56.3536	47.3684
chr21:34923153:A:G:SON		69.8413	65.3509	63.1579	72.7273	74.6269	80.2632	72.3684	55.5556	65	100	34.7826	80	34.2857	21.1111	14.0097	17.9487	25	29.4118	35.2941	48	40.5797	16.9811	27.2727	30.9859	32.7586	38.4615	31.5789	62.7072	40	77.6744	80	62.9371	44.4444	46.9697	26.9504	60.1562	19.0476	48.6188	25	43.1507	24.0876	48	10.5263	63.1868	50	21.5447	82.8729	69.7368
chr17:80441110:A:G:NARF		92.0635	95.1754	94.7368	54.5455	62.6866	92.1053	60.5263	77.7778	5	60	60.8696	60	25.7143	90	96.1353	7.69231	36.5385	30.8824	87.5	58.6667	46.3768	18.8679	24.2424	36.6197	31.0345	23.0769	7.89474	52.7624	5.71429	36.7442	20	50.3497	33.3333	29.5455	17.7305	29.6875	14.2857	28.1768	50	18.4932	4.37956	28	16.8421	74.1758	25.9259	2.43902	75.1381	44.7368
chr12:110605680:A:G:IFT81		2.38095	3.50877	0	18.1818	17.9104	11.8421	0	22.2222	5	0	0	20	0	0	0	0	0	0	0	0	1.44928	0	0	0	0	0	0	0	0	0.232558	0	0	0	0	0	1.5625	0	0.552486	0	0	0	0	0	0	0	0	0	1.31579
chr9:128347862:T:C:MAPKAP1		60.3175	59.6491	52.6316	50	56.7164	76.3158	67.1053	22.2222	60	100	52.1739	60	40	18.8889	42.9952	46.1538	38.4615	66.1765	18.3824	46.6667	52.1739	37.7358	40.9091	54.9296	43.1034	53.8462	57.8947	62.7072	20.9524	54.186	50	67.8322	44.4444	55.303	40.4255	53.125	21.2121	59.116	0	38.3562	15.3285	40	35.7895	65.3846	64.8148	23.9837	86.1878	46.0526
chr7:39990590:A:G:CDK13		88.0952	88.5965	94.7368	68.1818	68.6567	88.1579	64.4737	44.4444	80	40	78.2609	100	54.2857	3.33333	2.89855	0	0	1.47059	5.14706	0	1.44928	0	0	1.40845	0	0	0	7.18232	7.61905	4.65116	20	5.59441	22.2222	6.81818	4.25532	7.03125	12.1212	10.4972	25	5.47945	0.729927	4	0	8.24176	14.8148	2.03252	6.07735	26.3158
chr22:50658851:T:C:TUBGCP6		14.2857	19.7368	21.0526	31.8182	85.0746	84.2105	75	33.3333	40	60	21.7391	20	17.1429	28.8889	42.029	48.7179	63.4615	61.7647	57.3529	90.6667	78.2609	47.1698	83.3333	64.7887	41.3793	64.1026	60.5263	50	18.0952	47.907	40	53.1469	44.4444	42.4242	24.8227	36.7188	17.316	33.1492	25	37.6712	15.3285	44	37.8947	56.5934	62.963	28.0488	82.3204	57.8947
chr19:47152854:T:C:DACT3		0.793651	0.438596	0	0	14.9254	56.5789	40.7895	0	10	20	13.0435	0	28.5714	0	0	0	0	0	0	0	0	0	0	0	0	0	0	0	0	1.16279	0	0	0	0.757576	0	0	0	0	0	0	0	0	0	0	0	0	0	0
chr22:37770174:T:C:ELFN2		0	12.2807	0	13.6364	43.2836	42.1053	72.3684	22.2222	0	0	0	0	2.85714	0	0	53.8462	82.6923	44.1176	1.47059	86.6667	85.5072	66.0377	69.697	52.1127	37.931	23.0769	47.3684	0	0	0	0	0	0	0	0	0	0	0	0	0	0	4	0	2.1978	0	0	1.65746	0
chr9:130953032:T:C:CIZ1		90.4762	78.9474	84.2105	63.6364	58.209	94.7368	90.7895	44.4444	60	80	86.9565	80	40	30	46.8599	61.5385	51.9231	69.1176	44.1176	54.6667	52.1739	62.2642	56.0606	53.5211	68.9655	56.4103	78.9474	79.558	40	87.6744	90	81.8182	77.7778	93.1818	64.539	88.2812	31.1688	83.9779	50	47.9452	24.0876	40	9.47368	69.2308	46.2963	32.5203	87.2928	89.4737
chr1:149859238:T:C:HIST2H2AB		3.96825	2.19298	0	0	0	1.31579	0	0	0	0	0	0	0	0	0.966184	0	0	0	0	0	0	0	0	0	0	0	0	0	0	0	0	0	0	0	0	0	0	0	0	0	0	0	0	0	0	0	0	0
chr19:58370696:A:G:ZNF587		23.0159	30.7018	31.5789	22.7273	16.4179	22.3684	28.9474	33.3333	10	0	8.69565	40	22.8571	3.33333	6.76329	23.0769	15.3846	26.4706	35.2941	9.33333	15.942	15.0943	21.2121	35.2113	15.5172	15.3846	23.6842	7.73481	15.2381	6.74419	20	14.6853	22.2222	13.6364	9.21986	7.8125	3.8961	7.73481	0	8.21918	4.37956	4	1.05263	5.49451	9.25926	0.813008	17.6796	22.3684
chr17:43219954:A:G:ACBD4		15.873	32.8947	21.0526	36.3636	79.1045	64.4737	63.1579	11.1111	10	20	0	20	8.57143	58.8889	1.44928	30.7692	48.0769	54.4118	69.1176	50.6667	47.8261	18.8679	34.8485	66.1972	41.3793	10.2564	28.9474	27.6243	27.619	47.907	40	42.6573	33.3333	63.6364	43.9716	69.5312	8.65801	54.1436	75	14.3836	8.0292	64	76.8421	20.3297	33.3333	6.09756	75.1381	69.7368
chr1:225974619:A:G:SRP9		48.4127	53.9474	26.3158	63.6364	50.7463	85.5263	72.3684	55.5556	60	40	47.8261	80	31.4286	32.2222	8.69565	51.2821	51.9231	72.0588	41.9118	52	62.3188	43.3962	53.0303	60.5634	48.2759	82.0513	76.3158	46.6851	29.5238	43.7209	40	48.2517	55.5556	30.303	26.2411	28.125	24.2424	29.8343	25	32.1918	16.7883	32	24.2105	50	46.2963	18.2927	63.5359	53.9474
chr13:100915020:A:G:PCCA		21.4286	7.89474	15.7895	9.09091	31.3433	30.2632	27.6316	11.1111	30	0	26.087	0	14.2857	15.5556	0	7.69231	11.5385	19.1176	48.5294	14.6667	11.5942	5.66038	7.57576	8.4507	15.5172	10.2564	10.5263	20.7182	26.6667	31.3953	30	21.6783	11.1111	22.7273	21.9858	35.9375	7.79221	32.5967	25	7.53425	3.64964	20	17.8947	12.0879	16.6667	2.43902	13.8122	18.4211
chr16:57717871:A:G:GPR97		33.3333	11.8421	15.7895	4.54545	1.49254	6.57895	0	0	10	0	4.34783	0	8.57143	93.3333	100	0	0	0	0	0	0	0	0	0	0	0	0	28.1768	0	3.72093	0	14.6853	0	13.6364	11.3475	12.5	7.35931	14.3646	50	7.53425	5.10949	4	10.5263	87.3626	0	0.406504	0.552486	1.31579
chr1:8674712:T:C:RERE		35.7143	29.8246	31.5789	63.6364	31.3433	50	43.4211	77.7778	40	20	17.3913	80	20	11.1111	0.966184	7.69231	13.4615	16.1765	63.2353	12	17.3913	7.54717	9.09091	11.2676	6.89655	23.0769	7.89474	16.0221	13.3333	42.5581	50	23.7762	22.2222	24.2424	10.6383	48.4375	7.79221	37.5691	0	4.10959	2.91971	12	1.05263	35.7143	12.963	4.47154	20.9945	18.4211
chr1:225974581:A:G:SRP9		99.2063	99.5614	100	95.4545	100	100	98.6842	100	100	100	86.9565	100	94.2857	97.7778	35.2657	97.4359	100	100	98.5294	100	100	100	100	100	100	100	100	100	100	100	100	100	100	99.2424	99.2908	99.2188	97.4026	98.3425	100	96.5753	77.3723	96	89.4737	99.4505	98.1481	95.122	100	100
chr7:39990581:A:G:CDK13		49.2063	41.6667	31.5789	9.09091	17.9104	35.5263	18.4211	22.2222	20	20	26.087	20	14.2857	0	0	0	0	0	0.735294	0	0	0	0	1.40845	0	0	0	2.20994	0	0.465116	0	0.699301	0	0.757576	0.70922	0	0.865801	1.10497	0	1.36986	0	0	0	1.64835	0	0.813008	0.552486	2.63158
chr3:147128798:A:G:ZIC1		0	0	0	63.6364	97.0149	61.8421	63.1579	77.7778	15	0	26.087	20	54.2857	0	0	12.8205	40.3846	41.1765	88.2353	46.6667	40.5797	37.7358	39.3939	45.0704	36.2069	61.5385	28.9474	7.45856	0	0.465116	0	0	0	0	0	0	0	0	0	0	0	0	22.1053	0	0	0.813008	0	0
chr20:36147572:T:C:BLCAP		96.8254	100	100	100	98.5075	100	98.6842	100	85	100	95.6522	100	100	96.6667	86.4734	97.4359	100	100	100	100	100	100	100	98.5915	96.5517	100	100	99.7238	100	99.5349	100	100	100	96.9697	85.8156	100	100	100	100	100	97.0803	100	97.8947	100	92.5926	91.4634	100	100
chr19:58370885:A:G:ZNF587		34.9206	40.7895	42.1053	13.6364	11.9403	14.4737	15.7895	33.3333	10	20	8.69565	0	20	4.44444	6.76329	5.12821	13.4615	13.2353	8.82353	4	5.7971	13.2075	16.6667	11.2676	12.069	7.69231	7.89474	4.41989	8.57143	6.27907	10	11.1888	11.1111	8.33333	7.80142	3.90625	3.4632	7.73481	0	2.73973	6.56934	4	0	10.989	12.963	0.813008	9.94475	13.1579
chr19:58371003:A:G:ZNF587		13.4921	25.4386	21.0526	13.6364	20.8955	13.1579	14.4737	22.2222	20	0	13.0435	0	8.57143	4.44444	7.24638	12.8205	3.84615	13.2353	33.0882	6.66667	5.7971	13.2075	18.1818	9.85915	8.62069	17.9487	7.89474	5.8011	8.57143	6.74419	0	6.99301	0	6.06061	7.0922	9.375	6.92641	7.73481	25	7.53425	1.45985	28	3.15789	9.89011	5.55556	0.813008	10.4972	6.57895
chr15:65425334:T:C:PDCD7		41.2698	51.3158	57.8947	77.2727	89.5522	98.6842	89.4737	100	75	40	69.5652	80	45.7143	46.6667	9.66184	61.5385	76.9231	70.5882	94.8529	85.3333	79.7101	60.3774	65.1515	67.6056	58.6207	71.7949	71.0526	60.221	43.8095	79.5349	80	60.1399	77.7778	56.8182	34.0426	64.8438	39.8268	58.5635	50	43.8356	16.7883	60	29.4737	68.6813	42.5926	13.8211	81.2155	84.2105
chr17:37826529:A:G:PNMT		5.55556	0.438596	0	13.6364	58.209	15.7895	28.9474	33.3333	5	0	0	0	2.85714	11.1111	0	92.3077	96.1538	100	33.8235	94.6667	94.2029	67.9245	95.4545	100	94.8276	53.8462	92.1053	27.3481	40.9524	51.8605	50	30.7692	66.6667	37.1212	24.8227	47.6562	14.7186	49.7238	25	29.4521	29.927	12	0	49.4505	24.0741	32.9268	56.9061	19.7368
chr22:19429189:T:C:C22orf39		46.8254	45.614	31.5789	54.5455	52.2388	77.6316	59.2105	55.5556	20	0	34.7826	60	34.2857	25.5556	18.3575	64.1026	57.6923	72.0588	72.0588	50.6667	68.1159	54.717	59.0909	60.5634	56.8966	71.7949	68.4211	46.9613	21.9048	62.3256	50	45.4545	77.7778	69.697	41.1348	59.375	27.7056	64.6409	25	31.5068	29.927	40	23.1579	46.7033	31.4815	26.4228	66.2983	55.2632
chr18:32825881:A:G:ZNF397		31.746	52.193	73.6842	27.2727	41.791	52.6316	34.2105	77.7778	5	0	8.69565	40	20	8.88889	2.41546	10.2564	5.76923	10.2941	25.7353	9.33333	8.69565	11.3208	16.6667	5.6338	10.3448	28.2051	10.5263	18.232	8.57143	25.1163	30	24.4755	44.4444	19.697	10.6383	21.0938	4.329	22.6519	25	12.3288	4.37956	8	3.15789	16.4835	12.963	2.43902	34.8066	32.8947
chr10:97146871:T:C:SORBS1		0	0.438596	0	4.54545	56.7164	40.7895	50	0	0	0	0	0	0	0	0	15.3846	32.6923	32.3529	2.94118	21.3333	14.4928	5.66038	10.6061	32.3944	8.62069	12.8205	10.5263	10.221	0	73.2558	40	8.39161	11.1111	51.5152	23.4043	49.2188	1.2987	59.116	0	23.2877	7.29927	0	0	7.69231	1.85185	13.0081	76.2431	5.26316
chr6:31779293:T:C:HSPA1L		5.55556	4.38596	10.5263	0	2.98507	1.31579	3.94737	0	5	0	0	0	2.85714	12.2222	42.5121	2.5641	1.92308	5.88235	1.47059	2.66667	1.44928	0	0	4.22535	0	0	0	0.276243	1.90476	0	0	0.699301	0	0	1.41844	0	0	0	0	0	0	0	0	0.549451	0	0.813008	0	0
chr6:31778129:T:C:HSPA1L		5.55556	2.63158	10.5263	0	2.98507	1.31579	2.63158	0	0	0	0	0	0	11.1111	35.2657	0	0	0	0	1.33333	2.89855	0	1.51515	0	0	0	0	0.276243	0	0	0	0	0	0	0	0	0	0	0	0	0	0	0	2.1978	0	0	0	0
chr4:77979680:T:C:CCNI		98.4127	98.2456	100	100	98.5075	100	100	100	90	100	91.3043	100	97.1429	95.5556	98.5507	100	100	100	100	100	100	100	100	100	100	100	100	99.7238	79.0476	100	100	100	100	100	98.5816	100	99.1342	100	100	99.3151	91.2409	100	75.7895	100	100	98.7805	100	100
chr19:21301134:A:G:ZNF714		38.8889	36.8421	26.3158	45.4545	22.3881	34.2105	28.9474	55.5556	40	0	30.4348	40	54.2857	1.11111	0	2.5641	3.84615	7.35294	20.5882	1.33333	2.89855	1.88679	4.54545	12.6761	3.44828	0	2.63158	0.828729	7.61905	0	0	0.699301	0	0	0	0.78125	4.7619	0.552486	0	0	0	0	0	1.0989	1.85185	0	0	17.1053
chr10:102777342:T:C:PDZD7		3.96825	5.70175	15.7895	4.54545	4.47761	17.1053	23.6842	55.5556	5	0	4.34783	20	0	5.55556	0.483092	64.1026	88.4615	83.8235	99.2647	94.6667	97.1014	83.0189	93.9394	81.6901	74.1379	97.4359	94.7368	3.31492	0.952381	0.232558	0	1.3986	0	1.51515	0	0	0	0	0	0	0	0	0	1.64835	0	0	3.31492	0
chr4:2835556:A:G:SH3BP2		84.127	86.4035	84.2105	86.3636	85.0746	100	97.3684	88.8889	65	100	91.3043	100	71.4286	100	99.5169	79.4872	92.3077	100	65.4412	86.6667	88.4058	77.3585	96.9697	90.1408	94.8276	89.7436	100	88.674	66.6667	59.0698	50	88.8112	88.8889	81.0606	73.0496	71.875	68.3983	71.2707	50	72.6027	62.0438	96	94.7368	95.6044	74.0741	45.935	100	67.1053
chr21:34922715:A:G:SON		62.6984	53.5088	36.8421	40.9091	52.2388	53.9474	43.4211	55.5556	50	20	30.4348	20	22.8571	13.3333	10.628	12.8205	9.61538	13.2353	22.7941	22.6667	21.7391	7.54717	16.6667	9.85915	8.62069	12.8205	5.26316	46.9613	24.7619	45.5814	30	53.1469	55.5556	25	14.8936	38.2812	9.95671	18.7845	25	24.6575	5.83942	20	4.21053	48.3516	33.3333	11.7886	53.0387	51.3158
chr2:27522458:A:G:TRIM54		0	0	0	4.54545	1.49254	1.31579	5.26316	11.1111	0	0	4.34783	0	8.57143	1.11111	0	2.5641	1.92308	0	0	18.6667	18.8406	0	0	0	0	0	0	0	24.7619	1.16279	0	0	0	0	0.70922	0	0	0	0	55.4795	59.854	0	0	0	0	27.6423	0.552486	1.31579
chr16:31368039:C:T:ITGAX		28.5714	7.45614	5.26316	0	1.49254	10.5263	2.63158	0	5	0	13.0435	20	0	26.6667	66.1836	0	0	1.47059	0	0	0	0	3.0303	0	1.72414	5.12821	2.63158	11.326	0	3.95349	0	2.7972	0	0.757576	0.70922	0.78125	1.2987	1.65746	0	6.84932	0.729927	0	9.47368	60.4396	11.1111	0	3.31492	0
chr21:34924112:A:G:SON		74.6032	74.1228	68.4211	54.5455	62.6866	71.0526	59.2105	66.6667	40	60	43.4783	60	40	30	21.7391	25.641	42.3077	39.7059	41.1765	58.6667	31.8841	32.0755	45.4545	43.662	27.5862	48.7179	23.6842	69.6133	39.0476	70.9302	80	71.3287	77.7778	52.2727	36.8794	66.4062	33.3333	53.0387	0	50	27.7372	44	24.2105	76.3736	72.2222	40.2439	85.6354	68.4211
chr11:66523921:A:G:C11orf80		6.34921	10.9649	21.0526	36.3636	10.4478	28.9474	10.5263	33.3333	15	0	4.34783	60	8.57143	1.11111	0	0	5.76923	0	44.8529	5.33333	8.69565	1.88679	4.54545	2.8169	0	0	0	0.828729	14.2857	0.697674	10	10.4895	0	0.757576	4.25532	1.5625	20.3463	0	0	2.73973	0	12	0	2.1978	12.963	0	3.31492	0
chr17:80441066:A:G:NARF		85.7143	92.9825	100	50	47.7612	89.4737	48.6842	77.7778	5	60	52.1739	80	22.8571	64.4444	85.0242	0	9.61538	13.2353	35.2941	16	17.3913	1.88679	4.54545	9.85915	10.3448	0	0	8.56354	1.90476	3.72093	10	6.99301	0	3.78788	2.12766	2.34375	2.5974	4.41989	0	2.05479	0.729927	0	3.15789	31.3187	5.55556	0	9.94475	6.57895
chr17:80441107:A:G:NARF		69.0476	61.8421	73.6842	22.7273	29.8507	61.8421	18.4211	44.4444	5	20	21.7391	40	11.4286	28.8889	61.8357	5.12821	17.3077	17.6471	46.3235	18.6667	10.1449	3.77358	9.09091	4.22535	6.89655	10.2564	0	22.3757	0	18.3721	0	20.2797	11.1111	14.3939	5.67376	10.1562	5.62771	12.1547	25	3.42466	2.18978	12	2.10526	36.8132	7.40741	0.406504	34.2541	15.7895
chr20:5092242:T:C:TMEM230		50.7937	51.7544	42.1053	63.6364	59.7015	75	53.9474	55.5556	80	80	60.8696	60	54.2857	7.77778	2.89855	10.2564	23.0769	23.5294	16.1765	9.33333	26.087	13.2075	28.7879	15.493	15.5172	25.641	15.7895	24.3094	43.8095	28.1395	30	25.1748	22.2222	22.7273	13.4752	25	3.4632	23.2044	50	12.3288	4.37956	16	10.5263	20.8791	9.25926	6.91057	11.0497	11.8421
chr13:100915046:A:G:PCCA		21.4286	5.26316	15.7895	27.2727	31.3433	39.4737	27.6316	11.1111	40	20	26.087	20	11.4286	17.7778	0	5.12821	11.5385	13.2353	47.7941	16	26.087	1.88679	12.1212	7.04225	8.62069	12.8205	23.6842	28.7293	33.3333	34.186	60	32.1678	33.3333	34.0909	21.9858	37.5	10.3896	40.884	50	10.274	6.56934	40	25.2632	15.9341	18.5185	1.62602	20.442	30.2632
chr7:39990330:A:G:CDK13		61.9048	44.7368	26.3158	27.2727	19.403	44.7368	25	0	45	40	26.087	20	17.1429	0	2.89855	0	0	1.47059	0.735294	1.33333	1.44928	0	0	0	0	0	0	4.69613	2.85714	3.02326	10	3.4965	0	1.51515	1.41844	1.5625	3.4632	2.20994	0	0	1.45985	0	0	3.84615	11.1111	0	4.41989	7.89474
chr3:147128546:A:G:ZIC1		0	0	0	36.3636	88.0597	51.3158	56.5789	55.5556	5	0	17.3913	20	34.2857	0	0	10.2564	36.5385	22.0588	64.7059	29.3333	24.6377	32.0755	24.2424	30.9859	24.1379	28.2051	10.5263	1.65746	0	0	0	0	0	0	0	0	0	0	0	0	0	0	11.5789	0	0	0.406504	0	0
chr4:158257879:A:G:GRIA2		0	0	0	45.4545	23.8806	85.5263	94.7368	77.7778	0	0	0	20	2.85714	0	0	74.359	88.4615	85.2941	98.5294	97.3333	98.5507	83.0189	83.3333	80.2817	75.8621	61.5385	76.3158	1.65746	5.71429	32.3256	0	2.0979	0	0	0	6.25	0	0.552486	50	0	0	0	0	0	20.3704	0	22.6519	2.63158
chr22:19429180:T:C:C22orf39		38.8889	37.7193	31.5789	27.2727	38.806	64.4737	46.0526	77.7778	25	20	39.1304	20	22.8571	31.1111	18.8406	38.4615	25	47.0588	81.6176	38.6667	47.8261	37.7358	40.9091	49.2958	36.2069	41.0256	50	41.1602	14.2857	72.093	70	35.6643	66.6667	69.697	36.8794	66.4062	23.8095	69.6133	0	26.7123	19.708	36	20	42.8571	33.3333	20.7317	58.011	52.6316
chr19:39079856:T:C:MAP4K1		3.1746	11.8421	15.7895	4.54545	0	0	0	0	10	0	0	20	0	50	12.0773	0	0	0	0	0	0	0	0	0	0	0	0	0	0.952381	0	0	0	0	0	0	0	0.4329	0	0	0	0	0	0	1.0989	0	0	0	0
chr10:126451093:T:C:METTL10		41.2698	21.4912	31.5789	40.9091	77.6119	56.5789	71.0526	55.5556	10	0	30.4348	100	37.1429	20	0.483092	48.7179	69.2308	57.3529	78.6765	74.6667	66.6667	37.7358	53.0303	66.1972	55.1724	41.0256	36.8421	33.4254	16.1905	30.2326	40	30.7692	66.6667	34.0909	26.2411	29.6875	11.6883	25.4144	0	28.7671	17.5182	24	7.36842	26.9231	29.6296	9.7561	49.7238	61.8421
chrX:2825467:T:C:ARSD		19.0476	27.6316	10.5263	13.6364	34.3284	22.3684	17.1053	22.2222	15	20	4.34783	20	8.57143	4.44444	4.83092	5.12821	3.84615	8.82353	2.94118	2.66667	1.44928	1.88679	13.6364	11.2676	5.17241	5.12821	2.63158	19.6133	6.66667	24.6512	30	27.2727	11.1111	12.1212	11.3475	15.625	9.52381	16.0221	25	6.84932	2.18978	20	20	27.4725	24.0741	0	32.0442	48.6842
chr8:67590169:A:G:C8orf44		3.96825	10.9649	5.26316	18.1818	14.9254	42.1053	25	22.2222	5	0	17.3913	0	8.57143	5.55556	0.966184	20.5128	23.0769	26.4706	22.0588	20	33.3333	22.6415	36.3636	36.6197	22.4138	30.7692	28.9474	7.18232	4.7619	5.81395	0	13.986	22.2222	9.84848	9.21986	3.90625	9.52381	3.31492	0	4.79452	2.18978	16	3.15789	11.5385	9.25926	3.65854	23.2044	26.3158
chr2:47389440:G:A:CALM2		71.4286	49.1228	42.1053	50	73.1343	76.3158	63.1579	44.4444	50	60	91.3043	60	62.8571	43.3333	29.9517	43.5897	53.8462	48.5294	61.0294	64	62.3188	50.9434	56.0606	50.7042	48.2759	61.5385	44.7368	34.2541	40	40.9302	40	38.4615	0	41.6667	39.7163	41.4062	25.5411	39.779	100	23.9726	17.5182	28	15.7895	41.7582	33.3333	17.8862	50.2762	36.8421
chr19:36507061:T:C:CLIP3		15.0794	7.45614	15.7895	59.0909	91.0448	92.1053	96.0526	55.5556	15	60	43.4783	80	31.4286	30	0.966184	92.3077	96.1538	94.1176	80.8824	98.6667	100	83.0189	93.9394	97.1831	89.6552	97.4359	89.4737	67.9558	9.52381	77.4419	100	60.8392	77.7778	87.1212	52.4823	81.25	27.2727	78.453	25	38.3562	6.56934	48	4.21053	51.0989	24.0741	10.9756	93.3702	92.1053
chr15:65249450:A:G:ANKDD1A		28.5714	28.5088	36.8421	59.0909	83.5821	75	88.1579	77.7778	50	80	26.087	60	31.4286	83.3333	29.4686	58.9744	98.0769	77.9412	94.1176	81.3333	78.2609	54.717	75.7576	78.8732	62.069	56.4103	60.5263	61.326	86.6667	89.0698	60	41.958	55.5556	49.2424	24.8227	67.9688	29.4372	76.7956	50	41.7808	10.219	28	10.5263	74.7253	16.6667	5.69106	83.4254	64.4737
chr10:97146797:T:C:SORBS1		0.793651	0.438596	0	9.09091	73.1343	40.7895	67.1053	0	0	20	0	0	0	0	0	5.12821	5.76923	2.94118	0	2.66667	0	1.88679	1.51515	2.8169	0	0	0	7.73481	0	62.3256	50	4.8951	11.1111	59.0909	22.695	57.8125	2.1645	61.8785	0	12.3288	5.83942	0	0	2.1978	0	13.4146	65.1934	5.26316
chr1:2125438:T:C:C1orf86		3.96825	1.75439	0	0	1.49254	15.7895	7.89474	0	5	0	13.0435	0	5.71429	7.77778	0.966184	5.12821	0	2.94118	2.94118	5.33333	0	3.77358	3.0303	1.40845	3.44828	2.5641	0	3.59116	2.85714	3.95349	0	1.3986	22.2222	6.06061	2.83688	6.25	2.5974	1.65746	0	2.05479	4.37956	8	3.15789	4.94505	1.85185	1.21951	3.31492	2.63158
chr8:145579192:T:C:FBXL6		3.1746	4.82456	5.26316	13.6364	40.2985	50	30.2632	44.4444	10	20	0	40	20	7.77778	5.31401	41.0256	65.3846	54.4118	92.6471	86.6667	81.1594	49.0566	78.7879	63.3803	48.2759	46.1538	55.2632	11.8785	5.71429	18.8372	0	12.5874	11.1111	29.5455	8.51064	12.5	7.79221	17.1271	0	6.16438	3.64964	16	26.3158	18.1319	5.55556	1.21951	22.0994	13.1579
chr13:46090370:A:G:COG3		64.2857	35.5263	21.0526	31.8182	49.2537	42.1053	56.5789	11.1111	45	80	34.7826	20	45.7143	20	3.86473	7.69231	5.76923	5.88235	5.88235	10.6667	7.24638	5.66038	9.09091	7.04225	6.89655	23.0769	7.89474	81.4917	20	88.1395	60	83.2168	66.6667	45.4545	31.9149	53.9062	15.5844	47.5138	75	40.411	13.8686	20	16.8421	82.967	42.5926	33.3333	86.7403	39.4737
chr17:46847164:T:C:TTLL6		0.793651	0.877193	5.26316	13.6364	8.95522	5.26316	25	0	0	20	0	0	0	0	0	0	0	0	0	0	0	0	0	0	0	0	0	0	0	0	0	0	0	0	0.70922	0	0	0	0	0	0	0	0	1.0989	0	0	0	0
chr7:150440033:A:G:GIMAP1-GIMAP5		18.254	21.4912	10.5263	9.09091	5.97015	13.1579	11.8421	0	0	0	8.69565	20	14.2857	36.6667	18.3575	10.2564	5.76923	4.41176	3.67647	5.33333	4.34783	11.3208	4.54545	7.04225	3.44828	15.3846	5.26316	22.9282	3.80952	6.27907	0	20.2797	11.1111	5.30303	7.0922	10.9375	6.92641	10.4972	0	10.9589	20.438	28	3.15789	56.044	14.8148	10.1626	15.4696	3.94737
chr1:160302244:T:C:COPA		92.0635	69.2982	94.7368	95.4545	97.0149	100	98.6842	100	90	100	95.6522	100	100	97.7778	74.3961	79.4872	100	95.5882	97.0588	100	98.5507	84.9057	90.9091	84.507	89.6552	100	94.7368	100	98.0952	99.3023	100	100	100	97.7273	97.8723	100	89.6104	98.3425	100	97.9452	82.4818	88	66.3158	100	100	93.9024	100	100
chr19:23542206:T:C:ZNF91		4.7619	16.6667	5.26316	0	16.4179	21.0526	17.1053	0	25	0	0	0	11.4286	3.33333	0.483092	0	5.76923	14.7059	13.2353	5.33333	7.24638	13.2075	6.06061	8.4507	3.44828	2.5641	2.63158	4.69613	7.61905	3.95349	20	11.1888	0	8.33333	5.67376	7.03125	6.06061	7.18232	50	0.684932	1.45985	4	2.10526	5.49451	12.963	0.813008	4.97238	15.7895
chr4:2709953:A:G:FAM193A		2.38095	1.75439	0	0	2.98507	6.57895	1.31579	0	0	0	0	0	0	0	0	2.5641	0	1.47059	2.20588	0	0	0	0	0	0	0	0	0.552486	0	0.465116	0	0.699301	0	0.757576	1.41844	0	0.4329	0.552486	0	0	0	0	0	1.0989	0	0.406504	2.76243	0
chr19:36211399:A:G:MLL4		7.14286	4.38596	0	4.54545	7.46269	14.4737	13.1579	11.1111	5	20	0	0	2.85714	2.22222	19.3237	5.12821	17.3077	19.1176	50	25.3333	15.942	9.43396	13.6364	19.7183	8.62069	5.12821	5.26316	8.83978	0.952381	30.2326	20	11.1888	11.1111	12.1212	6.38298	17.9688	3.4632	13.8122	0	5.47945	1.45985	4	2.10526	21.4286	16.6667	4.87805	22.6519	7.89474
chr17:34866719:T:C:MYO19		22.2222	23.6842	5.26316	40.9091	37.3134	51.3158	50	33.3333	25	20	26.087	60	17.1429	2.22222	1.93237	5.12821	17.3077	14.7059	27.9412	50.6667	28.9855	13.2075	15.1515	9.85915	6.89655	12.8205	7.89474	22.9282	5.71429	21.1628	10	23.7762	11.1111	14.3939	13.4752	11.7188	6.92641	16.5746	0	13.0137	3.64964	20	10.5263	21.4286	18.5185	4.06504	28.7293	25
chr19:44981548:T:C:ZNF180		3.96825	5.26316	10.5263	0	1.49254	5.26316	1.31579	0	5	0	4.34783	0	0	1.11111	0	0	0	1.47059	4.41176	0	0	1.88679	0	0	0	0	0	2.20994	0	1.86047	0	0.699301	0	2.27273	0	1.5625	0.865801	2.20994	0	0.684932	0	0	0	0	5.55556	0	2.20994	2.63158
chr19:44803803:T:C:ZNF235		6.34921	5.70175	5.26316	0	5.97015	14.4737	0	0	5	0	4.34783	20	8.57143	2.22222	0	0	0	1.47059	5.14706	1.33333	1.44928	1.88679	3.0303	0	0	0	0	4.14365	0	3.25581	0	3.4965	0	8.33333	2.83688	3.90625	0	2.76243	0	2.73973	0.729927	4	0	2.74725	0	0	12.7072	1.31579
chr18:32825902:A:G:ZNF397		13.4921	23.6842	15.7895	9.09091	16.4179	25	7.89474	44.4444	5	20	8.69565	0	2.85714	4.44444	0.483092	0	3.84615	4.41176	7.35294	4	1.44928	7.54717	3.0303	1.40845	3.44828	7.69231	7.89474	3.59116	5.71429	3.95349	0	5.59441	11.1111	6.81818	4.96454	5.46875	5.19481	6.07735	25	4.10959	0.729927	0	1.05263	6.04396	5.55556	0.813008	14.9171	13.1579
chr1:247263717:T:C:ZNF669		57.9365	60.9649	36.8421	40.9091	28.3582	76.3158	35.5263	88.8889	40	60	30.4348	80	48.5714	38.8889	5.31401	0	13.4615	5.88235	36.0294	2.66667	10.1449	3.77358	7.57576	7.04225	6.89655	7.69231	2.63158	21.547	4.7619	5.34884	10	32.8671	55.5556	9.84848	8.51064	10.9375	5.19481	7.73481	25	1.36986	0	8	0	11.5385	14.8148	0.406504	21.547	25
chr7:39990623:A:G:CDK13		45.2381	51.7544	42.1053	27.2727	34.3284	60.5263	34.2105	11.1111	30	20	26.087	80	28.5714	1.11111	2.41546	0	0	0	4.41176	1.33333	1.44928	0	1.51515	0	0	0	0	5.8011	0	6.04651	10	4.8951	11.1111	3.0303	2.83688	4.6875	4.329	12.1547	0	1.36986	0.729927	0	0	4.94505	9.25926	2.84553	6.62983	11.8421
chr16:5094690:T:C:C16orf89		0	0	0	0	38.806	10.5263	7.89474	0	0	0	4.34783	0	2.85714	0	0	10.2564	19.2308	30.8824	17.6471	9.33333	15.942	7.54717	0	16.9014	18.9655	2.5641	18.4211	0.552486	0	0	0	0.699301	0	0	0	1.5625	0.4329	0	0	0	0	4	0	26.3736	0	0	7.18232	0
chr7:39990578:A:G:CDK13		81.746	67.9825	68.4211	50	50.7463	73.6842	40.7895	66.6667	65	40	34.7826	40	28.5714	3.33333	1.93237	0	0	0	5.88235	0	0	0	0	0	0	0	0	7.18232	0.952381	5.11628	0	4.1958	11.1111	5.30303	5.67376	6.25	9.95671	7.18232	25	2.73973	0	0	0	7.14286	16.6667	2.03252	6.07735	9.21053
chr12:133438936:T:C:CHFR		11.1111	3.50877	10.5263	0	5.97015	7.89474	3.94737	11.1111	0	0	0	0	0	0	0	0	0	0	0	0	0	0	0	0	0	0	0	0.276243	0	3.72093	0	0.699301	0	0	0	2.34375	0	1.65746	0	0	0	0	0	2.1978	0	0	0.552486	0
chr10:92662036:A:G:RPP30		10.3175	23.2456	15.7895	13.6364	23.8806	25	28.9474	11.1111	0	20	4.34783	20	5.71429	5.55556	0	12.8205	38.4615	17.6471	67.6471	41.3333	55.0725	26.4151	19.697	28.169	12.069	10.2564	18.4211	11.6022	1.90476	23.7209	20	8.39161	22.2222	15.1515	10.6383	21.875	3.4632	26.5193	0	1.36986	0.729927	4	2.10526	8.24176	11.1111	6.09756	14.3646	11.8421
chr22:18317247:T:C:MICAL3		2.38095	1.31579	0	0	2.98507	1.31579	0	0	0	0	0	0	0	0	0	0	0	0	2.20588	0	0	0	0	0	0	0	0	0	0	0	0	0	0	0	0	0	0	0	0	0	0	0	0	0	0	0	0	0
chr19:578111:A:G:BSG		3.1746	1.75439	0	9.09091	23.8806	48.6842	18.4211	44.4444	30	0	0	0	5.71429	4.44444	17.3913	20.5128	26.9231	45.5882	34.5588	65.3333	49.2754	24.5283	25.7576	40.8451	27.5862	17.9487	23.6842	8.56354	6.66667	0.697674	0	5.59441	0	6.81818	0.70922	0.78125	0.865801	0.552486	0	19.863	12.4088	8	3.15789	7.69231	0	1.62602	7.18232	21.0526
chr2:108915027:A:G:SULT1C2		0	0	0	9.09091	0	0	1.31579	0	0	0	0	0	0	0	0	0	0	0	0	0	0	0	0	0	0	0	0	0.276243	0	0	0	0	0	0	0	1.5625	0.865801	0	25	0	0	76	3.15789	7.69231	0	0	0	0
chr6:17951613:T:C:KIF13A		9.52381	2.19298	0	0	7.46269	10.5263	5.26316	0	0	0	4.34783	0	0	0	1.93237	7.69231	11.5385	2.94118	1.47059	9.33333	4.34783	7.54717	3.0303	7.04225	3.44828	5.12821	5.26316	10.7735	0.952381	15.5814	10	6.29371	0	3.78788	4.25532	7.03125	1.2987	2.76243	0	4.79452	0.729927	0	0	18.6813	0	0.406504	7.73481	1.31579
chr9:108147726:A:G:SLC44A1		20.6349	21.0526	10.5263	4.54545	10.4478	11.8421	15.7895	0	5	0	13.0435	0	14.2857	0	0.966184	10.2564	3.84615	5.88235	0	0	4.34783	7.54717	4.54545	1.40845	8.62069	17.9487	13.1579	2.76243	0	3.95349	0	4.1958	0	2.27273	2.12766	3.90625	1.2987	2.20994	0	1.36986	0	0	0	2.74725	1.85185	0	5.52486	1.31579
chr16:5094819:T:C:C16orf89		0	0	0	0	37.3134	9.21053	7.89474	0	0	20	0	0	0	0	0	10.2564	13.4615	27.9412	15.4412	8	13.0435	5.66038	3.0303	11.2676	13.7931	2.5641	7.89474	1.65746	0	0.232558	0	0.699301	0	0.757576	0	0.78125	0	0	0	1.36986	0	8	0	26.9231	0	0	6.07735	0
chr1:225974645:A:G:SRP9		97.619	99.5614	100	100	100	100	100	88.8889	95	100	86.9565	100	94.2857	98.8889	40.5797	97.4359	100	100	98.5294	100	100	98.1132	100	100	100	100	100	99.7238	99.0476	98.8372	100	100	100	95.4545	98.5816	99.2188	96.1039	98.3425	100	91.7808	85.4015	100	93.6842	98.9011	100	82.9268	100	100
chr10:99424675:A:G:PI4K2A		51.5873	25	10.5263	54.5455	38.806	51.3158	59.2105	44.4444	50	60	21.7391	60	22.8571	16.6667	32.3671	23.0769	42.3077	39.7059	49.2647	62.6667	62.3188	20.7547	46.9697	38.0282	22.4138	43.5897	28.9474	33.4254	23.8095	28.8372	10	30.7692	11.1111	23.4848	22.695	20.3125	26.8398	27.6243	0	22.6027	5.83942	32	12.6316	50	18.5185	5.69106	46.4088	40.7895
chr2:152276863:A:G:RIF1		41.2698	25.8772	15.7895	4.54545	4.47761	3.94737	2.63158	33.3333	5	0	0	40	14.2857	0	0	0	0	0	0.735294	0	0	0	0	0	0	0	0	1.38122	0	0.465116	0	2.7972	0	0.757576	0.70922	0	0	0	0	0.684932	0	0	0	0	1.85185	0	4.97238	0
chr18:32825609:A:G:ZNF397		40.4762	72.3684	78.9474	45.4545	41.791	60.5263	46.0526	77.7778	10	20	13.0435	20	22.8571	15.5556	10.628	15.3846	7.69231	20.5882	48.5294	16	23.1884	16.9811	19.697	18.3099	24.1379	33.3333	21.0526	31.4917	14.2857	30.6977	60	34.965	33.3333	39.3939	22.695	32.8125	12.1212	27.6243	50	19.863	5.10949	12	5.26316	32.967	27.7778	4.47154	61.8785	56.5789
chr10:97146786:T:C:SORBS1		0	1.31579	0	9.09091	80.597	42.1053	68.4211	0	0	20	0	0	0	0	0	0	1.92308	4.41176	0	4	1.44928	0	0	5.6338	0	2.5641	0	8.56354	0	54.8837	50	3.4965	0	52.2727	21.9858	53.125	1.2987	54.1436	0	14.3836	5.83942	0	0	1.64835	0	20.7317	58.5635	3.94737
chr14:89038415:A:G:ZC3H14		25.3968	29.8246	5.26316	13.6364	10.4478	11.8421	18.4211	22.2222	10	0	21.7391	0	5.71429	1.11111	0.966184	5.12821	5.76923	2.94118	2.20588	9.33333	14.4928	3.77358	3.0303	5.6338	3.44828	12.8205	10.5263	8.56354	1.90476	6.97674	10	8.39161	0	3.0303	7.0922	3.90625	0.4329	4.41989	0	1.36986	1.45985	4	2.10526	5.49451	5.55556	1.62602	13.8122	3.94737
chr11:65314322:T:C:LTBP3		15.873	9.64912	0	45.4545	68.6567	73.6842	51.3158	11.1111	20	20	39.1304	0	28.5714	10	7.72947	20.5128	30.7692	42.6471	20.5882	38.6667	26.087	13.2075	36.3636	32.3944	27.5862	33.3333	31.5789	47.2376	22.8571	93.9535	40	49.6503	55.5556	53.0303	29.7872	48.4375	13.4199	53.5912	50	60.274	21.1679	52	12.6316	65.9341	29.6296	15.4472	82.8729	65.7895
chr1:149858879:A:G:HIST2H2AC		30.1587	17.1053	5.26316	13.6364	2.98507	3.94737	2.63158	0	5	0	8.69565	0	5.71429	4.44444	26.57	0	0	0	0	0	1.44928	0	0	0	0	2.5641	0	3.8674	1.90476	0.465116	10	4.1958	0	1.51515	4.96454	0.78125	0.865801	0.552486	0	0	0	0	1.05263	6.59341	0	0	3.8674	1.31579
chr7:99091318:T:C:ZNF394		32.5397	23.6842	21.0526	27.2727	23.8806	30.2632	17.1053	33.3333	10	40	26.087	20	8.57143	28.8889	49.2754	2.5641	15.3846	25	38.2353	25.3333	18.8406	13.2075	13.6364	8.4507	3.44828	12.8205	15.7895	45.8564	11.4286	61.1628	30	48.2517	44.4444	45.4545	28.3688	46.0938	15.5844	43.6464	25	28.0822	8.0292	28	9.47368	51.6484	24.0741	13.8211	66.8508	38.1579
chr3:179093014:A:G:MFN1		14.2857	4.82456	0	18.1818	22.3881	27.6316	48.6842	44.4444	5	0	4.34783	0	5.71429	2.22222	2.41546	12.8205	50	22.0588	90.4412	72	62.3188	13.2075	46.9697	15.493	20.6897	20.5128	34.2105	36.7403	6.66667	82.5581	50	41.2587	22.2222	34.0909	19.8582	44.5312	1.7316	44.1989	0	10.9589	2.91971	8	1.05263	63.7363	12.963	12.6016	46.4088	14.4737
chr17:46847277:T:C:TTLL6		0	0.877193	5.26316	18.1818	10.4478	9.21053	32.8947	0	0	0	0	20	0	0	0	0	0	1.47059	0	1.33333	0	0	0	0	0	0	0	0	0	0	0	0	0	0	2.83688	0	0	0	0	0	0	4	0	1.64835	0	0	0	0
chrX:114082694:A:G:HTR2C		0	0	0	81.8182	2.98507	1.31579	3.94737	11.1111	0	0	0	0	0	0	0	0	0	17.6471	0	0	1.44928	1.88679	28.7879	47.8873	17.2414	0	0	0	0	0	0	0	0	0	0	0	0	0	0	0	0	0	0	0	0	0	0	0
chr5:42808347:T:C:SEPP1		23.0159	8.33333	5.26316	18.1818	25.3731	68.4211	55.2632	22.2222	60	60	69.5652	20	48.5714	73.3333	2.89855	48.7179	34.6154	58.8235	24.2647	53.3333	49.2754	66.0377	65.1515	54.9296	70.6897	100	92.1053	79.558	35.2381	60.9302	40	80.4196	77.7778	53.7879	66.6667	47.6562	19.9134	41.4365	0	53.4247	29.1971	80	84.2105	82.967	61.1111	39.0244	97.2376	88.1579
chr12:123485328:T:C:PITPNM2		14.2857	18.8596	10.5263	9.09091	8.95522	34.2105	34.2105	11.1111	15	20	4.34783	20	2.85714	1.11111	2.41546	25.641	32.6923	22.0588	10.2941	26.6667	24.6377	7.54717	7.57576	32.3944	17.2414	0	13.1579	12.9834	5.71429	6.27907	0	10.4895	11.1111	12.8788	4.96454	10.9375	2.5974	9.94475	0	2.73973	6.56934	20	2.10526	27.4725	1.85185	2.03252	20.9945	21.0526
chr6:42224509:T:C:TRERF1		15.0794	17.9825	15.7895	9.09091	4.47761	2.63158	0	0	5	20	4.34783	0	5.71429	3.33333	39.6135	0	0	2.94118	0	2.66667	2.89855	0	0	1.40845	0	0	0	18.5083	7.61905	3.25581	50	17.4825	11.1111	6.06061	5.67376	7.03125	5.62771	4.97238	25	4.10959	0.729927	4	0	15.9341	5.55556	0	18.7845	10.5263
chr1:149859191:T:C:HIST2H2AB		11.1111	7.89474	0	4.54545	0	0	0	0	0	0	0	0	2.85714	0	0.483092	0	0	0	0	0	0	0	0	0	0	0	0	0	0	0	0	0	0	0	0.70922	0	0	0	0	0	0	0	0	0	0	0	0	0
chr19:18288551:A:G:IFI30		61.1111	35.9649	26.3158	68.1818	35.8209	67.1053	31.5789	22.2222	80	100	91.3043	20	77.1429	94.4444	100	43.5897	23.0769	36.7647	6.61765	32	17.3913	35.8491	33.3333	30.9859	24.1379	56.4103	42.1053	75.6906	65.7143	54.186	20	62.9371	55.5556	43.9394	41.844	37.5	28.1385	45.8564	50	45.2055	25.5474	88	70.5263	100	61.1111	15.8537	58.5635	27.6316
chr17:80441052:A:G:NARF		31.746	29.386	15.7895	31.8182	14.9254	43.4211	15.7895	22.2222	0	0	0	20	8.57143	11.1111	32.8502	0	1.92308	1.47059	9.55882	2.66667	4.34783	0	1.51515	1.40845	0	0	0	1.10497	0	0.465116	10	1.3986	0	0	0	0.78125	0	0	0	0	0	0	0	1.64835	1.85185	0	2.20994	2.63158
chr19:21301094:A:G:ZNF714		46.8254	40.3509	47.3684	27.2727	22.3881	35.5263	19.7368	66.6667	40	0	17.3913	80	28.5714	0	0	0	7.69231	1.47059	19.8529	0	1.44928	0	9.09091	8.4507	6.89655	5.12821	0	0	4.7619	0	0	2.7972	11.1111	0	0	0	9.09091	0	0	0	0	0	0	0.549451	1.85185	0	0.552486	28.9474
chr4:57976234:T:C:IGFBP7		95.2381	82.8947	78.9474	100	100	100	100	100	95	100	95.6522	100	100	100	92.7536	100	100	100	98.5294	100	100	100	100	100	100	100	100	100	100	100	100	100	100	100	100	100	100	100	100	100	100	100	100	100	100	100	100	100
chr18:32825972:A:G:ZNF397		3.96825	12.7193	10.5263	9.09091	2.98507	5.26316	2.63158	33.3333	0	0	0	20	0	1.11111	0.966184	0	0	1.47059	5.14706	0	2.89855	1.88679	7.57576	2.8169	1.72414	7.69231	2.63158	2.76243	3.80952	4.88372	10	2.0979	11.1111	2.27273	2.12766	3.125	0	4.41989	0	4.10959	0.729927	0	1.05263	2.1978	3.7037	0.813008	4.97238	5.26316
chr1:247263719:T:C:ZNF669		77.7778	83.7719	73.6842	72.7273	55.2239	92.1053	50	100	50	60	39.1304	100	68.5714	47.7778	7.72947	2.5641	17.3077	7.35294	52.9412	6.66667	13.0435	7.54717	10.6061	8.4507	5.17241	10.2564	5.26316	30.663	12.381	7.90698	20	38.4615	66.6667	18.9394	19.8582	18.75	8.22511	17.1271	25	1.36986	0.729927	8	0	19.7802	25.9259	1.21951	25.9669	36.8421
chr1:1200206:T:C:UBE2J2		16.6667	14.9123	10.5263	22.7273	8.95522	23.6842	7.89474	44.4444	10	0	8.69565	20	14.2857	0	1.93237	0	0	0	8.08824	0	0	0	0	0	0	0	0	0.552486	0.952381	0.232558	0	0	0	0.757576	0	0.78125	0.4329	0.552486	0	0	0	0	0	1.0989	1.85185	0	0	2.63158
chr22:19429196:T:C:C22orf39		53.9683	51.3158	42.1053	36.3636	58.209	73.6842	72.3684	77.7778	45	60	47.8261	20	57.1429	38.8889	29.4686	64.1026	73.0769	76.4706	79.4118	66.6667	75.3623	62.2642	66.6667	70.4225	67.2414	71.7949	68.4211	53.5912	20.9524	74.186	70	55.9441	88.8889	67.4242	39.7163	67.9688	37.2294	62.4309	50	38.3562	32.1168	36	22.1053	48.3516	29.6296	24.7967	80.663	63.1579
chr15:45412865:T:C:DUOXA1		0	0	0	13.6364	2.98507	5.26316	1.31579	0	0	0	8.69565	0	5.71429	0	0	0	0	0	0	0	0	0	0	0	0	0	0	0.276243	1.90476	0	10	0	0	0	0	0.78125	21.645	0.552486	0	0	0	0	0	20.8791	7.40741	0	2.20994	1.31579
chr6:17951641:T:C:KIF13A		10.3175	0.438596	0	13.6364	10.4478	17.1053	13.1579	0	0	20	0	0	2.85714	0	1.44928	5.12821	0	2.94118	2.20588	6.66667	5.7971	3.77358	3.0303	1.40845	5.17241	12.8205	10.5263	3.59116	5.71429	9.06977	0	6.99301	11.1111	0.757576	5.67376	5.46875	3.0303	1.65746	0	4.10959	0.729927	0	1.05263	7.14286	7.40741	0.813008	4.97238	0
chr1:1219383:A:G:SCNN1D		8.73016	7.45614	0	9.09091	23.8806	46.0526	27.6316	0	5	0	8.69565	0	2.85714	3.33333	3.86473	33.3333	30.7692	35.2941	36.7647	28	26.087	33.9623	27.2727	25.3521	25.8621	38.4615	21.0526	9.66851	4.7619	4.18605	0	6.99301	44.4444	12.8788	9.21986	9.375	2.5974	11.0497	75	10.9589	2.18978	8	8.42105	10.4396	5.55556	0.813008	34.2541	27.6316
chr15:65249514:A:G:ANKDD1A		13.4921	19.7368	21.0526	18.1818	40.2985	47.3684	51.3158	33.3333	25	60	30.4348	20	8.57143	41.1111	14.4928	10.2564	32.6923	27.9412	48.5294	26.6667	26.087	13.2075	24.2424	25.3521	17.2414	10.2564	23.6842	17.1271	27.619	40	20	18.8811	22.2222	23.4848	12.0567	28.125	14.7186	27.6243	25	10.9589	2.91971	20	4.21053	38.4615	12.963	2.03252	28.1768	25
chr22:50659705:T:C:TUBGCP6		23.0159	29.386	31.5789	68.1818	82.0896	78.9474	77.6316	44.4444	65	40	26.087	20	22.8571	32.2222	44.4444	48.7179	61.5385	72.0588	63.9706	88	72.4638	54.717	77.2727	67.6056	48.2759	84.6154	63.1579	48.6188	23.8095	65.814	70	53.8462	77.7778	61.3636	21.9858	53.9062	30.303	49.7238	50	53.4247	27.0073	56	56.8421	64.2857	72.2222	32.1138	89.5028	69.7368
chr9:132571781:A:G:TOR1B		26.1905	31.5789	47.3684	50	29.8507	61.8421	43.4211	44.4444	35	20	30.4348	40	25.7143	16.6667	36.715	17.9487	19.2308	22.0588	70.5882	16	30.4348	5.66038	16.6667	16.9014	18.9655	20.5128	18.4211	25.9669	13.3333	50.9302	40	20.2797	44.4444	33.3333	19.8582	38.2812	11.6883	34.2541	25	17.8082	8.0292	4	15.7895	33.5165	18.5185	4.06504	26.5193	21.0526
chr17:33801947:T:C:SLFN12L		3.1746	7.89474	5.26316	0	0	0	0	0	0	0	0	20	0	1.11111	2.89855	0	0	0	0	0	0	0	0	0	0	0	0	0	0	0	0	0	0	0	0	0	0	0	0	0	0	4	0	0.549451	0	0	0	0
chr19:39079860:T:C:MAP4K1		11.9048	25	31.5789	13.6364	0	1.31579	2.63158	0	10	20	0	20	2.85714	88.8889	20.2899	0	0	0	0	0	0	0	0	0	0	0	0	0.552486	0.952381	0.465116	0	0	0	0	0	0	0	0	0	0	0	4	0	1.64835	0	0	0	0
chr9:139566725:A:G:EGFL7		46.0317	37.7193	5.26316	13.6364	17.9104	36.8421	25	0	20	40	30.4348	0	20	58.8889	3.38164	82.0513	69.2308	80.8824	37.5	85.3333	85.5072	69.8113	77.2727	73.2394	74.1379	82.0513	94.7368	65.7459	28.5714	34.186	40	66.4336	66.6667	43.9394	28.3688	38.2812	31.1688	45.8564	0	65.0685	56.9343	72	54.7368	80.7692	31.4815	49.187	62.4309	28.9474
chr13:100915062:A:G:PCCA		7.93651	4.82456	5.26316	13.6364	14.9254	22.3684	13.1579	11.1111	25	20	8.69565	0	11.4286	8.88889	0.483092	2.5641	3.84615	5.88235	33.8235	4	8.69565	1.88679	4.54545	2.8169	3.44828	2.5641	13.1579	14.6409	10.4762	24.8837	50	17.4825	11.1111	19.697	16.3121	33.5938	7.79221	35.3591	0	1.36986	1.45985	8	11.5789	9.34066	7.40741	2.03252	11.6022	11.8421
chr19:58371341:A:G:ZNF587		33.3333	35.0877	36.8421	36.3636	43.2836	34.2105	32.8947	44.4444	20	20	8.69565	20	42.8571	16.6667	7.72947	15.3846	34.6154	22.0588	41.9118	25.3333	33.3333	26.4151	30.303	30.9859	34.4828	20.5128	23.6842	14.9171	23.8095	11.3953	10	16.7832	11.1111	26.5152	11.3475	16.4062	15.1515	17.6796	50	14.3836	7.29927	12	12.6316	15.9341	18.5185	3.25203	13.2597	30.2632
chr18:56586978:C:T:ZNF532		0.793651	0	5.26316	13.6364	10.4478	46.0526	28.9474	0	20	20	13.0435	20	11.4286	6.66667	0.966184	48.7179	36.5385	44.1176	23.5294	30.6667	27.5362	35.8491	45.4545	43.662	27.5862	61.5385	63.1579	21.2707	5.71429	30.9302	20	19.5804	44.4444	34.8485	14.1844	18.75	12.987	27.6243	25	34.2466	21.8978	24	1.05263	32.967	18.5185	7.72358	50.8287	44.7368
chr19:56895363:T:C:ZNF582		8.73016	8.33333	5.26316	9.09091	14.9254	9.21053	11.8421	0	5	0	0	0	0	1.11111	0	0	0	1.47059	9.55882	0	1.44928	0	0	2.8169	0	0	0	0.828729	4.7619	0.465116	0	0.699301	0	3.0303	1.41844	1.5625	0	1.10497	0	0	0	0	0	1.0989	1.85185	0	3.31492	1.31579
chr17:80441074:A:G:NARF		84.127	90.7895	94.7368	50	50.7463	93.4211	53.9474	66.6667	10	60	47.8261	80	20	50	80.6763	0	15.3846	7.35294	34.5588	17.3333	18.8406	3.77358	9.09091	18.3099	13.7931	2.5641	0	9.66851	0.952381	5.11628	10	6.29371	0	3.0303	0	3.90625	1.2987	3.8674	0	0.684932	0	0	2.10526	29.1209	7.40741	0	14.9171	7.89474
chr19:18284747:A:G:IFI30		76.1905	64.9123	63.1579	81.8182	61.194	88.1579	53.9474	22.2222	85	100	100	60	88.5714	96.6667	100	33.3333	15.3846	39.7059	5.14706	20	27.5362	22.6415	48.4848	22.5352	29.3103	84.6154	50	85.9116	72.381	67.4419	70	79.7203	55.5556	58.3333	51.773	46.875	45.0216	54.1436	100	64.3836	37.9562	80	73.6842	99.4505	64.8148	20.7317	81.768	47.3684
chr10:97146805:T:C:SORBS1		0	0	0	4.54545	28.3582	27.6316	43.4211	0	0	0	0	0	0	0	0	2.5641	3.84615	2.94118	0	2.66667	0	0	3.0303	1.40845	0	0	0	1.10497	0	36.0465	20	1.3986	0	14.3939	5.67376	22.6562	0.865801	18.232	0	3.42466	0.729927	0	0	1.0989	0	0.813008	19.8895	0
chr8:41575170:G:A:ANK1		42.8571	23.6842	26.3158	0	0	0	1.31579	0	0	0	0	0	0	2.22222	42.9952	0	0	0	2.20588	0	0	0	1.51515	0	0	0	0	0	0	0	0	0	0	0	0	0	0	0	0	0	0	0	0	0	0	0	0	0
chr16:5094733:T:C:C16orf89		0	0	0	0	38.806	11.8421	9.21053	0	0	0	8.69565	0	0	0	0	17.9487	28.8462	35.2941	11.7647	17.3333	11.5942	11.3208	4.54545	22.5352	17.2414	5.12821	15.7895	0.828729	0	0.232558	0	1.3986	0	0	0.70922	1.5625	0.4329	0.552486	0	0.684932	0	8	0	37.3626	1.85185	0	8.28729	0
chr11:63586012:A:G:C11orf84		21.4286	17.5439	21.0526	45.4545	40.2985	44.7368	18.4211	11.1111	35	60	26.087	0	22.8571	16.6667	16.9082	23.0769	25	32.3529	22.0588	46.6667	43.4783	30.1887	39.3939	29.5775	22.4138	25.641	39.4737	30.3867	12.381	35.1163	30	29.3706	22.2222	33.3333	16.3121	25.7812	9.09091	28.7293	25	30.8219	18.2482	52	5.26316	52.7473	22.2222	7.72358	44.7514	36.8421
chr17:43045220:T:C:C1QL1		0	0	0	22.7273	59.7015	85.5263	78.9474	11.1111	0	0	4.34783	0	0	0	0	15.3846	23.0769	7.35294	0.735294	18.6667	26.087	15.0943	12.1212	5.6338	5.17241	2.5641	5.26316	1.38122	0	0	0	0	0	0.757576	0	3.125	0	3.31492	0	0	0	0	0	0	0	0	2.20994	0
chr1:8674732:T:C:RERE		27.7778	23.2456	10.5263	45.4545	17.9104	18.4211	27.6316	33.3333	15	20	4.34783	60	5.71429	2.22222	0.966184	7.69231	9.61538	5.88235	13.2353	14.6667	11.5942	0	4.54545	7.04225	3.44828	2.5641	0	8.83978	5.71429	8.60465	0	10.4895	0	7.57576	2.12766	9.375	1.2987	6.62983	25	4.10959	1.45985	4	1.05263	11.5385	12.963	2.03252	11.0497	6.57895
chr7:131195050:T:C:PODXL		0	0.438596	0	40.9091	14.9254	21.0526	30.2632	33.3333	40	0	30.4348	0	17.1429	0	0	2.5641	1.92308	11.7647	0.735294	14.6667	4.34783	9.43396	10.6061	7.04225	10.3448	17.9487	15.7895	38.9503	4.7619	10.2326	40	34.965	11.1111	20.4545	14.1844	10.1562	0.865801	14.9171	25	15.0685	35.0365	48	0	61.5385	14.8148	4.06504	14.9171	9.21053
chr19:5893234:T:C:NDUFA11		1.5873	2.63158	0	0	2.98507	6.57895	0	11.1111	5	0	13.0435	20	2.85714	0	0.483092	0	0	0	0.735294	0	0	1.88679	0	0	0	0	0	1.10497	1.90476	0.930233	0	0	0	2.27273	1.41844	0.78125	1.7316	0.552486	0	2.05479	0	0	1.05263	0	0	1.21951	5.52486	0
chr10:126450988:T:C:METTL10		14.2857	7.01754	0	45.4545	41.791	35.5263	31.5789	44.4444	15	20	13.0435	20	14.2857	8.88889	0.483092	23.0769	36.5385	42.6471	83.0882	54.6667	55.0725	15.0943	19.697	43.662	32.7586	12.8205	13.1579	27.3481	8.57143	54.4186	10	28.6713	44.4444	39.3939	18.4397	32.8125	13.4199	32.0442	25	15.0685	4.37956	20	3.15789	32.967	9.25926	5.28455	33.1492	25
chr19:39079857:T:C:MAP4K1		3.1746	15.3509	15.7895	9.09091	0	1.31579	3.94737	0	10	0	0	0	0	63.3333	16.4251	0	0	0	0	0	0	0	0	0	0	0	0	0.552486	0.952381	0	0	0	0	0	0	0	0	0	0	0	0	4	0	1.64835	0	0	0	0
chr10:126451119:T:C:METTL10		31.746	25.4386	26.3158	40.9091	47.7612	51.3158	47.3684	55.5556	20	20	30.4348	40	25.7143	14.4444	1.44928	23.0769	59.6154	44.1176	76.4706	72	60.8696	41.5094	43.9394	63.3803	55.1724	25.641	31.5789	25.1381	7.61905	44.8837	30	25.1748	33.3333	25.7576	19.1489	32.0312	16.8831	29.8343	25	15.0685	6.56934	32	9.47368	35.7143	20.3704	4.06504	34.8066	38.1579
chr21:30463848:A:G:C21orf7		11.1111	10.0877	15.7895	0	0	0	0	0	5	0	4.34783	0	0	0	0.483092	0	0	0	0	0	0	0	0	0	0	0	0	0	0.952381	1.62791	0	1.3986	0	0	0.70922	0	0.4329	0	0	0	0	0	0	0.549451	0	0	0.552486	2.63158
chr16:5094788:T:C:C16orf89		0	0	0	0	34.3284	11.8421	10.5263	0	0	20	13.0435	0	2.85714	0	0	0	19.2308	30.8824	13.2353	13.3333	13.0435	7.54717	0	15.493	18.9655	0	13.1579	1.10497	0	0	0	1.3986	0	0	0.70922	1.5625	0.4329	0	0	0.684932	0	4	0	23.0769	0	0	4.41989	0
chr11:46388498:A:G:DGKZ		15.873	14.9123	21.0526	9.09091	11.9403	17.1053	47.3684	0	5	0	4.34783	0	5.71429	15.5556	20.2899	5.12821	59.6154	5.88235	2.94118	84	72.4638	33.9623	25.7576	9.85915	1.72414	0	10.5263	4.69613	2.85714	6.27907	0	2.7972	0	18.1818	5.67376	19.5312	1.2987	18.7845	0	39.0411	12.4088	0	0	17.5824	1.85185	8.94309	1.65746	0
chr19:49954072:T:C:PIH1D1		28.5714	24.5614	10.5263	31.8182	28.3582	19.7368	15.7895	22.2222	30	40	13.0435	0	20	13.3333	17.3913	10.2564	9.61538	13.2353	14.7059	14.6667	17.3913	13.2075	6.06061	12.6761	5.17241	28.2051	5.26316	22.3757	7.61905	16.9767	10	23.0769	0	15.1515	12.766	11.7188	12.1212	12.1547	25	4.79452	2.91971	16	11.5789	17.5824	24.0741	15.4472	32.5967	13.1579
chr2:42275530:A:G:PKDCC		0	0	0	27.2727	20.8955	48.6842	15.7895	33.3333	35	0	26.087	20	22.8571	4.44444	0	0	1.92308	0	0	8	4.34783	0	0	0	0	0	0	12.7072	2.85714	27.4419	20	4.1958	44.4444	7.57576	4.96454	12.5	0.4329	12.1547	25	15.0685	1.45985	8	0	13.7363	1.85185	5.28455	30.9392	34.2105
chr7:77569407:C:T:PHTF2		17.4603	8.77193	0	0	1.49254	3.94737	3.94737	0	10	0	8.69565	20	2.85714	0	0	0	0	1.47059	2.94118	0	1.44928	1.88679	1.51515	1.40845	0	12.8205	0	1.9337	0.952381	3.25581	10	1.3986	0	1.51515	2.12766	1.5625	0.865801	1.10497	0	1.36986	1.45985	0	0	2.1978	3.7037	8.53659	1.10497	1.31579
chr12:133438934:T:C:CHFR		62.6984	47.3684	57.8947	72.7273	77.6119	61.8421	43.4211	55.5556	35	20	8.69565	40	11.4286	17.7778	2.89855	2.5641	1.92308	2.94118	4.41176	4	0	1.88679	1.51515	0	0	2.5641	0	5.24862	1.90476	17.907	10	6.29371	0	29.5455	12.766	29.6875	0.865801	34.8066	0	0.684932	2.18978	12	0	25.2747	1.85185	2.84553	9.39227	1.31579
chr11:46539904:T:C:AMBRA1	yes	0.793651	1.31579	0	0	0	0	0	22.2222	5	0	0	0	2.85714	0	0	0	0	0	0	0	0	0	0	0	0	0	0	0	0	0	0	0	0	0	0	0	0	0	0	0	0	0	0	0	0	0	0	0
chr4:158257875:A:G:GRIA2		0	0	0	54.5455	25.3731	90.7895	94.7368	77.7778	0	0	0	20	2.85714	0	0	82.0513	96.1538	91.1765	99.2647	97.3333	100	86.7925	84.8485	87.3239	77.5862	71.7949	76.3158	1.38122	5.71429	32.5581	0	3.4965	0	0	0	4.6875	0.4329	0	50	0	0	0	0	0	24.0741	0	24.3094	3.94737
chr1:225974612:A:G:SRP9		64.2857	53.0702	47.3684	45.4545	62.6866	69.7368	75	55.5556	60	60	43.4783	60	37.1429	30	8.69565	46.1538	53.8462	63.2353	52.9412	40	46.3768	49.0566	39.3939	45.0704	56.8966	82.0513	57.8947	52.7624	16.1905	86.5116	70	54.5455	88.8889	46.2121	38.2979	66.4062	22.5108	71.2707	50	21.9178	15.3285	32	15.7895	68.6813	44.4444	14.6341	61.326	39.4737
chr15:83660776:T:C:C15orf40		3.1746	2.63158	0	0	4.47761	3.94737	2.63158	0	0	0	4.34783	0	0	0	0	0	0	1.47059	11.0294	0	0	0	1.51515	0	0	0	2.63158	0.276243	1.90476	0.465116	0	1.3986	0	1.51515	0.70922	1.5625	0	0	25	0	0	4	0	1.0989	0	0	0.552486	3.94737
chr16:57416505:A:G:CX3CL1		0	0	0	36.3636	47.7612	52.6316	36.8421	11.1111	30	20	4.34783	0	8.57143	0	0	28.2051	42.3077	47.0588	15.4412	56	59.4203	47.1698	48.4848	42.2535	34.4828	38.4615	26.3158	54.6961	2.85714	46.2791	0	53.1469	33.3333	34.0909	13.4752	23.4375	9.09091	23.2044	50	46.5753	29.1971	32	22.1053	64.8352	46.2963	35.3659	45.3039	13.1579
chr15:23891316:T:C:MAGEL2		0	0	0	9.09091	23.8806	55.2632	25	11.1111	70	0	8.69565	20	28.5714	0	0	0	0	0	0	0	1.44928	0	24.2424	5.6338	0	0	0	0	0	0	0	0	0	0	0	0	0	0	0	0	0	0	0	0	0	0	0	3.94737
chr6:102337702:A:G:GRIK2		0	0	0	9.09091	17.9104	51.3158	76.3158	33.3333	0	0	4.34783	20	0	0	0	12.8205	44.2308	17.6471	97.7941	44	46.3768	16.9811	43.9394	28.169	8.62069	12.8205	7.89474	0.828729	0	0	0	0	0	2.27273	0	0.78125	0	0	0	8.21918	0	0	0	0	0	0	11.6022	0
chr4:151749658:T:C:LRBA		27.7778	12.7193	15.7895	13.6364	4.47761	6.57895	5.26316	22.2222	15	0	4.34783	20	17.1429	2.22222	0.966184	0	0	1.47059	5.88235	0	0	0	0	0	0	0	0	3.03867	13.3333	1.16279	20	5.59441	0	2.27273	6.38298	0.78125	10.3896	0	25	1.36986	0	12	0	2.74725	7.40741	0.406504	0.552486	5.26316
chr7:39990344:A:G:CDK13		91.2698	87.7193	100	54.5455	83.5821	98.6842	76.3158	66.6667	70	20	73.913	100	71.4286	7.77778	3.38164	0	0	1.47059	12.5	1.33333	4.34783	0	0	0	0	2.5641	0	12.4309	5.71429	12.093	50	11.1888	11.1111	9.09091	4.25532	5.46875	12.1212	13.2597	50	2.73973	3.64964	4	1.05263	7.69231	20.3704	2.43902	16.5746	35.5263
chr19:21301104:A:G:ZNF714		13.4921	15.3509	15.7895	0	7.46269	10.5263	2.63158	22.2222	5	0	4.34783	20	5.71429	0	0	0	0	1.47059	2.94118	0	0	0	0	0	0	2.5641	0	0	0.952381	0	0	0	0	0	0	0	3.0303	0	0	0	0	0	0	0	0	0	0	3.94737
chr19:18182130:T:C:IL12RB1		69.0476	73.2456	89.4737	0	0	10.5263	10.5263	0	5	40	39.1304	20	11.4286	96.6667	89.8551	0	0	0	0	0	0	0	0	0	0	2.5641	0	7.18232	1.90476	2.09302	0	2.0979	0	0.757576	4.25532	1.5625	1.2987	0.552486	0	0	0.729927	8	0	55.4945	0	0.406504	0.552486	0
chr13:100915050:A:G:PCCA		7.93651	3.50877	0	4.54545	32.8358	15.7895	11.8421	11.1111	20	0	13.0435	20	14.2857	6.66667	0	5.12821	0	5.88235	42.6471	5.33333	10.1449	5.66038	3.0303	2.8169	3.44828	2.5641	5.26316	15.4696	9.52381	31.1628	50	15.3846	0	32.5758	18.4397	39.8438	7.79221	35.9116	25	5.47945	0	20	8.42105	15.9341	5.55556	0.813008	9.39227	3.94737
chr19:58197939:A:G:ZNF551		31.746	23.2456	10.5263	13.6364	10.4478	15.7895	3.94737	33.3333	0	40	13.0435	40	2.85714	1.11111	0	0	0	0	3.67647	1.33333	0	0	0	0	0	0	0	0	0	0	0	0.699301	0	0	0	0	0	0	0	0	0	0	0	0.549451	0	0	0	0
chr11:774040:T:C:PDDC1		28.5714	21.0526	10.5263	36.3636	50.7463	72.3684	55.2632	22.2222	15	20	30.4348	40	17.1429	13.3333	20.2899	51.2821	55.7692	73.5294	34.5588	60	49.2754	73.5849	68.1818	50.7042	79.3103	79.4872	71.0526	43.6464	20.9524	45.3488	20	43.3566	44.4444	45.4545	24.1135	28.9062	21.2121	28.7293	0	46.5753	13.1387	52	30.5263	44.5055	38.8889	16.2602	77.9006	63.1579
chr1:26128581:A:G:SEPN1		6.34921	1.75439	0	13.6364	4.47761	18.4211	15.7895	11.1111	5	0	8.69565	20	5.71429	1.11111	0	2.5641	5.76923	5.88235	1.47059	6.66667	1.44928	1.88679	0	1.40845	3.44828	0	0	3.59116	1.90476	2.55814	0	2.0979	0	2.27273	0.70922	0.78125	0.865801	3.31492	25	0.684932	0.729927	0	0	2.74725	3.7037	0.406504	4.41989	5.26316
chr14:61550343:A:G:SLC38A6		1.5873	0.438596	5.26316	31.8182	49.2537	32.8947	35.5263	22.2222	0	0	17.3913	20	28.5714	13.3333	0	74.359	88.4615	95.5882	88.2353	84	82.6087	67.9245	75.7576	95.7746	84.4828	51.2821	71.0526	16.5746	13.3333	16.9767	20	15.3846	11.1111	21.2121	9.92908	26.5625	4.329	20.9945	0	5.47945	3.64964	20	1.05263	14.8352	7.40741	1.62602	29.2818	26.3158
chr12:51873854:A:G:SLC4A8		0	0.438596	10.5263	4.54545	17.9104	15.7895	21.0526	11.1111	15	0	0	40	0	0	0	5.12821	17.3077	13.2353	7.35294	22.6667	39.1304	20.7547	22.7273	2.8169	6.89655	7.69231	21.0526	0	3.80952	0	0	1.3986	0	0	0	0	0	0	0	0	0	0	0	0.549451	0	0	0	3.94737
chr6:42985943:A:G:KLHDC3		38.0952	26.7544	15.7895	18.1818	22.3881	18.4211	19.7368	22.2222	5	40	26.087	20	11.4286	13.3333	13.0435	7.69231	3.84615	11.7647	9.55882	14.6667	30.4348	5.66038	6.06061	8.4507	6.89655	12.8205	5.26316	24.8619	9.52381	16.9767	10	18.8811	11.1111	14.3939	5.67376	12.5	6.06061	11.6022	0	6.84932	5.83942	0	12.6316	24.1758	29.6296	5.28455	25.9669	11.8421
chr21:34922935:A:G:SON		12.6984	10.5263	5.26316	9.09091	8.95522	18.4211	6.57895	11.1111	15	20	8.69565	0	2.85714	2.22222	0.966184	0	0	1.47059	6.61765	6.66667	4.34783	0	4.54545	4.22535	1.72414	2.5641	2.63158	6.35359	3.80952	7.90698	10	10.4895	0	4.54545	2.12766	8.59375	3.4632	6.07735	0	4.79452	2.18978	4	1.05263	7.14286	9.25926	2.43902	6.62983	6.57895
chr15:65425992:T:C:PDCD7		5.55556	5.26316	0	22.7273	25.3731	42.1053	40.7895	22.2222	40	0	21.7391	0	5.71429	7.77778	0.966184	7.69231	17.3077	13.2353	71.3235	25.3333	28.9855	13.2075	16.6667	16.9014	6.89655	5.12821	7.89474	16.5746	9.52381	39.7674	60	17.4825	33.3333	17.4242	8.51064	22.6562	10.3896	29.8343	25	6.16438	0	0	5.26316	13.7363	9.25926	4.06504	25.9669	27.6316
chr15:43826929:T:C:PPIP5K1		28.5714	26.7544	15.7895	40.9091	40.2985	53.9474	57.8947	44.4444	40	40	21.7391	20	2.85714	14.4444	5.31401	38.4615	65.3846	60.2941	95.5882	85.3333	81.1594	43.3962	74.2424	74.6479	60.3448	51.2821	50	35.0829	27.619	34.6512	0	41.958	55.5556	33.3333	20.5674	23.4375	18.1818	20.9945	25	23.2877	2.91971	48	17.8947	31.3187	53.7037	9.34959	54.6961	31.5789
chr19:23542297:T:C:ZNF91		5.55556	17.5439	5.26316	22.7273	25.3731	22.3684	27.6316	33.3333	25	0	13.0435	20	8.57143	6.66667	0	15.3846	19.2308	23.5294	63.2353	22.6667	26.087	20.7547	10.6061	23.9437	20.6897	20.5128	13.1579	12.4309	7.61905	8.37209	10	18.1818	22.2222	13.6364	12.766	11.7188	9.09091	9.39227	25	6.84932	2.18978	20	4.21053	15.9341	27.7778	3.25203	22.0994	35.5263
chr19:58371423:A:G:ZNF587		22.2222	16.2281	15.7895	22.7273	23.8806	21.0526	21.0526	22.2222	20	20	4.34783	0	25.7143	3.33333	6.28019	17.9487	23.0769	22.0588	36.0294	12	20.2899	26.4151	28.7879	32.3944	18.9655	10.2564	34.2105	6.35359	5.71429	7.90698	20	6.29371	0	11.3636	9.21986	12.5	3.8961	11.6022	0	7.53425	2.18978	4	4.21053	7.14286	5.55556	1.62602	7.73481	11.8421
chr10:97146816:T:C:SORBS1		0	0	0	0	67.1642	38.1579	59.2105	0	0	0	0	0	0	0	0	5.12821	9.61538	2.94118	0	4	0	1.88679	1.51515	5.6338	1.72414	5.12821	0	6.62983	0	67.4419	60	2.7972	0	48.4848	18.4397	52.3438	1.2987	54.6961	0	12.3288	6.56934	0	0	2.1978	1.85185	13.8211	56.9061	1.31579
chr2:220348332:A:G:SPEG		0	0	0	22.7273	56.7164	50	44.7368	22.2222	0	0	4.34783	0	17.1429	0	0	2.5641	7.69231	8.82353	32.3529	22.6667	14.4928	1.88679	6.06061	11.2676	5.17241	0	0	14.3646	0.952381	97.2093	70	11.8881	66.6667	68.9394	34.7518	80.4688	5.62771	82.8729	50	8.90411	2.91971	0	0	4.94505	5.55556	11.3821	7.73481	11.8421
chrX:114082688:A:G:HTR2C		0	0	0	77.2727	1.49254	1.31579	2.63158	11.1111	0	0	0	0	0	0	0	0	0	16.1765	0	0	1.44928	1.88679	25.7576	40.8451	12.069	0	0	0	0	0	0	0	0	0	0	0	0	0	0	0	0	0	0	0	0	0	0	0
chr3:147128556:A:G:ZIC1		0	0	0	63.6364	94.0299	67.1053	81.5789	55.5556	20	0	34.7826	40	62.8571	0	0	20.5128	65.3846	50	91.9118	56	43.4783	54.717	50	53.5211	31.0345	38.4615	23.6842	2.76243	0	0.232558	0	0	0	0	0	0	0	0	0	0	0	0	16.8421	0	0	0.813008	0	0
chr16:5094721:T:C:C16orf89		0	0	0	0	22.3881	3.94737	2.63158	0	0	0	0	0	0	0	0	5.12821	5.76923	4.41176	8.08824	4	4.34783	3.77358	1.51515	4.22535	10.3448	2.5641	10.5263	0.552486	0	0	0	0.699301	0	0	0	0.78125	0	0.552486	0	0	0	0	0	9.34066	0	0	1.65746	0
chr3:9876560:A:G:TTLL3		59.5238	53.9474	42.1053	72.7273	98.5075	97.3684	88.1579	66.6667	20	20	47.8261	80	31.4286	77.7778	77.2947	89.7436	100	98.5294	94.1176	98.6667	98.5507	90.566	95.4545	98.5915	94.8276	100	97.3684	68.5083	52.381	64.8837	60	74.1259	100	75	58.156	68.75	45.0216	66.2983	75	63.0137	47.4453	52	36.8421	73.6264	53.7037	21.5447	93.3702	94.7368
chrX:114082682:A:G:HTR2C		0	0	0	86.3636	4.47761	1.31579	2.63158	11.1111	0	0	0	0	0	0	0	0	0	14.7059	0	0	1.44928	1.88679	27.2727	42.2535	13.7931	0	0	0	0	0	0	0	0	0	0	0	0	0	0	0	0	0	0	0	0	0	0	0
chr19:47152737:T:C:DACT3		1.5873	0.438596	5.26316	4.54545	47.7612	81.5789	75	0	10	0	43.4783	20	45.7143	0	0	0	1.92308	0	0	2.66667	4.34783	3.77358	0	0	0	0	2.63158	0	0	11.3953	10	0	0	2.27273	1.41844	3.125	0	3.8674	0	0	0	0	0	0	0	0	0	1.31579
chr6:31779334:T:C:HSPA1L		3.96825	2.63158	10.5263	0	0	1.31579	2.63158	0	5	0	0	0	0	13.3333	49.7585	2.5641	0	4.41176	0.735294	2.66667	2.89855	1.88679	0	7.04225	3.44828	0	2.63158	0.276243	0	0	0	0	0	0	0	0.78125	0	0	0	0.684932	0	0	0	0.549451	0	0.813008	0	0
chr1:225974662:A:G:SRP9		75.3968	69.2982	47.3684	86.3636	94.0299	97.3684	97.3684	88.8889	70	100	69.5652	100	65.7143	78.8889	17.8744	79.4872	94.2308	92.6471	99.2647	94.6667	97.1014	77.3585	92.4242	88.7324	75.8621	94.8718	86.8421	94.4751	73.3333	100	90	96.5035	88.8889	98.4848	84.3972	97.6562	63.2035	98.895	100	64.3836	45.9854	80	38.9474	100	77.7778	62.1951	96.6851	85.5263
chr19:58198311:A:G:ZNF551		36.5079	45.614	36.8421	36.3636	7.46269	23.6842	1.31579	22.2222	10	0	8.69565	20	8.57143	1.11111	0	0	0	0	5.88235	0	0	0	0	0	0	0	0	0	0	0	0	0.699301	0	0	0.70922	0	0	0	0	0	0.729927	4	0	0	1.85185	0	0	0
chr2:27522513:A:G:TRIM54		0	0	0	4.54545	1.49254	0	3.94737	11.1111	0	0	0	0	5.71429	1.11111	0	0	1.92308	0	0	18.6667	7.24638	0	0	0	0	0	0	0	24.7619	1.16279	0	0	11.1111	0	0	0	0	0	0	76.7123	72.9927	0	0	0	0	52.439	0	0
chr19:58196667:A:G:ZNF551		14.2857	16.6667	5.26316	13.6364	7.46269	23.6842	3.94737	11.1111	0	0	0	60	14.2857	0	0	0	0	0	16.9118	0	0	0	0	0	0	0	0	0	0	0	0	0	0	0	0	0	0.4329	0	0	0	0	0	0	0	0	0.406504	0.552486	0
chr11:66523933:A:G:C11orf80		3.96825	1.31579	0	4.54545	1.49254	9.21053	5.26316	11.1111	0	0	4.34783	20	0	0	0	2.5641	0	0	51.4706	4	5.7971	0	3.0303	0	0	0	5.26316	0.276243	2.85714	0.232558	0	2.7972	0	0	0	0.78125	4.7619	1.10497	0	0	0	4	0	0.549451	5.55556	0	1.10497	0
chr3:58141791:A:G:FLNB		85.7143	96.0526	89.4737	100	98.5075	97.3684	94.7368	88.8889	90	100	100	80	97.1429	96.6667	55.0725	89.7436	88.4615	98.5294	99.2647	98.6667	92.7536	92.4528	96.9697	95.7746	96.5517	100	100	100	99.0476	99.7674	100	100	100	100	100	100	99.5671	100	100	96.5753	97.8102	96	100	100	100	77.2358	100	100
chr7:39990614:A:G:CDK13		16.6667	6.14035	21.0526	0	0	1.31579	1.31579	0	5	0	0	0	5.71429	0	0.483092	0	0	0	0	0	0	0	0	0	0	0	0	0	0	0	0	0	0	0	0	0	0.4329	0	0	0	0	0	0	0	0	0	0	0
chr9:132571671:A:G:TOR1B		53.1746	78.9474	78.9474	63.6364	83.5821	94.7368	84.2105	66.6667	75	0	86.9565	60	62.8571	58.8889	62.8019	33.3333	40.3846	54.4118	98.5294	68	50.7246	32.0755	46.9697	45.0704	36.2069	38.4615	31.5789	74.8619	41.9048	94.186	90	64.3357	88.8889	90.9091	67.3759	86.7188	40.2597	87.2928	50	49.3151	27.7372	48	36.8421	71.978	59.2593	20.7317	74.5856	75
chr1:2436080:A:G:PLCH2		4.7619	3.07018	10.5263	50	29.8507	46.0526	51.3158	88.8889	15	0	0	80	5.71429	20	35.7488	94.8718	100	94.1176	100	97.3333	100	96.2264	100	95.7746	91.3793	97.4359	94.7368	4.14365	30.4762	0.232558	0	35.6643	0	8.33333	5.67376	0.78125	43.7229	0	0	0.684932	0	64	49.4737	20.8791	48.1481	0.406504	0.552486	0
chr2:201750012:T:C:PPIL3		11.9048	14.0351	10.5263	9.09091	16.4179	18.4211	14.4737	0	5	0	0	20	5.71429	1.11111	0.483092	5.12821	11.5385	13.2353	15.4412	10.6667	14.4928	3.77358	1.51515	4.22535	5.17241	25.641	10.5263	11.326	4.7619	17.907	0	9.79021	0	7.57576	2.83688	8.59375	3.4632	7.18232	0	4.10959	2.18978	0	2.10526	10.989	0	0.813008	20.442	11.8421
chr19:46841558:A:G:HIF3A		0	0	0	4.54545	31.3433	28.9474	17.1053	11.1111	25	0	0	0	5.71429	21.1111	0	38.4615	15.3846	20.5882	7.35294	14.6667	17.3913	13.2075	18.1818	14.0845	17.2414	10.2564	10.5263	27.9006	5.71429	58.8372	60	18.1818	33.3333	54.5455	23.4043	63.2812	11.6883	66.2983	50	33.5616	18.2482	20	0	47.2527	5.55556	5.69106	30.9392	30.2632
chr13:100915076:A:G:PCCA		27.7778	7.89474	31.5789	27.2727	41.791	39.4737	35.5263	33.3333	50	0	21.7391	20	17.1429	21.1111	0.483092	10.2564	19.2308	11.7647	46.3235	9.33333	26.087	13.2075	12.1212	12.6761	12.069	23.0769	23.6842	35.9116	37.1429	43.4884	60	32.1678	55.5556	47.7273	32.6241	53.125	14.2857	59.6685	25	13.0137	5.83942	24	23.1579	17.033	14.8148	3.25203	25.9669	42.1053
chr1:149858545:A:G:HIST2H2AC		14.2857	6.57895	0	0	0	2.63158	0	11.1111	5	0	4.34783	20	2.85714	0	13.5266	0	0	0	0	0	1.44928	0	0	0	0	0	0	2.48619	0	0.465116	0	4.1958	0	1.51515	1.41844	0	0	0	0	0	0	0	1.05263	3.2967	0	0	1.65746	0
chr6:102372589:A:G:GRIK2		0	0	0	4.54545	26.8657	67.1053	81.5789	55.5556	0	0	8.69565	80	0	0	0	25.641	55.7692	17.6471	99.2647	73.3333	63.7681	28.3019	59.0909	36.6197	18.9655	15.3846	7.89474	1.10497	1.90476	0	0	0	0	6.06061	0	2.34375	0	2.20994	0	19.863	0.729927	0	0	0	0	0	40.3315	0
chr19:7585273:A:G:ZNF358		69.8413	52.193	31.5789	81.8182	98.5075	98.6842	100	77.7778	75	100	95.6522	80	68.5714	94.4444	55.5556	100	100	100	100	100	100	100	100	100	100	100	100	100	91.4286	100	100	100	100	96.9697	82.9787	100	94.3723	100	100	96.5753	82.4818	100	86.3158	99.4505	92.5926	91.0569	99.4475	100
chr20:5092172:T:C:TMEM230		49.2063	50	52.6316	59.0909	53.7313	69.7368	53.9474	55.5556	70	60	52.1739	40	57.1429	13.3333	4.34783	23.0769	25	26.4706	33.0882	30.6667	42.029	13.2075	36.3636	38.0282	10.3448	23.0769	26.3158	26.2431	41.9048	37.2093	30	24.4755	22.2222	21.2121	21.9858	35.1562	4.7619	30.9392	50	10.274	9.48905	24	13.6842	24.7253	14.8148	4.87805	8.28729	25
chr19:44792765:T:C:ZNF235		23.0159	26.3158	31.5789	9.09091	10.4478	5.26316	15.7895	0	0	0	4.34783	0	14.2857	3.33333	0	0	0	2.94118	8.82353	4	0	0	0	1.40845	0	0	0	1.10497	0	1.39535	0	0.699301	0	3.0303	2.83688	0.78125	0	1.65746	0	0.684932	0	4	0	0.549451	3.7037	0	3.31492	0
chr19:18182060:T:C:IL12RB1		25.3968	21.0526	52.6316	0	0	1.31579	5.26316	0	0	0	4.34783	0	0	44.4444	41.0628	0	0	0	0	0	0	0	0	0	0	0	0	1.10497	0	0.232558	0	0	0	0	0	0.78125	0	0	0	0	0	4	0	8.79121	0	0	0	0
chr17:80441048:A:G:NARF		84.9206	89.4737	94.7368	50	32.8358	86.8421	48.6842	66.6667	0	40	39.1304	80	17.1429	34.4444	59.4203	0	0	0	5.14706	1.33333	1.44928	0	0	0	0	0	0	2.48619	0.952381	0.232558	0	1.3986	0	0	0	0.78125	1.2987	0.552486	0	0	0	0	0	6.04396	1.85185	0	2.76243	2.63158
chr2:27522399:A:G:TRIM54		0	0	0	4.54545	1.49254	0	2.63158	11.1111	0	0	0	0	8.57143	1.11111	0	0	0	0	0	5.33333	8.69565	0	0	0	0	0	0	0	20.9524	0.697674	0	0	0	0	0	0	0	0	0	69.863	67.8832	0	0	0	1.85185	46.3415	0	0
chr12:57864624:A:G:GLI1		7.14286	3.07018	0	13.6364	46.2687	19.7368	9.21053	0	5	20	43.4783	20	42.8571	3.33333	1.44928	0	23.0769	4.41176	25.7353	5.33333	4.34783	0	9.09091	11.2676	0	0	2.63158	18.7845	8.57143	17.6744	40	13.986	11.1111	9.84848	22.695	9.375	0.865801	4.97238	25	14.3836	0.729927	16	0	15.3846	5.55556	2.03252	99.4475	15.7895
chr19:57967167:T:C:VN1R1		16.6667	9.21053	15.7895	13.6364	32.8358	52.6316	48.6842	22.2222	10	0	0	60	8.57143	0	0	5.12821	5.76923	4.41176	62.5	10.6667	14.4928	1.88679	10.6061	8.4507	6.89655	0	0	0	0.952381	0.232558	0	0	0	2.27273	0	0.78125	0	1.10497	0	0.684932	0	0	0	0.549451	0	2.03252	0	0
chr16:30002836:A:G:TAOK2		19.0476	17.5439	10.5263	13.6364	65.6716	65.7895	59.2105	22.2222	30	60	39.1304	20	20	45.5556	49.2754	94.8718	88.4615	91.1765	92.6471	100	94.2029	90.566	96.9697	87.3239	89.6552	97.4359	92.1053	73.4807	31.4286	52.5581	30	61.5385	88.8889	58.3333	25.5319	42.1875	46.7532	46.4088	25	65.0685	60.5839	80	70.5263	71.978	66.6667	58.9431	95.5801	63.1579
chr16:31374617:A:G:ITGAX		20.6349	4.82456	42.1053	4.54545	11.9403	43.4211	22.3684	0	10	0	13.0435	0	5.71429	35.5556	88.8889	5.12821	0	4.41176	1.47059	8	0	13.2075	12.1212	2.8169	3.44828	33.3333	18.4211	7.73481	0	6.27907	0	1.3986	0	0.757576	2.12766	3.90625	5.19481	1.65746	0	3.42466	1.45985	12	9.47368	51.6484	3.7037	0	3.31492	0
chr8:67590166:A:G:C8orf44		14.2857	14.0351	15.7895	18.1818	41.791	46.0526	28.9474	11.1111	20	0	17.3913	20	17.1429	18.8889	5.31401	30.7692	26.9231	33.8235	36.7647	28	24.6377	30.1887	39.3939	45.0704	22.4138	41.0256	28.9474	17.4033	11.4286	21.6279	10	25.1748	44.4444	26.5152	17.7305	17.1875	13.8528	13.8122	25	10.9589	5.10949	36	10.5263	24.7253	16.6667	6.91057	37.5691	42.1053
chr19:5893264:T:C:NDUFA11		2.38095	1.31579	0	0	2.98507	3.94737	0	11.1111	10	0	8.69565	0	0	0	0.483092	0	0	0	0	0	0	0	0	0	0	0	0	0.828729	0.952381	1.39535	0	1.3986	0	0.757576	0	2.34375	2.1645	0.552486	0	2.05479	0	4	1.05263	0	0	1.62602	3.8674	0
chr19:5893297:T:C:NDUFA11		0.793651	0.438596	0	0	1.49254	1.31579	0	0	0	0	4.34783	0	0	0	0	0	0	0	0	0	0	0	0	0	0	0	0	0.276243	0	1.39535	0	0.699301	0	0.757576	1.41844	0	0.4329	0	0	0	0	0	0	0.549451	0	0.813008	1.65746	0
chr19:4651925:A:G:TNFAIP8L1		16.6667	7.01754	5.26316	0	10.4478	15.7895	10.5263	0	15	0	8.69565	0	8.57143	18.8889	0.966184	2.5641	13.4615	4.41176	11.0294	16	17.3913	3.77358	3.0303	0	1.72414	0	0	17.1271	1.90476	1.39535	20	9.09091	11.1111	19.697	12.0567	8.59375	5.19481	9.39227	25	2.05479	7.29927	4	26.3158	31.8681	1.85185	1.62602	13.8122	1.31579
chr19:44980976:T:C:ZNF180		16.6667	19.7368	26.3158	13.6364	4.47761	7.89474	6.57895	22.2222	10	0	0	20	17.1429	13.3333	0.483092	2.5641	1.92308	4.41176	11.7647	5.33333	1.44928	5.66038	4.54545	7.04225	3.44828	0	2.63158	8.83978	10.4762	9.06977	20	9.79021	11.1111	9.09091	5.67376	7.8125	5.19481	6.07735	25	4.10959	0	0	2.10526	7.14286	11.1111	1.21951	10.4972	9.21053
chr22:19429190:T:C:C22orf39		32.5397	33.7719	36.8421	45.4545	44.7761	68.4211	50	55.5556	25	20	34.7826	40	34.2857	26.6667	18.8406	38.4615	55.7692	42.6471	81.6176	46.6667	57.971	52.8302	53.0303	42.2535	39.6552	46.1538	60.5263	47.2376	19.0476	76.9767	90	46.8531	44.4444	75	39.7163	81.25	23.8095	79.558	0	24.6575	29.1971	36	16.8421	53.8462	22.2222	17.4797	61.326	44.7368
chr11:64074803:A:G:ESRRA		38.8889	23.6842	15.7895	18.1818	41.791	67.1053	56.5789	33.3333	30	60	21.7391	20	17.1429	26.6667	45.8937	23.0769	17.3077	32.3529	24.2647	37.3333	34.7826	20.7547	37.8788	23.9437	29.3103	35.8974	28.9474	46.6851	18.0952	29.5349	70	49.6503	33.3333	28.0303	34.0426	32.8125	37.6623	35.9116	25	59.589	38.6861	48	35.7895	62.0879	74.0741	17.8862	42.5414	25
chr20:5092186:T:C:TMEM230		33.3333	32.0175	63.1579	63.6364	61.194	68.4211	65.7895	66.6667	50	40	56.5217	40	65.7143	16.6667	4.83092	17.9487	30.7692	27.9412	36.7647	30.6667	43.4783	13.2075	39.3939	39.4366	13.7931	35.8974	31.5789	38.9503	38.0952	45.5814	60	31.4685	33.3333	37.8788	24.8227	41.4062	5.62771	34.8066	25	17.1233	7.29927	16	8.42105	31.8681	12.963	12.6016	19.8895	26.3158
chr10:97146847:T:C:SORBS1		0	0	0	4.54545	19.403	2.63158	14.4737	0	0	0	0	0	0	0	0	2.5641	0	2.94118	0	4	2.89855	0	1.51515	4.22535	3.44828	0	2.63158	2.76243	0	52.3256	40	1.3986	0	20.4545	10.6383	24.2188	2.1645	34.2541	0	4.10959	1.45985	0	0	2.1978	0	3.25203	19.337	1.31579
chr17:15406513:T:C:TVP23C		11.1111	2.63158	15.7895	13.6364	26.8657	7.89474	14.4737	11.1111	5	0	4.34783	0	2.85714	3.33333	0.966184	0	0	2.94118	44.8529	10.6667	4.34783	5.66038	10.6061	4.22535	3.44828	2.5641	0	5.24862	7.61905	17.6744	0	4.1958	0	11.3636	4.96454	14.0625	2.1645	7.18232	0	3.42466	1.45985	12	2.10526	10.4396	5.55556	0	6.62983	7.89474
chr17:25976007:A:G:LGALS9		69.8413	71.0526	52.6316	13.6364	16.4179	43.4211	36.8421	0	25	20	39.1304	40	22.8571	50	61.8357	23.0769	11.5385	29.4118	0	20	18.8406	24.5283	22.7273	19.7183	17.2414	48.7179	21.0526	27.6243	12.381	15.3488	0	23.0769	11.1111	14.3939	34.7518	16.4062	18.6147	14.3646	25	27.3973	23.3577	20	10.5263	51.0989	11.1111	5.28455	24.8619	13.1579
chr19:58388350:T:C:ZNF814		26.9841	31.1404	15.7895	22.7273	25.3731	32.8947	11.8421	55.5556	20	20	17.3913	100	34.2857	48.8889	8.21256	7.69231	1.92308	7.35294	22.0588	1.33333	7.24638	3.77358	12.1212	18.3099	10.3448	2.5641	13.1579	11.326	40.9524	4.4186	20	17.4825	0	15.9091	9.21986	12.5	4.7619	19.337	50	19.863	18.9781	28	17.8947	13.7363	5.55556	1.21951	1.10497	10.5263
chr19:10290866:T:C:DNMT1		30.1587	32.0175	52.6316	18.1818	8.95522	47.3684	27.6316	55.5556	5	20	17.3913	40	20	3.33333	0.966184	0	0	0	36.0294	1.33333	0	0	0	0	0	0	0	1.65746	0	2.09302	0	1.3986	11.1111	0.757576	2.12766	3.90625	2.1645	1.65746	0	0	0	0	0	4.3956	0	0.406504	6.07735	2.63158
chr17:80441127:A:G:NARF		80.1587	86.4035	78.9474	45.4545	49.2537	81.5789	55.2632	88.8889	20	60	60.8696	60	22.8571	78.8889	90.3382	12.8205	53.8462	44.1176	93.3824	68	44.9275	20.7547	28.7879	43.662	31.0345	17.9487	7.89474	62.7072	9.52381	49.5349	50	59.4406	55.5556	36.3636	24.1135	36.7188	20.3463	39.2265	25	23.9726	6.56934	40	21.0526	82.4176	38.8889	4.06504	83.4254	56.5789
chr12:51873864:A:G:SLC4A8		0	0.438596	5.26316	4.54545	16.4179	13.1579	21.0526	0	15	0	0	40	0	0	0	5.12821	11.5385	8.82353	2.94118	25.3333	24.6377	16.9811	19.697	5.6338	3.44828	5.12821	26.3158	0	0.952381	0	0	0.699301	0	0	0	0	0	0	0	0	0	0	0	0.549451	0	0	0	2.63158
chr19:58370486:A:G:ZNF587		62.6984	84.6491	73.6842	68.1818	76.1194	76.3158	75	88.8889	30	20	30.4348	40	40	10	7.72947	7.69231	13.4615	5.88235	48.5294	8	4.34783	11.3208	12.1212	16.9014	5.17241	12.8205	2.63158	11.326	2.85714	11.1628	30	18.1818	11.1111	14.3939	12.766	13.2812	7.79221	13.2597	25	4.10959	1.45985	16	2.10526	20.8791	22.2222	0	25.9669	35.5263
chr14:69061281:A:G:RAD51B		11.1111	8.77193	5.26316	4.54545	16.4179	0	0	0	0	0	4.34783	0	0	0	0	0	0	0	0	0	0	0	0	0	0	0	0	0	0	0	0	11.1888	0	0	0	0	0	0	0	0	0	0	0	0	46.2963	0	0	15.7895
chr1:149858858:A:G:HIST2H2AC		30.1587	20.1754	0	22.7273	1.49254	6.57895	0	0	0	20	17.3913	20	5.71429	6.66667	26.087	0	0	1.47059	0	0	1.44928	0	0	0	0	5.12821	0	6.62983	1.90476	0.930233	10	11.1888	0	1.51515	4.25532	3.125	2.1645	1.10497	0	0.684932	0	0	2.10526	4.94505	1.85185	0.406504	4.97238	3.94737
chr19:58370759:A:G:ZNF587		44.4444	52.193	47.3684	36.3636	58.209	52.6316	61.8421	88.8889	35	0	30.4348	20	54.2857	28.8889	14.4928	30.7692	38.4615	58.8235	86.0294	24	33.3333	39.6226	36.3636	52.1127	46.5517	41.0256	15.7895	35.3591	28.5714	43.4884	60	37.7622	44.4444	52.2727	38.2979	43.75	33.7662	48.0663	25	31.5068	13.8686	16	20	52.7473	64.8148	8.94309	49.7238	56.5789
chr17:1655968:A:G:SERPINF2		2.38095	2.63158	10.5263	68.1818	11.9403	35.5263	26.3158	0	10	20	8.69565	0	8.57143	35.5556	0	0	0	0	0.735294	1.33333	2.89855	1.88679	0	0	0	5.12821	0	44.4751	5.71429	26.2791	20	64.3357	33.3333	19.697	8.51064	17.1875	7.35931	20.442	75	6.84932	2.18978	76	100	35.7143	42.5926	9.7561	40.884	55.2632
chr1:173775686:T:C:CENPL	yes	0	0	0	0	0	1.31579	0	0	5	0	0	0	0	0	0	0	0	0	0	0	0	0	0	0	0	0	0	0	0	0	0	0	0	0	0	0	0	0	0	0	0	0	0	0	0	0	0	0
chr7:131195075:T:C:PODXL		0	0.438596	0	50	37.3134	73.6842	73.6842	77.7778	40	0	43.4783	60	45.7143	4.44444	0	12.8205	23.0769	22.0588	1.47059	46.6667	28.9855	30.1887	24.2424	15.493	31.0345	28.2051	36.8421	80.3867	20.9524	17.907	40	69.2308	11.1111	34.8485	23.4043	24.2188	3.4632	25.4144	75	44.5205	65.6934	76	1.05263	94.5055	38.8889	10.1626	35.9116	21.0526
chr19:57967252:T:C:VN1R1		8.73016	7.89474	10.5263	0	38.806	44.7368	44.7368	33.3333	5	0	0	20	2.85714	2.22222	0	7.69231	11.5385	8.82353	72.7941	20	21.7391	3.77358	12.1212	16.9014	8.62069	5.12821	2.63158	0.276243	1.90476	0.465116	0	0.699301	0	4.54545	0	1.5625	0	1.10497	0	0.684932	2.91971	0	0	1.0989	0	1.62602	1.10497	1.31579
chr10:97146778:T:C:SORBS1		0	0.877193	0	9.09091	77.6119	39.4737	63.1579	0	0	0	0	0	0	0	0	2.5641	7.69231	10.2941	0	8	2.89855	1.88679	1.51515	8.4507	0	5.12821	0	11.0497	0	73.4884	50	7.69231	0	59.8485	26.2411	62.5	1.7316	67.4033	0	19.863	5.83942	0	0	4.3956	0	21.5447	74.5856	5.26316
chr21:34923275:A:G:SON		87.3016	87.7193	89.4737	81.8182	95.5224	86.8421	82.8947	88.8889	65	40	60.8696	80	60	54.4444	20.2899	20.5128	28.8462	39.7059	93.3824	68	49.2754	32.0755	39.3939	40.8451	32.7586	43.5897	23.6842	94.4751	68.5714	98.8372	90	90.2098	100	90.1515	63.1206	96.875	54.9784	95.5801	75	72.6027	54.0146	56	20	97.8022	79.6296	61.3821	95.0276	84.2105
chr1:20981977:G:A:DDOST		80.1587	64.9123	68.4211	31.8182	23.8806	55.2632	21.0526	11.1111	70	40	69.5652	80	62.8571	96.6667	99.5169	2.5641	13.4615	11.7647	7.35294	10.6667	10.1449	5.66038	10.6061	12.6761	12.069	12.8205	21.0526	57.4586	35.2381	43.0233	80	38.4615	44.4444	39.3939	60.9929	30.4688	83.1169	30.9392	75	38.3562	19.708	44	29.4737	96.7033	88.8889	12.6016	25.4144	61.8421
chr12:133438935:T:C:CHFR		47.619	35.0877	26.3158	54.5455	43.2836	47.3684	27.6316	55.5556	35	20	4.34783	20	0	10	1.44928	0	1.92308	0	2.20588	5.33333	0	0	1.51515	0	0	0	0	4.14365	0.952381	7.67442	10	4.8951	0	12.8788	3.5461	9.375	0.865801	15.4696	0	0	0.729927	4	0	16.4835	3.7037	0.813008	6.62983	1.31579
chr6:31779318:T:C:HSPA1L		10.3175	6.57895	21.0526	0	5.97015	3.94737	5.26316	0	5	0	0	0	0	36.6667	57.971	2.5641	15.3846	10.2941	5.14706	4	13.0435	1.88679	3.0303	11.2676	5.17241	2.5641	2.63158	0.276243	1.90476	1.16279	0	0	0	0.757576	0.70922	1.5625	0	0	0	0.684932	0	0	1.05263	1.64835	0	0.813008	0	0
chr8:67590184:A:G:C8orf44		6.34921	7.45614	10.5263	9.09091	41.791	30.2632	13.1579	22.2222	5	40	8.69565	0	14.2857	18.8889	2.89855	10.2564	19.2308	23.5294	55.1471	17.3333	23.1884	22.6415	21.2121	33.8028	18.9655	17.9487	18.4211	17.1271	5.71429	41.6279	40	16.7832	22.2222	28.0303	12.0567	27.3438	10.3896	30.9392	25	6.16438	2.18978	12	3.15789	23.6264	18.5185	3.65854	36.4641	27.6316
chr4:2709906:A:G:FAM193A		5.55556	1.75439	0	4.54545	5.97015	13.1579	1.31579	33.3333	0	0	0	0	2.85714	0	0.483092	0	0	0	4.41176	0	0	0	0	0	1.72414	0	0	0	0.952381	0.465116	0	0.699301	0	0	0	0.78125	0	0.552486	0	0	0	0	0	2.1978	0	0	1.65746	1.31579
chr6:139085436:T:C:LOC100507462		11.9048	3.07018	5.26316	0	0	1.31579	0	0	15	0	0	0	0	0	0	0	0	0	0	0	0	0	0	0	0	0	0	0	0	0	0	0	0	0	0	0	0	0	0	0	0	0	0	0	0	0	0	0
chr4:2709933:A:G:FAM193A		0	0.438596	0	4.54545	1.49254	9.21053	0	0	0	0	0	0	0	0	0	0	0	0	5.88235	0	0	0	0	0	1.72414	0	0	0.828729	0	0.465116	0	2.7972	0	1.51515	0.70922	0	0	1.65746	0	0	0	4	0	2.74725	0	0.813008	2.20994	2.63158
chr18:32825888:A:G:ZNF397		4.7619	14.0351	15.7895	13.6364	5.97015	14.4737	5.26316	22.2222	0	0	0	0	2.85714	1.11111	0.483092	0	1.92308	1.47059	5.88235	5.33333	2.89855	5.66038	0	1.40845	8.62069	2.5641	0	0.828729	4.7619	3.48837	0	8.39161	0	6.06061	2.12766	5.46875	1.2987	2.76243	0	3.42466	0.729927	0	1.05263	2.1978	7.40741	0.406504	9.39227	5.26316
chr11:61724921:A:G:BEST1		2.38095	1.31579	0	54.5455	11.9403	56.5789	47.3684	11.1111	0	60	4.34783	20	0	25.5556	60.3865	35.8974	28.8462	69.1176	19.1176	50.6667	37.6812	50.9434	51.5152	49.2958	56.8966	92.3077	65.7895	24.3094	3.80952	10.4651	10	17.4825	55.5556	15.1515	11.3475	17.9688	0.865801	15.4696	0	21.9178	0	8	3.15789	35.7143	5.55556	0.813008	90.6077	23.6842
chr6:139071358:T:C:LOC100507462	yes	0.793651	0	0	0	0	0	0	0	0	0	0	0	0	0	0	0	0	0	0	0	0	0	0	0	0	0	0	0	0	0	0	0	0	0	0	0	0	0	0	0	0	0	0	0	0	0	0	0
chr14:26917530:T:C:NOVA1		0.793651	0.438596	0	18.1818	89.5522	90.7895	94.7368	66.6667	5	0	4.34783	40	14.2857	0	0	35.8974	67.3077	52.9412	98.5294	77.3333	82.6087	32.0755	68.1818	45.0704	51.7241	56.4103	44.7368	69.337	0	10.2326	10	76.9231	66.6667	56.8182	31.2057	44.5312	0.865801	55.2486	0	0.684932	0.729927	0	0	0.549451	12.963	7.72358	82.3204	1.31579
chr9:140510586:T:C:C9orf37		79.3651	86.8421	78.9474	86.3636	98.5075	98.6842	96.0526	100	80	60	91.3043	60	80	98.8889	67.6329	87.1795	98.0769	97.0588	100	100	95.6522	94.3396	100	98.5915	93.1034	100	97.3684	89.779	95.2381	99.7674	100	93.007	88.8889	98.4848	83.6879	98.4375	73.1602	99.4475	100	78.0822	66.4234	92	76.8421	98.3516	87.037	51.626	100	97.3684
chr10:97146811:T:C:SORBS1		1.5873	0.438596	0	9.09091	80.597	47.3684	69.7368	0	0	20	0	0	0	0	0	5.12821	9.61538	5.88235	0	4	1.44928	3.77358	1.51515	2.8169	0	2.5641	0	9.94475	0	72.5581	60	4.8951	0	58.3333	26.9504	63.2812	1.7316	68.5083	0	18.4932	9.48905	0	0	3.84615	1.85185	29.6748	76.2431	5.26316
chr6:41552538:A:G:FOXP4		34.9206	18.4211	5.26316	13.6364	13.4328	11.8421	2.63158	22.2222	10	20	21.7391	40	11.4286	3.33333	9.17874	0	0	1.47059	0	4	0	0	0	1.40845	1.72414	2.5641	2.63158	11.8785	1.90476	25.1163	0	17.4825	22.2222	6.06061	4.25532	7.03125	3.8961	8.28729	0	6.84932	0.729927	4	7.36842	14.8352	9.25926	3.65854	34.2541	13.1579
chr19:46205144:A:G:QPCTL		29.3651	12.7193	15.7895	40.9091	25.3731	42.1053	15.7895	0	15	20	30.4348	0	0	10	30.4348	17.9487	17.3077	16.1765	11.0294	29.3333	20.2899	20.7547	18.1818	15.493	20.6897	25.641	21.0526	20.442	5.71429	32.093	10	28.6713	33.3333	21.2121	13.4752	17.1875	9.52381	15.4696	25	17.1233	2.18978	24	23.1579	47.2527	25.9259	3.25203	50.2762	35.5263
chr1:32259461:T:C:SPOCD1		0.793651	0	0	31.8182	20.8955	52.6316	26.3158	11.1111	0	0	13.0435	0	0	0	0	2.5641	0	2.94118	0	0	1.44928	3.77358	3.0303	1.40845	3.44828	2.5641	7.89474	1.65746	0	2.7907	10	2.0979	0	0.757576	0.70922	0	0	0	0	0	0	0	0	18.1319	1.85185	0	2.20994	0
chr2:220348324:A:G:SPEG		0	0.438596	10.5263	50	86.5672	96.0526	81.5789	33.3333	0	0	13.0435	20	42.8571	0	0	0	9.61538	7.35294	35.2941	21.3333	14.4928	7.54717	7.57576	12.6761	6.89655	0	0	17.1271	0.952381	96.0465	60	14.6853	77.7778	93.9394	54.6099	87.5	11.6883	90.6077	50	50	19.708	4	0	4.3956	7.40741	34.1463	7.73481	21.0526
chr19:18182099:T:C:IL12RB1		56.3492	63.1579	78.9474	0	1.49254	6.57895	11.8421	0	5	40	34.7826	20	5.71429	86.6667	74.8792	0	0	0	0	0	0	0	0	0	0	2.5641	0	3.8674	0	1.16279	0	0.699301	0	0	2.12766	0	0.865801	0	0	0	0	8	0	26.9231	0	0.406504	0	0
chr6:5187135:T:C:LYRM4		19.0476	7.45614	0	0	4.47761	5.26316	3.94737	11.1111	25	40	13.0435	20	14.2857	5.55556	1.44928	0	0	2.94118	0	1.33333	0	0	1.51515	1.40845	1.72414	0	0	5.52486	11.4286	6.51163	10	8.39161	11.1111	9.84848	3.5461	3.125	4.7619	7.73481	0	5.47945	2.18978	4	2.10526	7.14286	7.40741	1.21951	7.18232	5.26316
chr5:140741774:A:G:PCDHGB2		0.793651	5.70175	5.26316	4.54545	20.8955	38.1579	34.2105	11.1111	0	20	4.34783	0	0	0	0	2.5641	3.84615	13.2353	5.14706	8	2.89855	0	6.06061	2.8169	0	0	5.26316	0.552486	0	0.465116	0	0.699301	0	0	0	0	0	0	0	0	0.729927	0	0	1.0989	0	0	1.65746	2.63158
chr19:58287993:A:G:ZNF586		34.9206	41.6667	36.8421	18.1818	10.4478	30.2632	18.4211	11.1111	35	0	26.087	40	17.1429	14.4444	12.5604	0	1.92308	1.47059	3.67647	0	0	0	1.51515	0	0	0	0	5.52486	2.85714	0.697674	10	6.99301	11.1111	7.57576	4.25532	6.25	1.7316	10.4972	50	2.05479	2.91971	0	0	10.4396	9.25926	4.47154	4.97238	7.89474
chr19:21720813:A:G:ZNF429		8.73016	14.9123	21.0526	27.2727	22.3881	32.8947	19.7368	22.2222	10	20	30.4348	0	17.1429	13.3333	8.69565	7.69231	11.5385	10.2941	54.4118	12	15.942	5.66038	10.6061	16.9014	8.62069	5.12821	2.63158	6.90608	10.4762	5.11628	0	10.4895	0	9.09091	3.5461	1.5625	1.2987	3.8674	50	0.684932	0	12	7.36842	10.4396	5.55556	0	9.39227	14.4737
chr16:5094723:T:C:C16orf89		0	0	0	0	41.791	11.8421	11.8421	0	0	0	8.69565	0	2.85714	0	0	17.9487	30.7692	35.2941	10.2941	14.6667	13.0435	11.3208	6.06061	18.3099	17.2414	5.12821	18.4211	0.828729	0	0	0	2.0979	0	0	0	1.5625	0	1.10497	0	1.36986	0.729927	8	0	33.5165	1.85185	0	9.39227	0
chr19:58287972:A:G:ZNF586		31.746	46.9298	52.6316	22.7273	34.3284	39.4737	21.0526	11.1111	30	0	30.4348	60	11.4286	15.5556	16.4251	0	0	1.47059	5.14706	0	1.44928	1.88679	0	0	0	0	0	8.83978	2.85714	1.62791	20	6.99301	0	9.84848	5.67376	8.59375	2.5974	16.5746	25	4.79452	2.18978	8	0	13.7363	7.40741	4.47154	3.8674	9.21053
chr17:80441061:A:G:NARF		85.7143	93.8596	100	50	46.2687	90.7895	50	77.7778	10	60	52.1739	60	22.8571	65.5556	86.9565	0	5.76923	10.2941	33.0882	12	11.5942	0	3.0303	7.04225	5.17241	0	0	4.97238	0	3.25581	10	6.99301	11.1111	3.0303	1.41844	3.125	1.7316	1.65746	25	1.36986	0.729927	4	1.05263	23.6264	0	0	7.18232	2.63158
chr12:121078907:A:G:CABP1		0	0	0	4.54545	7.46269	15.7895	35.5263	0	0	0	0	0	0	0	0	7.69231	42.3077	0	5.88235	68	65.2174	18.8679	0	5.6338	1.72414	0	0	0	0	0	0	0	0	0	0	0	0	0	0	0	0	0	0	0	0	0	0	0
chr7:99091315:T:C:ZNF394		14.2857	9.21053	0	9.09091	7.46269	3.94737	6.57895	0	10	40	4.34783	20	11.4286	8.88889	32.8502	0	5.76923	10.2941	13.9706	9.33333	5.7971	3.77358	6.06061	0	1.72414	2.5641	7.89474	14.6409	1.90476	25.1163	10	18.1818	33.3333	16.6667	7.0922	14.0625	3.4632	15.4696	25	7.53425	2.91971	4	6.31579	23.0769	9.25926	6.09756	27.6243	11.8421
chr16:29818963:A:G:MAZ		73.0159	65.3509	42.1053	50	58.209	77.6316	46.0526	66.6667	40	80	56.5217	40	25.7143	22.2222	40.5797	41.0256	25	22.0588	19.1176	33.3333	26.087	24.5283	31.8182	26.7606	22.4138	20.5128	15.7895	26.5193	8.57143	25.1163	20	27.972	33.3333	20.4545	20.5674	25	8.22511	17.1271	25	8.21918	5.83942	28	15.7895	25.8242	20.3704	6.50407	35.9116	19.7368
chrY:15435154:T:C:UTY		7.14286	5.26316	0	0	1.49254	0	0	0	0	0	0	0	0	7.77778	16.4251	0	0	0	0	0	0	0	1.51515	0	0	0	0	1.10497	0.952381	1.16279	10	2.7972	0	0	0	0	6.49351	0	0	0	0	4	3.15789	6.04396	5.55556	0	3.31492	0
chr1:225974600:A:G:SRP9		86.5079	82.0175	78.9474	95.4545	86.5672	94.7368	93.4211	77.7778	90	80	56.5217	100	65.7143	52.2222	17.8744	69.2308	80.7692	79.4118	82.3529	84	86.9565	73.5849	77.2727	77.4648	68.9655	82.0513	81.5789	83.9779	72.381	95.814	100	85.3147	88.8889	81.0606	73.0496	84.375	49.3506	83.4254	75	54.7945	36.4964	76	42.1053	95.6044	70.3704	35.7724	91.7127	84.2105
chr17:36666256:A:G:ARHGAP23		16.6667	22.3684	5.26316	50	73.1343	92.1053	90.7895	33.3333	45	20	78.2609	60	40	65.5556	0.483092	87.1795	88.4615	91.1765	86.0294	97.3333	94.2029	88.6792	98.4848	88.7324	93.1034	97.4359	94.7368	74.3094	29.5238	76.2791	60	65.035	77.7778	62.1212	26.2411	54.6875	61.4719	55.8011	50	64.3836	48.1752	52	2.10526	84.0659	27.7778	26.4228	85.0829	50
chr19:38189422:T:C:ZNF607		13.4921	11.4035	5.26316	4.54545	5.97015	3.94737	7.89474	0	0	0	8.69565	0	0	0	0	0	0	0	5.14706	0	2.89855	0	3.0303	0	3.44828	7.69231	2.63158	1.10497	1.90476	0.465116	0	0	0	0	0	0	0	0	0	0	0	0	0	0	3.7037	0	1.10497	2.63158
chr21:34634952:A:G:IFNAR2		15.0794	15.7895	10.5263	0	13.4328	19.7368	21.0526	44.4444	5	0	8.69565	20	14.2857	26.6667	39.6135	33.3333	26.9231	29.4118	54.4118	24	21.7391	20.7547	13.6364	28.169	20.6897	28.2051	28.9474	34.2541	13.3333	68.6047	20	30.7692	33.3333	39.3939	24.8227	39.0625	12.1212	47.5138	25	19.863	13.1387	44	18.9474	57.6923	16.6667	6.09756	51.3812	17.1053
chr2:27522479:A:G:TRIM54		0	0	0	4.54545	1.49254	1.31579	6.57895	11.1111	0	0	0	0	8.57143	0	0	0	5.76923	0	0	17.3333	15.942	0	0	0	0	0	0	0	26.6667	1.62791	0	0	11.1111	0	0	0	0	0	0	56.1644	56.9343	0	0	0	0	20.7317	0	2.63158
chr1:26140406:A:G:SEPN1		42.8571	32.8947	21.0526	72.7273	67.1642	84.2105	84.2105	33.3333	40	40	47.8261	60	20	24.4444	11.5942	56.4103	40.3846	58.8235	21.3235	61.3333	43.4783	50.9434	50	43.662	60.3448	43.5897	55.2632	59.116	19.0476	44.4186	50	51.7483	22.2222	41.6667	25.5319	53.125	16.8831	49.7238	25	35.6164	35.0365	44	11.5789	67.033	44.4444	17.0732	76.2431	47.3684
chr5:156736808:A:G:CYFIP2		56.3492	55.7018	36.8421	77.2727	74.6269	90.7895	96.0526	100	55	40	39.1304	100	28.5714	46.6667	64.7343	92.3077	98.0769	95.5882	100	98.6667	100	92.4528	87.8788	92.9577	89.6552	69.2308	84.2105	6.62983	30.4762	60.6977	40	2.7972	0	18.9394	12.766	37.5	0	16.5746	25	16.4384	7.29927	64	3.15789	47.8022	7.40741	3.65854	31.4917	3.94737
chr10:97146827:T:C:SORBS1		1.5873	0.877193	0	9.09091	80.597	42.1053	68.4211	0	0	0	0	0	0	0	0	5.12821	13.4615	11.7647	0	5.33333	4.34783	3.77358	3.0303	14.0845	3.44828	5.12821	0	13.2597	0	80.6977	70	9.79021	11.1111	64.3939	24.8227	67.9688	1.7316	73.4807	0	19.863	10.219	0	0	4.94505	1.85185	25.6098	82.8729	6.57895
chr12:133438949:T:C:CHFR		63.4921	43.8596	57.8947	72.7273	77.6119	69.7368	43.4211	66.6667	35	20	8.69565	40	8.57143	16.6667	3.38164	2.5641	1.92308	0	2.94118	0	0	0	1.51515	0	0	5.12821	0	4.97238	2.85714	20.4651	30	6.29371	0	34.8485	15.6028	34.375	1.7316	35.9116	0	0.684932	1.45985	12	0	24.7253	3.7037	4.06504	6.62983	1.31579
chr19:21301024:A:G:ZNF714		17.4603	14.9123	10.5263	13.6364	8.95522	7.89474	3.94737	22.2222	30	0	4.34783	0	11.4286	0	0	2.5641	0	0	8.08824	1.33333	1.44928	0	1.51515	5.6338	1.72414	0	0	0.552486	1.90476	0	0	0.699301	0	0	0	0.78125	3.4632	0	0	0	0	0	0	0	1.85185	0	0.552486	5.26316
chr15:75646086:A:G:NEIL1		86.5079	100	89.4737	86.3636	98.5075	100	94.7368	88.8889	75	100	78.2609	100	65.7143	96.6667	80.6763	87.1795	98.0769	97.0588	100	100	98.5507	90.566	92.4242	91.5493	89.6552	87.1795	94.7368	99.7238	100	96.5116	100	100	100	96.9697	85.8156	100	98.7013	100	100	95.8904	83.2117	96	97.8947	100	92.5926	61.7886	100	100
chr17:15406531:T:C:TVP23C		42.8571	8.77193	73.6842	59.0909	64.1791	44.7368	52.6316	33.3333	5	0	13.0435	0	17.1429	30	3.38164	23.0769	23.0769	41.1765	61.0294	21.3333	28.9855	16.9811	37.8788	32.3944	15.5172	28.2051	15.7895	16.0221	21.9048	21.3953	50	22.3776	11.1111	18.9394	17.0213	14.8438	15.5844	13.2597	0	4.10959	2.91971	20	7.36842	24.1758	35.1852	0.406504	28.7293	40.7895
chr10:126450949:T:C:METTL10		10.3175	5.70175	10.5263	13.6364	19.403	17.1053	30.2632	33.3333	10	0	13.0435	0	22.8571	10	0.483092	20.5128	46.1538	30.8824	69.1176	42.6667	31.8841	20.7547	18.1818	32.3944	32.7586	2.5641	7.89474	12.4309	3.80952	40.9302	30	11.1888	11.1111	19.697	9.21986	18.75	6.49351	14.9171	0	3.42466	0.729927	20	3.15789	23.6264	3.7037	1.62602	18.232	26.3158
chrX:114082689:A:G:HTR2C		0	0	0	81.8182	2.98507	1.31579	3.94737	11.1111	0	0	0	0	0	0	0	0	0	16.1765	0	0	1.44928	1.88679	27.2727	47.8873	13.7931	0	0	0	0	0	0	0	0	0	0	0	0	0	0	0	0	0	0	0	0	0	0	0
chr3:62423807:T:C:CADPS		0	5.26316	0	13.6364	73.1343	88.1579	96.0526	100	5	80	0	100	11.4286	0	0	66.6667	88.4615	79.4118	100	94.6667	95.6522	71.6981	93.9394	80.2817	74.1379	71.7949	76.3158	1.10497	18.0952	0.697674	0	2.0979	0	7.57576	7.80142	0	0	0.552486	0	23.9726	8.0292	0	0	0.549451	9.25926	0	0	7.89474
chr7:39990527:A:G:CDK13		89.6825	88.5965	94.7368	77.2727	70.1493	93.4211	56.5789	55.5556	75	40	60.8696	60	60	1.11111	0.966184	0	0	0	0.735294	0	0	0	0	0	0	2.5641	0	2.48619	2.85714	0.930233	10	4.1958	11.1111	6.81818	1.41844	3.125	12.5541	6.62983	0	1.36986	0	0	0	2.1978	16.6667	2.03252	2.20994	7.89474
chr19:57967152:T:C:VN1R1		0.793651	0.877193	0	0	11.9403	18.4211	25	0	0	0	0	0	0	0	0	0	5.76923	2.94118	48.5294	5.33333	1.44928	1.88679	4.54545	1.40845	3.44828	0	0	0	0	0.232558	0	0	0	1.51515	0	0.78125	0	0.552486	0	0	0	0	0	1.0989	0	1.21951	0	0
chr1:156703904:A:G:C1orf66		46.0317	32.8947	26.3158	63.6364	83.5821	81.5789	75	77.7778	65	60	52.1739	80	28.5714	81.1111	45.4106	33.3333	34.6154	54.4118	59.5588	69.3333	50.7246	37.7358	50	54.9296	41.3793	84.6154	50	74.5856	62.8571	51.6279	90	84.6154	77.7778	60.6061	73.0496	50.7812	51.0823	51.3812	50	43.8356	19.708	72	76.8421	77.4725	85.1852	26.4228	92.8177	89.4737
chr6:5187158:T:C:LYRM4		38.8889	17.1053	15.7895	13.6364	10.4478	10.5263	1.31579	22.2222	30	60	21.7391	20	42.8571	17.7778	5.7971	2.5641	1.92308	8.82353	0	2.66667	1.44928	1.88679	6.06061	2.8169	3.44828	10.2564	7.89474	24.3094	31.4286	24.6512	20	28.6713	11.1111	19.697	13.4752	21.875	7.79221	22.0994	50	20.5479	25.5474	16	5.26316	23.6264	18.5185	7.72358	25.9669	28.9474
chr19:39079867:T:C:MAP4K1		7.93651	19.7368	31.5789	9.09091	0	2.63158	2.63158	0	10	20	0	20	5.71429	88.8889	19.8068	0	0	0	0	0	0	0	0	0	0	0	0	0.276243	0.952381	0.465116	0	0	0	0	0	0	0	0	0	0	0	4	0	0	0	0.406504	1.10497	0
chr7:39990548:A:G:CDK13		94.4444	93.8596	100	86.3636	80.597	96.0526	65.7895	77.7778	75	20	69.5652	80	62.8571	2.22222	1.44928	0	0	0	2.20588	0	0	0	0	0	0	2.5641	0	6.35359	9.52381	3.25581	30	4.8951	33.3333	9.09091	5.67376	3.90625	23.8095	8.83978	0	3.42466	0.729927	0	0	6.59341	22.2222	8.13008	4.97238	18.4211
chr2:27522512:A:G:TRIM54		0	0	0	4.54545	1.49254	0	3.94737	11.1111	0	0	0	0	8.57143	1.11111	0	0	1.92308	0	0	20	5.7971	0	0	0	0	0	0	0	27.619	1.16279	0	0	11.1111	0	0	0	0	0	0	82.1918	75.9124	0	0	0	0	67.8862	0	2.63158
chr6:31779375:T:C:HSPA1L		6.34921	5.70175	10.5263	4.54545	1.49254	7.89474	6.57895	0	5	0	0	0	0	12.2222	51.2077	0	0	11.7647	3.67647	5.33333	11.5942	0	1.51515	8.4507	5.17241	0	0	0	0	0.232558	0	0	0	0	0	0	0	0.552486	0	0	0	0	0	1.0989	0	1.21951	0	2.63158
chr6:31778115:T:C:HSPA1L		13.4921	5.70175	15.7895	4.54545	1.49254	2.63158	9.21053	0	0	0	4.34783	20	0	43.3333	59.4203	0	3.84615	2.94118	2.94118	1.33333	0	1.88679	1.51515	1.40845	1.72414	0	0	1.38122	0.952381	0.930233	0	0	0	0.757576	0	0.78125	0	1.10497	0	0	0.729927	0	0	6.04396	5.55556	1.21951	1.10497	0
chr16:31374297:A:G:ITGAX		32.5397	14.9123	47.3684	4.54545	16.4179	44.7368	34.2105	0	10	0	39.1304	0	14.2857	75.5556	97.1014	2.5641	0	8.82353	0	0	0	11.3208	7.57576	0	5.17241	30.7692	13.1579	9.39227	0.952381	5.5814	0	2.0979	0	1.51515	2.12766	0.78125	3.4632	2.20994	25	3.42466	2.18978	8	6.31579	63.7363	9.25926	0.406504	3.31492	0
chr19:5684080:A:G:HSD11B1L		3.96825	3.07018	0	22.7273	53.7313	73.6842	50	55.5556	0	0	4.34783	60	2.85714	0	0	10.2564	40.3846	13.2353	91.1765	58.6667	43.4783	11.3208	21.2121	36.6197	10.3448	0	2.63158	0	4.7619	0.232558	0	1.3986	0	3.0303	0	1.5625	0	0.552486	0	0	0	8	0	2.74725	1.85185	0	0	10.5263
chr19:47278845:T:C:SLC1A5		46.8254	53.0702	47.3684	40.9091	32.8358	69.7368	22.3684	11.1111	15	60	82.6087	40	34.2857	41.1111	37.6812	25.641	0	8.82353	0.735294	6.66667	1.44928	7.54717	22.7273	4.22535	5.17241	43.5897	23.6842	64.3646	30.4762	57.2093	70	67.8322	77.7778	48.4848	36.8794	44.5312	55.8442	51.9337	100	47.2603	23.3577	68	11.5789	74.1758	53.7037	13.4146	80.1105	68.4211
chr21:34923164:A:G:SON		46.8254	35.5263	21.0526	40.9091	47.7612	42.1053	27.6316	44.4444	30	0	17.3913	40	20	4.44444	6.28019	0	1.92308	10.2941	19.1176	21.3333	17.3913	3.77358	12.1212	14.0845	10.3448	10.2564	2.63158	26.7956	10.4762	41.8605	20	27.2727	0	16.6667	9.21986	18.75	3.4632	16.0221	0	9.58904	0.729927	8	6.31579	21.4286	22.2222	7.31707	28.7293	23.6842
chr19:46841559:A:G:HIF3A		0	0	0	27.2727	41.791	30.2632	7.89474	33.3333	30	0	0	0	11.4286	31.1111	0	41.0256	44.2308	41.1765	9.55882	30.6667	34.7826	32.0755	21.2121	19.7183	25.8621	25.641	18.4211	39.779	10.4762	77.907	90	37.7622	44.4444	67.4242	32.6241	85.1562	21.645	83.4254	25	39.0411	32.8467	28	1.05263	60.4396	9.25926	8.13008	53.5912	52.6316
chr3:147128555:A:G:ZIC1		0	0	0	27.2727	86.5672	34.2105	32.8947	44.4444	0	0	26.087	20	34.2857	0	0	2.5641	17.3077	10.2941	63.9706	10.6667	8.69565	9.43396	15.1515	11.2676	10.3448	15.3846	5.26316	0.552486	0	0.232558	0	0	0	0	0	0	0	0	0	0	0	0	8.42105	0	0	0	0	0
chr19:46841498:A:G:HIF3A		0	0	0	22.7273	52.2388	38.1579	14.4737	0	30	0	0	0	11.4286	33.3333	0	33.3333	42.3077	41.1765	12.5	42.6667	36.2319	32.0755	31.8182	42.2535	34.4828	28.2051	36.8421	53.3149	12.381	87.6744	90	41.2587	33.3333	74.2424	39.0071	85.1562	21.645	83.9779	75	48.6301	35.0365	20	1.05263	76.9231	12.963	17.4797	56.9061	48.6842
chr14:20920211:T:C:OSGEP		33.3333	26.3158	21.0526	18.1818	46.2687	40.7895	44.7368	44.4444	5	40	21.7391	60	14.2857	11.1111	10.628	17.9487	44.2308	47.0588	78.6765	80	57.971	30.1887	54.5455	53.5211	36.2069	53.8462	44.7368	32.3204	7.61905	37.4419	20	36.3636	33.3333	36.3636	17.7305	26.5625	12.1212	26.5193	0	21.9178	8.75912	24	14.7368	39.011	27.7778	11.7886	53.0387	36.8421
chr12:133439011:T:C:CHFR		29.3651	15.3509	31.5789	13.6364	16.4179	21.0526	17.1053	22.2222	20	0	0	0	2.85714	5.55556	0.483092	0	0	0	0.735294	0	1.44928	0	0	0	0	5.12821	0	0.828729	1.90476	3.25581	0	0.699301	0	2.27273	2.12766	5.46875	0	6.07735	0	0	0	0	0	5.49451	0	0.813008	1.10497	0
chr6:139071363:T:C:LOC100507462	yes	0	0	0	0	0	0	0	0	0	0	0	0	0	0	0	0	0	0	0	0	0	0	0	0	0	0	0	0	0	0	0	0	0	0	0	0	0	0	0	0	0	0	0	0	0	0	0	0
chr13:100915079:A:G:PCCA		7.93651	5.70175	5.26316	9.09091	38.806	25	17.1053	22.2222	25	0	13.0435	0	22.8571	7.77778	0.483092	7.69231	11.5385	5.88235	51.4706	8	13.0435	9.43396	4.54545	12.6761	8.62069	10.2564	10.5263	32.0442	20	47.6744	50	31.4685	44.4444	46.2121	34.0426	57.8125	9.52381	53.5912	0	9.58904	5.83942	36	12.6316	18.6813	11.1111	3.25203	19.8895	17.1053
chrX:153579957:T:C:FLNA		78.5714	44.7368	78.9474	90.9091	98.5075	100	96.0526	88.8889	60	80	100	60	71.4286	94.4444	86.4734	92.3077	100	95.5882	92.6471	98.6667	92.7536	92.4528	93.9394	95.7746	93.1034	82.0513	94.7368	98.0663	80	100	100	100	100	96.9697	78.7234	100	96.1039	100	100	93.8356	76.6423	92	64.2105	100	85.1852	73.1707	100	100
chr10:92662075:A:G:RPP30		31.746	47.3684	42.1053	22.7273	40.2985	44.7368	56.5789	33.3333	25	20	8.69565	40	22.8571	15.5556	0.483092	17.9487	44.2308	36.7647	56.6176	48	62.3188	32.0755	27.2727	42.2535	27.5862	23.0769	26.3158	19.0608	20	17.6744	0	19.5804	66.6667	15.9091	9.92908	18.75	12.987	15.4696	25	6.16438	4.37956	16	6.31579	12.6374	25.9259	12.1951	28.7293	36.8421
chr19:46841545:A:G:HIF3A		0	0	0	45.4545	70.1493	51.3158	38.1579	66.6667	40	0	0	20	37.1429	92.2222	0	56.4103	75	69.1176	22.0588	76	59.4203	45.283	56.0606	61.9718	53.4483	43.5897	50	91.989	52.381	97.907	100	84.6154	77.7778	96.2121	78.7234	99.2188	79.6537	99.4475	100	91.0959	87.5912	56	5.26316	90.1099	44.4444	35.7724	92.2652	86.8421
chr1:149858875:A:G:HIST2H2AC		57.1429	32.4561	10.5263	22.7273	4.47761	5.26316	3.94737	11.1111	10	20	21.7391	40	17.1429	7.77778	41.0628	0	0	0	0	0	1.44928	0	0	0	0	10.2564	0	8.28729	3.80952	0.697674	10	13.986	11.1111	4.54545	11.3475	5.46875	1.7316	1.10497	25	0.684932	0	0	2.10526	13.1868	1.85185	0.813008	6.07735	5.26316
chr19:58287971:A:G:ZNF586		39.6825	56.1404	42.1053	22.7273	28.3582	44.7368	26.3158	33.3333	35	20	21.7391	60	17.1429	14.4444	15.942	2.5641	0	0	3.67647	0	0	1.88679	0	0	0	0	0	8.28729	4.7619	1.16279	30	9.79021	0	3.78788	6.38298	3.125	3.4632	10.4972	25	3.42466	2.18978	8	0	9.34066	9.25926	6.09756	5.52486	7.89474
chr15:45412855:T:C:DUOXA1		0	0.438596	0	13.6364	4.47761	5.26316	3.94737	0	0	0	8.69565	0	5.71429	0	0	0	0	0	0	0	0	0	0	0	0	0	0	0.276243	3.80952	0	20	0	0	0	0	1.5625	37.6623	0.552486	0	0	0	0	0	30.7692	9.25926	0	2.20994	1.31579
chr16:5094677:T:C:C16orf89		0	0	0	0	23.8806	3.94737	6.57895	0	0	20	0	0	0	0	0	12.8205	21.1538	22.0588	19.8529	12	15.942	9.43396	1.51515	14.0845	12.069	2.5641	15.7895	0.276243	0	0	0	0.699301	0	0	0	0.78125	0	0	0	2.05479	0	4	0	12.6374	0	0	6.62983	0
chr17:80441045:A:G:NARF		72.2222	70.614	84.2105	31.8182	28.3582	73.6842	38.1579	66.6667	0	40	34.7826	20	11.4286	14.4444	47.8261	0	0	0	2.20588	0	0	0	0	0	0	0	0	0.828729	0	0.232558	0	1.3986	0	0	0	0.78125	0	0.552486	0	0	0	0	0	2.1978	1.85185	0	1.65746	1.31579
chr20:5092155:T:C:TMEM230		30.1587	36.4035	36.8421	68.1818	65.6716	51.3158	64.4737	66.6667	55	60	34.7826	20	60	18.8889	4.34783	23.0769	23.0769	33.8235	38.9706	30.6667	44.9275	16.9811	36.3636	36.6197	17.2414	17.9487	23.6842	32.8729	29.5238	49.5349	60	35.6643	55.5556	44.697	26.9504	46.0938	6.49351	44.7514	50	11.6438	6.56934	40	8.42105	40.1099	7.40741	8.53659	20.442	34.2105
chr7:39990551:A:G:CDK13		73.0159	71.4912	73.6842	40.9091	43.2836	63.1579	34.2105	33.3333	60	20	30.4348	40	37.1429	1.11111	0	0	0	0	0.735294	0	0	0	0	0	0	2.5641	0	2.76243	0	1.16279	0	1.3986	0	3.78788	0.70922	3.125	2.1645	3.31492	0	0	0	0	0	0.549451	7.40741	0.406504	2.76243	10.5263
chr19:44793147:T:C:ZNF235		20.6349	22.3684	31.5789	22.7273	20.8955	15.7895	14.4737	11.1111	0	20	4.34783	0	20	3.33333	0.483092	0	0	0	7.35294	1.33333	1.44928	0	3.0303	0	0	0	0	0.276243	0	0.930233	0	0.699301	0	3.78788	1.41844	1.5625	0	0.552486	0	0	0	0	0	1.0989	0	0	1.65746	0
chr12:133438931:T:C:CHFR		36.5079	22.807	26.3158	50	53.7313	50	32.8947	44.4444	25	20	4.34783	40	2.85714	13.3333	2.41546	2.5641	0	1.47059	4.41176	4	0	0	0	0	1.72414	0	0	4.41989	0	17.2093	30	3.4965	0	21.9697	9.92908	29.6875	0.865801	32.5967	0	0.684932	0.729927	4	0	17.033	1.85185	0.406504	5.52486	1.31579
chr12:50475424:A:G:ACCN2		2.38095	3.50877	10.5263	72.7273	83.5821	92.1053	88.1579	88.8889	0	0	26.087	100	48.5714	0	0	79.4872	88.4615	88.2353	99.2647	96	91.3043	83.0189	89.3939	87.3239	87.931	43.5897	76.3158	4.41989	0	1.16279	0	1.3986	22.2222	43.1818	24.1135	12.5	8.65801	7.73481	50	8.90411	1.45985	0	0	0.549451	3.7037	0	1.10497	0
chr2:201750061:T:C:PPIL3		27.7778	31.5789	47.3684	13.6364	23.8806	28.9474	28.9474	11.1111	5	20	17.3913	20	0	7.77778	1.93237	7.69231	5.76923	11.7647	13.2353	9.33333	8.69565	1.88679	4.54545	12.6761	6.89655	20.5128	7.89474	11.6022	14.2857	8.60465	30	11.8881	22.2222	7.57576	7.80142	3.125	12.1212	4.97238	0	7.53425	2.18978	24	5.26316	11.5385	12.963	1.21951	21.547	22.3684
chr12:49718012:A:G:TROAP		48.4127	43.8596	47.3684	31.8182	4.47761	32.8947	0	66.6667	25	40	60.8696	60	48.5714	15.5556	7.24638	0	0	0	0	0	0	0	0	0	0	0	0	1.10497	0.952381	0.465116	0	0.699301	11.1111	1.51515	14.8936	1.5625	32.0346	0	0	0	0.729927	4	1.05263	6.59341	5.55556	0.406504	0	0
chr19:46841520:A:G:HIF3A		0.793651	0	0	13.6364	44.7761	34.2105	11.8421	33.3333	30	0	0	0	14.2857	30	0	28.2051	36.5385	26.4706	13.9706	32	36.2319	24.5283	19.697	22.5352	15.5172	25.641	31.5789	55.8011	15.2381	94.186	100	42.6573	44.4444	88.6364	52.4823	90.625	42.4242	97.2376	0	48.6301	32.8467	16	0	81.3187	9.25926	18.6992	75.1381	51.3158
chr18:60645623:A:G:PHLPP1		21.4286	28.0702	5.26316	18.1818	50.7463	72.3684	73.6842	22.2222	30	40	8.69565	20	14.2857	0	2.89855	74.359	63.4615	82.3529	35.2941	73.3333	57.971	62.2642	59.0909	60.5634	81.0345	87.1795	55.2632	14.9171	15.2381	11.3953	20	18.8811	11.1111	9.09091	6.38298	9.375	12.987	12.7072	0	3.42466	0	8	21.0526	16.4835	11.1111	3.25203	43.0939	13.1579
chr19:18182070:T:C:IL12RB1		54.7619	56.1404	78.9474	0	0	6.57895	10.5263	0	0	20	21.7391	20	5.71429	91.1111	68.599	0	0	0	0	0	0	0	0	0	0	2.5641	0	1.9337	0	0.697674	0	0.699301	0	0	0	0.78125	0.4329	0	0	0	0	8	0	24.7253	0	0.406504	0	0
chr4:2709916:A:G:FAM193A		3.1746	2.19298	0	13.6364	8.95522	15.7895	2.63158	11.1111	5	0	0	0	2.85714	0	0.966184	0	0	0	7.35294	0	0	0	0	0	0	0	0	1.65746	0.952381	0.465116	0	2.7972	0	3.0303	0.70922	1.5625	0.4329	1.10497	0	0	0	4	0	3.2967	0	1.21951	4.97238	3.94737
chr19:39079843:T:C:MAP4K1		4.7619	9.64912	31.5789	4.54545	0	1.31579	1.31579	0	0	0	0	0	2.85714	54.4444	14.9758	0	0	0	0	0	0	0	0	0	0	0	0	0	0.952381	0.232558	0	0	0	0	0	0	0	0	0	0	0	4	0	1.0989	0	0	0	0
chr18:55309179:A:G:LOC100505549		12.6984	9.64912	5.26316	0	2.98507	6.57895	3.94737	11.1111	5	0	8.69565	20	2.85714	15.5556	17.3913	0	0	0	0	0	0	0	0	0	0	5.12821	0	13.2597	0	9.53488	0	12.5874	33.3333	5.30303	2.83688	5.46875	0	5.52486	0	1.36986	0	0	0	12.6374	1.85185	0.406504	15.4696	14.4737
chr1:26128599:A:G:SEPN1		16.6667	14.4737	15.7895	13.6364	28.3582	32.8947	15.7895	22.2222	10	0	8.69565	40	14.2857	2.22222	0	7.69231	9.61538	5.88235	51.4706	20	11.5942	7.54717	6.06061	9.85915	5.17241	5.12821	10.5263	32.3204	9.52381	45.3488	60	34.965	11.1111	36.3636	14.1844	45.3125	9.09091	46.9613	25	6.16438	4.37956	8	0	43.4066	11.1111	10.1626	26.5193	15.7895
chr11:61724916:A:G:BEST1		8.73016	6.57895	10.5263	72.7273	29.8507	84.2105	86.8421	33.3333	5	80	8.69565	20	8.57143	52.2222	88.4058	92.3077	69.2308	98.5294	25	85.3333	62.3188	84.9057	75.7576	87.3239	91.3793	100	81.5789	58.2873	10.4762	20	20	48.951	77.7778	26.5152	18.4397	25	4.329	30.3867	75	38.3562	1.45985	12	7.36842	58.7912	18.5185	0.813008	99.4475	61.8421
chr19:44793030:T:C:ZNF235		23.0159	32.0175	15.7895	31.8182	31.3433	18.4211	15.7895	0	10	40	4.34783	0	8.57143	3.33333	0.483092	2.5641	1.92308	1.47059	8.82353	1.33333	0	1.88679	4.54545	1.40845	0	0	0	1.10497	0	1.62791	0	3.4965	0	2.27273	1.41844	0.78125	0.4329	1.10497	0	0.684932	0	4	0	2.1978	1.85185	0	2.76243	1.31579
chr1:26128521:A:G:SEPN1		80.1587	61.8421	47.3684	86.3636	88.0597	98.6842	93.4211	88.8889	60	80	73.913	100	68.5714	24.4444	0	41.0256	55.7692	58.8235	64.7059	78.6667	52.1739	41.5094	31.8182	54.9296	27.5862	20.5128	28.9474	88.1215	62.8571	73.7209	100	89.5105	66.6667	77.2727	50.3546	84.375	47.619	86.1878	75	37.6712	37.9562	44	0	80.2198	68.5185	54.065	84.5304	81.5789
chr17:40695955:A:G:NAGLU		20.6349	6.57895	5.26316	45.4545	67.1642	89.4737	64.4737	44.4444	60	60	34.7826	20	40	56.6667	33.3333	79.4872	82.6923	83.8235	61.7647	88	73.913	71.6981	90.9091	84.507	84.4828	89.7436	94.7368	68.7845	47.619	83.2558	30	68.5315	77.7778	63.6364	41.844	63.2812	29.8701	51.3812	50	52.0548	22.6277	68	69.4737	73.6264	44.4444	23.1707	93.9227	75
chr19:58197863:A:G:ZNF551		38.0952	39.4737	21.0526	36.3636	32.8358	32.8947	11.8421	44.4444	10	0	4.34783	40	14.2857	1.11111	0.483092	0	0	0	25	1.33333	0	0	0	0	0	0	0	0.552486	0	0	10	0	0	0	0	1.5625	0	2.20994	0	0	0	0	0	0.549451	3.7037	0	0.552486	0
chr1:1200188:T:C:UBE2J2		7.93651	5.70175	5.26316	4.54545	1.49254	14.4737	2.63158	11.1111	5	0	0	0	0	1.11111	0.483092	0	0	0	3.67647	0	0	0	0	0	0	0	0	0	0.952381	0	0	0	0	0.757576	0	0	0	0	0	0	0	0	0	0.549451	0	0	0	0
chr1:247263695:T:C:ZNF669		26.9841	35.9649	10.5263	40.9091	19.403	43.4211	21.0526	11.1111	25	20	0	20	31.4286	8.88889	1.44928	2.5641	0	0	23.5294	1.33333	4.34783	5.66038	3.0303	1.40845	5.17241	0	2.63158	16.2983	0.952381	2.7907	20	14.6853	0	6.81818	7.0922	3.90625	2.1645	2.20994	0	0	0	8	1.05263	6.04396	9.25926	0.813008	16.0221	18.4211
chr20:5092203:T:C:TMEM230		11.9048	12.2807	10.5263	18.1818	22.3881	17.1053	19.7368	11.1111	25	0	21.7391	0	11.4286	2.22222	1.93237	5.12821	19.2308	11.7647	30.8824	8	17.3913	7.54717	21.2121	8.4507	6.89655	7.69231	10.5263	8.01105	6.66667	35.5814	50	14.6853	22.2222	15.9091	9.21986	25.7812	2.1645	27.6243	0	4.79452	1.45985	4	4.21053	18.6813	3.7037	0.406504	6.62983	6.57895
chr19:44981079:T:C:ZNF180		8.73016	12.7193	5.26316	0	0	3.94737	3.94737	0	5	0	4.34783	20	5.71429	0	0	0	0	0	2.20588	0	1.44928	0	0	0	0	0	0	3.03867	0	0.697674	0	2.0979	11.1111	0	0	0	2.5974	0	0	0	0	0	0	0	1.85185	0	3.31492	0
chr21:30953750:T:C:GRIK1		3.96825	0	0	27.2727	68.6567	56.5789	85.5263	88.8889	0	0	8.69565	0	2.85714	0	0	74.359	92.3077	38.2353	51.4706	74.6667	76.8116	73.5849	86.3636	42.2535	41.3793	20.5128	47.3684	0.276243	23.8095	0	0	4.8951	11.1111	0	0.70922	0	0.4329	0	0	0	0	0	0	0	0	0	3.31492	0
chr9:126132620:A:G:CRB2		0.793651	2.63158	0	31.8182	68.6567	60.5263	34.2105	11.1111	0	0	0	20	0	0	0	17.9487	19.2308	19.1176	2.94118	20	17.3913	11.3208	10.6061	15.493	13.7931	7.69231	21.0526	0.828729	0	0	0	0	0	0	0	0	0	0	0	0	0	0	0	0	0	0	0	0
chr19:58371401:A:G:ZNF587		31.746	29.386	15.7895	22.7273	23.8806	35.5263	30.2632	55.5556	20	80	8.69565	20	28.5714	22.2222	13.0435	17.9487	21.1538	16.1765	46.3235	18.6667	26.087	16.9811	31.8182	38.0282	13.7931	17.9487	21.0526	16.8508	26.6667	22.093	30	23.7762	22.2222	19.697	24.1135	18.75	18.1818	24.8619	25	15.0685	8.75912	8	11.5789	25.8242	25.9259	9.34959	24.3094	31.5789
chr3:122629825:T:C:SEMA5B		1.5873	0.438596	5.26316	18.1818	62.6866	80.2632	59.2105	66.6667	10	0	0	40	11.4286	0	0	41.0256	65.3846	55.8824	0.735294	85.3333	78.2609	50.9434	25.7576	57.7465	27.5862	2.5641	7.89474	5.52486	2.85714	7.2093	0	2.0979	0	3.0303	3.5461	3.125	0	2.20994	0	10.274	9.48905	16	0	1.64835	1.85185	0	25.4144	1.31579
chr9:125154552:A:G:PTGS1		50	16.6667	0	0	5.97015	5.26316	11.8421	0	5	0	13.0435	0	2.85714	3.33333	16.4251	0	0	2.94118	0	0	2.89855	0	1.51515	1.40845	0	12.8205	0	11.0497	0	6.74419	50	5.59441	0	24.2424	10.6383	12.5	9.95671	21.547	0	10.274	0	8	0	17.033	11.1111	0	4.97238	1.31579
chr10:92662039:A:G:RPP30		22.2222	34.2105	21.0526	22.7273	26.8657	23.6842	30.2632	22.2222	15	0	4.34783	60	5.71429	5.55556	0	7.69231	32.6923	22.0588	47.0588	34.6667	42.029	18.8679	12.1212	25.3521	13.7931	2.5641	21.0526	9.11602	3.80952	13.4884	10	10.4895	0	13.6364	5.67376	11.7188	3.0303	12.7072	0	2.05479	0	4	3.15789	4.3956	5.55556	1.21951	14.9171	7.89474
chrX:122598962:A:G:GRIA3		0	0	0	4.54545	46.2687	90.7895	97.3684	11.1111	10	0	0	0	0	0	0	64.1026	75	69.1176	21.3235	85.3333	95.6522	71.6981	72.7273	73.2394	65.5172	84.6154	81.5789	0.276243	15.2381	0	0	0.699301	0	0	0	0	0	0	0	0.684932	0.729927	0	0	0	0	0	0	0
chr13:41383692:A:G:SLC25A15		50	40.7895	31.5789	36.3636	8.95522	11.8421	3.94737	0	15	60	8.69565	20	20	1.11111	0	0	0	1.47059	0	1.33333	0	0	0	1.40845	0	0	0	2.48619	0.952381	0.930233	0	10.4895	11.1111	1.51515	4.25532	0.78125	3.0303	0.552486	0	2.73973	0	12	67.3684	3.84615	7.40741	0	9.94475	1.31579
chr6:163733897:A:G:PACRG		0	0	0	0	43.2836	1.31579	0	0	0	0	0	0	0	0	0	0	0	2.94118	0	0	0	0	1.51515	1.40845	0	0	0	0	0	0	0	0	0	0	0	0	0	0	25	0	1.45985	0	0	0	0	0	0	0
chr8:103841636:T:C:AZIN1		98.4127	98.6842	94.7368	95.4545	100	100	98.6842	77.7778	90	100	95.6522	60	88.5714	97.7778	98.5507	97.4359	92.3077	97.0588	83.0882	100	97.1014	92.4528	100	98.5915	100	100	100	99.7238	98.0952	98.6047	100	100	100	99.2424	96.4539	98.4375	88.7446	98.3425	100	93.1507	84.6715	96	98.9474	100	100	80.0813	99.4475	100
chr10:35460169:A:G:CREM		0	0	0	0	0	0	0	11.1111	0	0	0	0	0	0	0	0	0	0	0	0	0	0	0	0	0	0	0	0	0	0	0	0	0	0	0	0	0	0	0	0	0	0	0	0	0	0	0	0
chr1:26128567:A:G:SEPN1		38.8889	33.7719	21.0526	72.7273	31.3433	78.9474	57.8947	44.4444	20	40	47.8261	60	34.2857	12.2222	0.483092	15.3846	26.9231	35.2941	51.4706	29.3333	34.7826	16.9811	16.6667	23.9437	8.62069	12.8205	21.0526	39.2265	16.1905	20.9302	10	43.3566	33.3333	23.4848	13.4752	23.4375	16.4502	23.2044	50	13.6986	8.0292	8	1.05263	29.1209	35.1852	10.5691	42.5414	43.4211
chr17:15406498:T:C:TVP23C		43.6508	7.89474	36.8421	59.0909	79.1045	52.6316	82.8947	44.4444	25	20	47.8261	20	31.4286	47.7778	12.5604	33.3333	46.1538	57.3529	92.6471	65.3333	50.7246	39.6226	56.0606	49.2958	43.1034	38.4615	36.8421	40.6077	56.1905	60.9302	60	46.8531	55.5556	34.0909	35.461	52.3438	30.303	42.5414	25	19.1781	6.56934	60	21.0526	54.9451	59.2593	1.21951	49.7238	65.7895
chr17:36878960:A:G:MLLT6		57.1429	55.2632	26.3158	18.1818	46.2687	51.3158	64.4737	0	30	0	47.8261	20	11.4286	21.1111	38.1643	43.5897	57.6923	44.1176	23.5294	44	39.1304	37.7358	33.3333	46.4789	55.1724	38.4615	44.7368	44.7514	14.2857	42.5581	20	46.8531	44.4444	34.0909	18.4397	26.5625	13.4199	34.8066	25	22.6027	17.5182	28	7.36842	48.9011	35.1852	17.8862	54.6961	47.3684
chr17:15406472:T:C:TVP23C		20.6349	2.63158	21.0526	45.4545	47.7612	19.7368	32.8947	0	15	20	21.7391	0	5.71429	14.4444	4.34783	10.2564	23.0769	23.5294	47.7941	28	23.1884	11.3208	24.2424	32.3944	22.4138	15.3846	13.1579	11.0497	17.1429	14.4186	0	11.8881	22.2222	8.33333	9.92908	10.1562	9.09091	11.0497	0	6.16438	0.729927	20	10.5263	21.978	20.3704	0	16.5746	23.6842
chr10:126451024:T:C:METTL10		22.2222	11.4035	15.7895	9.09091	34.3284	27.6316	23.6842	55.5556	15	0	8.69565	40	28.5714	3.33333	0.483092	7.69231	23.0769	20.5882	41.1765	14.6667	30.4348	7.54717	15.1515	26.7606	12.069	12.8205	15.7895	9.11602	4.7619	15.1163	10	13.986	11.1111	9.84848	3.5461	11.7188	3.8961	7.73481	0	3.42466	3.64964	12	1.05263	8.79121	5.55556	0.813008	12.1547	19.7368
chr17:80441075:A:G:NARF		83.3333	83.3333	94.7368	40.9091	41.791	85.5263	46.0526	66.6667	5	40	43.4783	80	20	38.8889	70.5314	0	15.3846	8.82353	30.1471	18.6667	15.942	3.77358	12.1212	14.0845	15.5172	2.5641	0	8.01105	0.952381	4.65116	10	4.8951	0	1.51515	1.41844	1.5625	0.4329	4.41989	0	1.36986	0	0	2.10526	19.2308	3.7037	0	11.0497	6.57895
chr1:16260849:A:G:SPEN		65.0794	55.7018	57.8947	59.0909	38.806	68.4211	44.7368	55.5556	40	60	30.4348	60	28.5714	16.6667	42.029	17.9487	26.9231	27.9412	48.5294	49.3333	37.6812	18.8679	31.8182	28.169	20.6897	38.4615	15.7895	50.5525	5.71429	54.6512	50	55.2448	66.6667	31.8182	14.1844	29.6875	6.92641	27.0718	25	19.1781	10.219	28	16.8421	46.7033	33.3333	16.2602	64.0884	36.8421
chr7:101916656:A:G:CUX1		38.8889	43.8596	31.5789	22.7273	50.7463	59.2105	68.4211	11.1111	30	60	21.7391	20	20	11.1111	53.6232	33.3333	36.5385	52.9412	34.5588	44	39.1304	35.8491	36.3636	57.7465	50	69.2308	55.2632	44.1989	14.2857	42.093	30	29.3706	33.3333	38.6364	26.2411	34.375	12.1212	27.6243	50	24.6575	8.0292	40	11.5789	46.1538	35.1852	6.91057	70.7182	43.4211
chr12:133438977:T:C:CHFR		8.73016	1.31579	0	13.6364	25.3731	15.7895	13.1579	11.1111	5	0	0	0	5.71429	2.22222	0.966184	0	0	0	0.735294	0	0	0	0	0	0	0	0	1.38122	0	11.1628	30	0.699301	0	12.1212	4.25532	15.625	0.4329	18.7845	0	0	0	0	0	7.69231	0	0	0.552486	0
chr14:73746097:T:C:NUMB		3.1746	3.07018	0	27.2727	4.47761	13.1579	5.26316	11.1111	5	0	4.34783	0	2.85714	10	8.69565	2.5641	1.92308	7.35294	28.6765	0	4.34783	0	0	2.8169	0	2.5641	0	3.31492	1.90476	0.465116	0	13.986	11.1111	7.57576	9.21986	7.8125	26.8398	5.52486	25	0	0	40	31.5789	25.8242	51.8519	0	8.83978	7.89474
chr21:34924232:A:G:SON		34.9206	29.386	31.5789	18.1818	23.8806	10.5263	10.5263	11.1111	10	0	4.34783	20	17.1429	7.77778	2.41546	10.2564	11.5385	19.1176	30.1471	29.3333	14.4928	7.54717	12.1212	14.0845	6.89655	28.2051	7.89474	29.2818	7.61905	53.4884	40	29.3706	22.2222	31.0606	19.8582	45.3125	9.52381	43.6464	0	19.1781	12.4088	16	8.42105	43.956	44.4444	12.1951	46.9613	11.8421
chr8:94772129:A:G:TMEM67	yes	0.793651	0.438596	0	4.54545	10.4478	0	0	22.2222	0	0	0	0	0	0	0	0	0	0	0	0	0	0	0	0	0	0	0	0	0	0	0	0	0	0	0	0	0	0	0	0	0	0	0	0	0	0	0	0
chr1:155279696:A:G:FDPS		5.55556	6.14035	10.5263	40.9091	46.2687	53.9474	36.8421	22.2222	70	20	26.087	0	14.2857	14.4444	2.41546	10.2564	30.7692	11.7647	18.3824	45.3333	42.029	13.2075	31.8182	7.04225	5.17241	35.8974	7.89474	18.5083	22.8571	12.3256	10	20.2797	22.2222	17.4242	14.8936	15.625	27.7056	9.39227	0	13.0137	16.7883	40	68.4211	40.6593	44.4444	7.31707	38.674	18.4211
chr6:31779445:T:C:HSPA1L		5.55556	3.07018	21.0526	0	4.47761	0	3.94737	0	0	0	4.34783	0	0	6.66667	33.8164	2.5641	0	1.47059	0	1.33333	0	0	1.51515	1.40845	5.17241	0	0	0.276243	0	0	0	0	0	0	0	0	0	0	25	0	0	0	1.05263	0	0	0.813008	0.552486	0
chr4:2709909:A:G:FAM193A		6.34921	3.07018	0	0	4.47761	13.1579	2.63158	22.2222	5	0	0	0	2.85714	0	0.483092	0	0	0	3.67647	0	0	0	0	0	1.72414	0	0	0	0.952381	0.232558	0	1.3986	0	0.757576	0	1.5625	0	0.552486	0	0	0	4	0	3.2967	0	1.21951	1.65746	1.31579
chr18:32825909:A:G:ZNF397		10.3175	27.193	26.3158	13.6364	14.9254	14.4737	14.4737	33.3333	0	0	4.34783	40	5.71429	2.22222	0.966184	2.5641	3.84615	2.94118	11.7647	2.66667	1.44928	1.88679	6.06061	5.6338	5.17241	10.2564	2.63158	4.41989	2.85714	8.60465	10	6.99301	22.2222	5.30303	7.0922	3.90625	2.5974	5.52486	0	1.36986	0	0	2.10526	5.49451	5.55556	1.62602	20.9945	6.57895
chr1:33736182:A:G:ZNF362		25.3968	27.193	21.0526	54.5455	58.209	36.8421	42.1053	66.6667	10	0	21.7391	40	25.7143	2.22222	0	5.12821	23.0769	22.0588	76.4706	32	18.8406	3.77358	13.6364	12.6761	6.89655	7.69231	2.63158	8.01105	7.61905	70.4651	10	8.39161	11.1111	5.30303	0	5.46875	2.5974	8.28729	0	3.42466	1.45985	16	0	13.1868	22.2222	0.813008	20.442	9.21053
chr6:30877231:A:G:GTF2H4		38.0952	31.5789	42.1053	40.9091	44.7761	80.2632	51.3158	44.4444	55	60	34.7826	80	28.5714	14.4444	3.86473	5.12821	15.3846	10.2941	42.6471	17.3333	15.942	22.6415	15.1515	14.0845	3.44828	10.2564	5.26316	21.547	13.3333	17.4419	20	16.7832	11.1111	25	12.766	20.3125	22.5108	9.94475	0	8.21918	4.37956	32	16.8421	10.989	18.5185	10.5691	20.9945	35.5263
chr1:149859136:T:C:HIST2H2AB		11.9048	18.8596	0	9.09091	0	0	0	0	5	0	4.34783	0	0	0	1.44928	0	0	0	0	0	0	0	0	0	0	0	0	0.276243	0	0	0	0	0	0	0.70922	0	0	0	0	0	0	0	0	0	0	0	0	0
chr19:58193588:A:G:ZNF551		29.3651	30.2632	15.7895	22.7273	13.4328	26.3158	1.31579	44.4444	30	0	0	40	17.1429	0	0	0	0	0	5.88235	0	0	0	0	0	0	0	0	0.552486	0	0	10	2.7972	0	0	0	0	0	0	0	0.684932	0	0	0	0.549451	0	0.406504	1.65746	5.26316
chr19:39079899:T:C:MAP4K1		7.14286	15.3509	15.7895	9.09091	0	2.63158	2.63158	0	5	0	0	20	0	66.6667	16.4251	0	0	0	0	0	0	0	0	0	0	0	0	0	0	0	0	0	0	0	0	0	0	0	0	0	0	0	0	0	0	0.813008	0.552486	0
chr19:19791090:A:G:ZNF101		12.6984	16.2281	10.5263	0	2.98507	13.1579	2.63158	11.1111	5	0	0	20	11.4286	8.88889	4.34783	0	1.92308	0	2.94118	0	0	0	1.51515	1.40845	1.72414	0	0	1.38122	0	0.465116	0	6.29371	0	0	0.70922	0	0.4329	0	0	0	0	0	1.05263	2.1978	0	0	0.552486	0
chr19:9737486:A:G:LOC284385		28.5714	17.1053	15.7895	13.6364	38.806	35.5263	28.9474	33.3333	5	0	26.087	40	25.7143	0	0	5.12821	9.61538	13.2353	5.88235	5.33333	5.7971	11.3208	12.1212	21.1268	10.3448	2.5641	7.89474	0.276243	4.7619	7.2093	0	2.0979	0	3.78788	0.70922	3.125	2.1645	4.97238	0	4.10959	0.729927	0	2.10526	2.74725	0	0	3.31492	1.31579
chr18:32825951:A:G:ZNF397		7.93651	21.9298	21.0526	22.7273	13.4328	30.2632	14.4737	44.4444	0	20	4.34783	0	5.71429	1.11111	1.93237	5.12821	0	7.35294	26.4706	5.33333	4.34783	5.66038	7.57576	4.22535	8.62069	17.9487	7.89474	11.6022	2.85714	18.8372	10	9.79021	11.1111	11.3636	7.0922	12.5	4.7619	13.2597	0	7.53425	2.18978	4	1.05263	15.9341	9.25926	1.62602	16.5746	17.1053
chr6:139071309:T:C:LOC100507462		1.5873	0.438596	0	0	0	0	0	0	0	0	0	0	0	0	0	0	0	0	0	0	0	0	0	0	0	0	0	0	0	0	0	0	0	0	0	0	0	0	0	0	0	0	0	0	0	0	0	0
chr19:2939385:T:C:ZNF77		8.73016	8.33333	5.26316	13.6364	5.97015	14.4737	6.57895	11.1111	5	0	4.34783	20	14.2857	0	0	0	1.92308	2.94118	41.9118	2.66667	2.89855	1.88679	0	0	0	2.5641	0	7.45856	0	0.697674	0	11.1888	0	3.0303	1.41844	1.5625	2.1645	1.65746	0	0	1.45985	4	1.05263	4.3956	1.85185	0	6.07735	1.31579
chr16:74671826:T:C:RFWD3		52.381	43.4211	36.8421	13.6364	11.9403	18.4211	5.26316	44.4444	5	0	21.7391	60	5.71429	3.33333	1.44928	0	1.92308	0	3.67647	0	0	0	0	0	0	2.5641	0	7.18232	0.952381	1.86047	20	6.29371	11.1111	0.757576	2.83688	1.5625	9.09091	0	0	0.684932	0	8	0	7.14286	9.25926	0.813008	8.83978	9.21053
chr7:39990299:A:G:CDK13		45.2381	43.8596	26.3158	22.7273	26.8657	55.2632	48.6842	44.4444	45	20	39.1304	80	31.4286	3.33333	3.38164	5.12821	0	1.47059	13.9706	4	2.89855	1.88679	3.0303	0	0	7.69231	2.63158	17.4033	2.85714	22.7907	30	13.2867	11.1111	8.33333	4.96454	10.1562	7.35931	11.0497	0	2.73973	0	8	1.05263	13.1868	11.1111	2.43902	23.7569	27.6316
chr9:133760195:A:G:ABL1		25.3968	19.7368	15.7895	27.2727	50.7463	69.7368	48.6842	11.1111	40	20	34.7826	20	25.7143	11.1111	6.76329	25.641	19.2308	35.2941	13.9706	45.3333	34.7826	15.0943	39.3939	25.3521	32.7586	51.2821	34.2105	48.3425	7.61905	56.0465	30	55.9441	66.6667	61.3636	28.3688	46.875	10.8225	40.884	50	27.3973	16.7883	28	5.26316	52.1978	46.2963	17.4797	70.7182	57.8947
chr14:94844819:G:A:SERPINA1		41.2698	18.8596	21.0526	4.54545	8.95522	15.7895	3.94737	0	25	40	47.8261	20	37.1429	93.3333	99.5169	20.5128	13.4615	29.4118	8.82353	17.3333	17.3913	9.43396	18.1818	19.7183	24.1379	23.0769	26.3158	57.1823	17.1429	32.5581	20	37.0629	33.3333	22.7273	30.4965	17.9688	29.8701	19.8895	25	32.8767	32.8467	68	100	98.3516	38.8889	12.1951	28.1768	10.5263
chr19:58371313:A:G:ZNF587		11.1111	8.33333	10.5263	4.54545	2.98507	7.89474	15.7895	0	10	0	4.34783	20	11.4286	2.22222	0.483092	5.12821	7.69231	8.82353	12.5	4	17.3913	7.54717	10.6061	2.8169	1.72414	0	7.89474	3.59116	4.7619	1.39535	0	3.4965	11.1111	5.30303	2.12766	1.5625	1.7316	2.76243	0	0.684932	0.729927	0	3.15789	2.74725	1.85185	0	2.76243	3.94737
chr17:42153179:A:G:G6PC3		14.2857	5.70175	5.26316	31.8182	65.6716	52.6316	48.6842	33.3333	20	80	21.7391	20	2.85714	15.5556	5.31401	38.4615	40.3846	55.8824	16.1765	34.6667	49.2754	26.4151	68.1818	35.2113	41.3793	51.2821	55.2632	25.6906	24.7619	22.093	10	26.5734	22.2222	25.7576	13.4752	23.4375	6.06061	21.547	25	22.6027	16.7883	40	6.31579	35.7143	18.5185	4.47154	48.6188	17.1053
chr15:45412891:T:C:DUOXA1		0.793651	0.438596	0	13.6364	2.98507	3.94737	0	0	0	0	0	0	17.1429	0	0	0	0	0	0	0	0	0	0	0	0	0	0	0	6.66667	0.232558	30	2.0979	0	0	0	2.34375	46.3203	0.552486	25	0.684932	0	0	0	35.1648	12.963	0	3.31492	1.31579
chr6:31778076:T:C:HSPA1L		17.4603	8.33333	26.3158	4.54545	16.4179	23.6842	9.21053	0	10	0	0	20	2.85714	45.5556	57.0048	0	3.84615	7.35294	2.20588	1.33333	4.34783	0	1.51515	0	6.89655	5.12821	2.63158	1.38122	0	0.930233	0	0	0	1.51515	0.70922	0	0	0	0	0.684932	0	4	0	4.94505	1.85185	0.813008	1.10497	3.94737
chr19:14593605:T:C:GIPC1		7.14286	9.64912	0	54.5455	92.5373	88.1579	92.1053	55.5556	50	80	47.8261	60	34.2857	27.7778	9.17874	69.2308	88.4615	92.6471	93.3824	97.3333	97.1014	81.1321	92.4242	91.5493	87.931	84.6154	84.2105	55.2486	21.9048	97.6744	80	52.4476	77.7778	71.2121	51.0638	92.9688	49.7835	93.3702	75	24.6575	16.0584	68	14.7368	93.4066	44.4444	21.1382	78.453	34.2105
chr1:225974568:A:G:SRP9		52.381	52.6316	36.8421	63.6364	76.1194	93.4211	89.4737	55.5556	70	80	47.8261	80	42.8571	30	10.1449	66.6667	78.8462	80.8824	59.5588	80	78.2609	69.8113	81.8182	80.2817	79.3103	97.4359	84.2105	56.3536	26.6667	55.5814	50	60.1399	33.3333	52.2727	31.2057	41.4062	22.5108	35.3591	75	26.7123	21.1679	44	16.8421	62.0879	38.8889	17.4797	77.3481	76.3158
chr7:97498405:T:C:ASNS		31.746	32.8947	42.1053	63.6364	62.6866	77.6316	71.0526	44.4444	40	40	26.087	20	31.4286	32.2222	7.72947	35.8974	57.6923	54.4118	95.5882	80	84.058	50.9434	62.1212	53.5211	39.6552	30.7692	50	18.232	22.8571	41.3953	30	20.979	11.1111	43.9394	32.6241	39.8438	19.4805	37.0166	25	10.274	8.0292	20	6.31579	36.2637	24.0741	1.62602	35.3591	39.4737
chr3:147128563:A:G:ZIC1		0	0	0	40.9091	91.0448	52.6316	53.9474	66.6667	15	0	26.087	40	37.1429	0	0	7.69231	23.0769	20.5882	47.0588	29.3333	23.1884	32.0755	28.7879	39.4366	25.8621	30.7692	7.89474	1.38122	0	0.232558	0	0	0	0	0	0	0	0	0	0	0	0	10.5263	0	0	0.406504	0	0
chr14:26917515:T:C:NOVA1		0	1.31579	0	4.54545	52.2388	73.6842	75	11.1111	10	0	0	40	2.85714	0	0	15.3846	42.3077	36.7647	67.6471	60	68.1159	5.66038	53.0303	32.3944	22.4138	41.0256	26.3158	26.2431	0	4.18605	0	30.7692	0	12.8788	6.38298	14.8438	0.865801	12.1547	0	0	0	0	0	0	3.7037	3.25203	24.8619	0
chr3:179093018:C:T:MFN1		42.0635	23.6842	15.7895	40.9091	61.194	52.6316	71.0526	88.8889	5	20	52.1739	40	34.2857	32.2222	5.7971	33.3333	59.6154	51.4706	92.6471	89.3333	69.5652	30.1887	60.6061	35.2113	29.3103	53.8462	47.3684	84.5304	22.8571	98.1395	80	86.7133	100	79.5455	58.156	86.7188	32.4675	92.2652	75	36.3014	24.8175	44	14.7368	92.8571	62.963	52.0325	93.3702	52.6316
chr15:65425319:T:C:PDCD7		35.7143	43.8596	36.8421	72.7273	79.1045	92.1053	85.5263	88.8889	55	40	43.4783	60	54.2857	38.8889	10.1449	43.5897	61.5385	58.8235	85.2941	80	69.5652	60.3774	59.0909	60.5634	50	69.2308	52.6316	54.1436	33.3333	70.2326	80	62.2378	88.8889	46.9697	35.461	46.0938	35.9307	45.3039	0	39.0411	14.5985	36	20	51.0989	51.8519	17.0732	80.1105	81.5789
chr10:97146821:T:C:SORBS1		0.793651	0.877193	0	9.09091	80.597	44.7368	68.4211	0	0	20	0	0	2.85714	0	0	5.12821	11.5385	8.82353	0	5.33333	1.44928	3.77358	3.0303	8.4507	3.44828	5.12821	0	12.9834	0	80	60	11.1888	11.1111	60.6061	26.2411	68.75	1.7316	71.2707	0	18.4932	12.4088	0	0	3.84615	1.85185	25.2033	80.663	5.26316
chr19:21301093:A:G:ZNF714		30.1587	25.8772	36.8421	0	16.4179	19.7368	10.5263	22.2222	25	0	13.0435	0	20	2.22222	0	2.5641	5.76923	0	8.08824	0	1.44928	0	3.0303	7.04225	3.44828	2.5641	0	0	3.80952	0	0	2.0979	0	0	0	0	2.5974	0	0	0	0	0	0	0	0	0	1.65746	14.4737
chr14:69061260:A:G:RAD51B		4.7619	6.14035	0	4.54545	14.9254	0	1.31579	0	0	0	0	0	0	0	0	0	0	0	0	0	0	0	0	0	0	0	0	0	0	0	0	7.69231	0	0	0	0	0	0	0	0	0	0	0	0	42.5926	0	0	17.1053
chr17:7128001:C:T:ACADVL		64.2857	35.0877	42.1053	36.3636	35.8209	44.7368	19.7368	0	35	20	56.5217	60	45.7143	94.4444	99.5169	33.3333	30.7692	39.7059	38.9706	42.6667	34.7826	30.1887	36.3636	23.9437	22.4138	43.5897	39.4737	74.3094	81.9048	50.9302	60	68.5315	66.6667	59.8485	72.3404	66.4062	94.8052	50.2762	75	67.1233	72.9927	80	76.8421	98.9011	87.037	64.2276	50.2762	51.3158
chr20:44430643:A:G:DNTTIP1		39.6825	23.2456	36.8421	50	56.7164	55.2632	34.2105	22.2222	35	60	52.1739	0	20	47.7778	75.8454	41.0256	34.6154	52.9412	22.0588	50.6667	53.6232	56.6038	53.0303	39.4366	31.0345	74.359	57.8947	54.1436	20.9524	56.7442	50	50.3497	66.6667	45.4545	29.078	39.8438	26.8398	46.4088	50	42.4658	24.0876	64	30.5263	73.0769	57.4074	28.8618	84.5304	50
chr19:58197942:A:G:ZNF551		40.4762	42.9825	31.5789	31.8182	23.8806	23.6842	11.8421	22.2222	0	40	4.34783	20	14.2857	2.22222	0	0	0	0	9.55882	0	0	0	0	0	0	0	0	0	0.952381	0	0	1.3986	0	0	0	0	0	0.552486	0	0	0	0	0	0.549451	0	0	0	0
chr1:110256306:A:G:GSTM5		18.254	14.4737	0	22.7273	25.3731	13.1579	59.2105	0	0	0	8.69565	0	2.85714	13.3333	0.483092	64.1026	73.0769	83.8235	27.9412	62.6667	50.7246	50.9434	33.3333	64.7887	68.9655	48.7179	28.9474	30.3867	10.4762	22.7907	30	26.5734	44.4444	9.09091	10.6383	24.2188	9.09091	22.0994	0	20.5479	5.83942	20	2.10526	19.7802	20.3704	3.25203	31.4917	84.2105
chr10:92662087:A:G:RPP30		8.73016	17.9825	10.5263	18.1818	22.3881	18.4211	21.0526	11.1111	0	0	4.34783	0	2.85714	4.44444	0	2.5641	15.3846	19.1176	62.5	25.3333	28.9855	15.0943	9.09091	12.6761	6.89655	12.8205	10.5263	4.97238	1.90476	19.7674	20	3.4965	33.3333	12.8788	8.51064	12.5	3.4632	19.8895	0	1.36986	0	4	0	7.14286	0	4.06504	8.83978	3.94737
chr22:38074577:C:T:LGALS1		55.5556	34.2105	15.7895	31.8182	53.7313	53.9474	23.6842	11.1111	40	80	86.9565	40	65.7143	93.3333	100	43.5897	53.8462	48.5294	30.1471	48	47.8261	43.3962	51.5152	42.2535	53.4483	82.0513	76.3158	96.6851	71.4286	90.6977	80	89.5105	100	71.9697	50.3546	78.9062	53.2468	76.7956	75	85.6164	79.562	68	53.6842	100	72.2222	61.7886	96.1326	88.1579
chr17:80441134:A:G:NARF		77.7778	76.7544	78.9474	36.3636	40.2985	77.6316	52.6316	55.5556	15	20	39.1304	40	22.8571	73.3333	83.0918	7.69231	44.2308	45.5882	91.1765	61.3333	50.7246	20.7547	31.8182	38.0282	32.7586	12.8205	13.1579	59.116	12.381	51.8605	50	55.2448	66.6667	37.1212	21.9858	39.0625	23.3766	39.779	25	26.7123	7.29927	40	18.9474	80.7692	37.037	4.87805	85.0829	53.9474
chr19:44981078:T:C:ZNF180		25.3968	33.3333	31.5789	13.6364	10.4478	23.6842	26.3158	33.3333	10	20	13.0435	40	11.4286	2.22222	0	0	5.76923	1.47059	12.5	2.66667	5.7971	0	3.0303	2.8169	1.72414	2.5641	5.26316	7.45856	2.85714	6.97674	20	8.39161	0	6.81818	2.12766	5.46875	6.49351	3.8674	0	1.36986	0	8	1.05263	4.94505	11.1111	0	9.94475	3.94737
chr6:102372572:A:G:GRIK2		0	0	0	4.54545	13.4328	60.5263	64.4737	33.3333	0	0	8.69565	80	0	0	0	23.0769	51.9231	17.6471	91.9118	66.6667	63.7681	20.7547	56.0606	38.0282	20.6897	7.69231	2.63158	0.552486	3.80952	0	0	0	0	3.78788	0	0.78125	0	0.552486	0	3.42466	0	0	0	0	0	0	34.2541	0
chr19:58324728:T:C:ZNF552		26.9841	36.8421	42.1053	27.2727	22.3881	28.9474	13.1579	55.5556	20	20	17.3913	100	40	8.88889	11.5942	0	0	0	5.14706	0	0	0	1.51515	1.40845	0	0	0	7.18232	9.52381	14.4186	30	39.1608	0	6.81818	14.1844	5.46875	10.3896	4.97238	0	2.05479	0.729927	12	4.21053	13.7363	59.2593	0.406504	7.18232	28.9474
chr19:44793335:T:C:ZNF235		18.254	18.8596	15.7895	18.1818	20.8955	17.1053	9.21053	11.1111	15	0	4.34783	20	11.4286	1.11111	0	0	0	4.41176	7.35294	1.33333	0	1.88679	3.0303	0	0	0	0	0.552486	0	0.232558	0	0	0	3.0303	1.41844	0.78125	0	1.10497	0	0	0.729927	0	0	0.549451	0	0	1.10497	1.31579
chr16:22134962:A:G:VWA3A		0	0	0	9.09091	83.5821	5.26316	6.57895	0	0	0	0	0	0	0	0	7.69231	21.1538	20.5882	0.735294	33.3333	18.8406	15.0943	22.7273	5.6338	0	7.69231	0	0	0	0	0	0	0	0	0	0	0	0	25	0	0	0	0	26.3736	0	0	0	0
chr14:61545632:A:G:SLC38A6		0.793651	0.438596	0	22.7273	50.7463	19.7368	34.2105	22.2222	5	0	0	0	28.5714	34.4444	0	64.1026	80.7692	91.1765	96.3235	86.6667	88.4058	64.1509	78.7879	87.3239	74.1379	35.8974	47.3684	34.8066	12.381	60	40	30.0699	0	47.7273	27.6596	60.9375	10.3896	66.2983	25	7.53425	3.64964	28	3.15789	39.5604	22.2222	4.47154	52.4862	23.6842
chr6:31777977:T:C:HSPA1L		17.4603	7.89474	21.0526	0	7.46269	14.4737	3.94737	11.1111	10	20	4.34783	0	0	62.2222	67.6329	7.69231	7.69231	2.94118	3.67647	0	7.24638	0	1.51515	4.22535	0	12.8205	0	3.03867	1.90476	1.16279	10	0	0	2.27273	1.41844	0	0	0.552486	0	0.684932	0	8	0	7.14286	0	0.406504	1.65746	2.63158
chr12:50475387:A:G:ACCN2		0.793651	0.438596	0	54.5455	68.6567	69.7368	77.6316	66.6667	0	0	0	20	11.4286	0	0	53.8462	63.4615	64.7059	93.3824	76	66.6667	50.9434	68.1818	70.4225	63.7931	20.5128	31.5789	2.76243	0	0.930233	0	0	11.1111	28.0303	11.3475	11.7188	1.2987	3.8674	0	5.47945	0	0	0	0	1.85185	0	0.552486	0
chr8:22429875:A:G:SORBS3		16.6667	39.4737	10.5263	45.4545	74.6269	88.1579	85.5263	0	50	80	65.2174	40	34.2857	60	38.6473	79.4872	69.2308	77.9412	70.5882	78.6667	59.4203	75.4717	78.7879	85.9155	86.2069	89.7436	78.9474	87.5691	40.9524	94.8837	90	96.5035	88.8889	91.6667	63.8298	85.9375	53.6797	89.5028	100	71.9178	69.3431	84	54.7368	97.2527	87.037	71.9512	98.895	97.3684
chr11:76507311:A:G:TSKU		1.5873	0	0	36.3636	14.9254	28.9474	7.89474	22.2222	15	60	34.7826	0	14.2857	3.33333	0	0	0	2.94118	0	1.33333	1.44928	0	0	1.40845	3.44828	5.12821	2.63158	57.7348	2.85714	35.5814	50	58.042	33.3333	8.33333	16.3121	20.3125	16.0173	12.1547	25	28.7671	5.83942	28	56.8421	21.978	31.4815	11.3821	56.3536	44.7368
chr3:179093034:A:G:MFN1		5.55556	8.33333	5.26316	13.6364	8.95522	10.5263	27.6316	33.3333	0	0	17.3913	0	2.85714	2.22222	2.89855	7.69231	40.3846	5.88235	25	44	47.8261	7.54717	27.2727	9.85915	3.44828	25.641	18.4211	13.5359	3.80952	17.4419	10	13.2867	22.2222	12.1212	7.0922	8.59375	2.5974	7.18232	0	4.79452	1.45985	4	2.10526	19.2308	9.25926	7.31707	30.3867	3.94737
chr12:111054150:A:G:TCTN1		0	0	0	4.54545	0	0	0	11.1111	0	0	0	0	0	0	0	0	0	0	0	0	0	0	0	0	0	0	0	0	0	0	0	0	0	0.757576	0	0	0	0	0	0	0	0	0	0	0	0	0	0
chr5:71533904:G:A:MRPS27		57.9365	42.1053	42.1053	0	4.47761	14.4737	14.4737	0	10	40	8.69565	0	2.85714	23.3333	31.401	7.69231	9.61538	11.7647	3.67647	8	8.69565	11.3208	4.54545	8.4507	8.62069	25.641	23.6842	17.6796	18.0952	10.9302	20	11.1888	22.2222	9.09091	6.38298	11.7188	11.2554	10.4972	25	12.3288	8.0292	16	5.26316	28.022	7.40741	4.06504	24.8619	65.7895
chr15:65249453:A:G:ANKDD1A		18.254	18.4211	15.7895	36.3636	76.1194	69.7368	73.6842	44.4444	50	40	34.7826	20	11.4286	65.5556	19.3237	38.4615	80.7692	76.4706	86.7647	68	68.1159	45.283	56.0606	61.9718	43.1034	33.3333	47.3684	46.1326	56.1905	80.2326	60	25.8741	55.5556	43.1818	21.2766	52.3438	22.0779	60.7735	50	28.7671	7.29927	24	7.36842	64.2857	18.5185	5.28455	65.1934	47.3684
chr2:239147559:T:C:HES6		20.6349	7.01754	5.26316	45.4545	95.5224	90.7895	82.8947	77.7778	45	60	13.0435	100	60	17.7778	14.4928	92.3077	90.3846	82.3529	57.3529	93.3333	92.7536	86.7925	87.8788	71.831	75.8621	100	84.2105	9.11602	12.381	25.1163	0	2.0979	33.3333	40.9091	26.9504	26.5625	3.0303	25.9669	25	6.16438	0	20	14.7368	21.978	3.7037	5.28455	41.989	5.26316
chr12:5021742:A:G:KCNA1		0	0	0	0	2.98507	10.5263	22.3684	0	0	0	0	0	0	0	0	0	17.3077	17.6471	88.2353	21.3333	36.2319	5.66038	1.51515	15.493	6.89655	0	5.26316	0	0	0	0	0.699301	0	0	0	0	0	0	0	0	0	0	0	0	0	0	0	0
chr12:69140502:A:G:SLC35E3		11.9048	39.0351	5.26316	36.3636	28.3582	26.3158	22.3684	0	5	60	13.0435	0	5.71429	1.11111	10.1449	2.5641	13.4615	16.1765	7.35294	9.33333	10.1449	11.3208	13.6364	12.6761	12.069	35.8974	18.4211	22.3757	3.80952	16.7442	0	14.6853	22.2222	9.84848	7.0922	6.25	4.7619	4.41989	0	10.274	0.729927	20	5.26316	18.1319	9.25926	1.62602	30.9392	7.89474
chr15:65249466:A:G:ANKDD1A		52.381	58.7719	68.4211	77.2727	95.5224	97.3684	94.7368	88.8889	75	100	60.8696	80	82.8571	94.4444	45.4106	76.9231	98.0769	98.5294	98.5294	97.3333	94.2029	79.2453	84.8485	94.3662	86.2069	71.7949	86.8421	87.0166	99.0476	92.7907	90	71.3287	77.7778	78.7879	44.6809	86.7188	52.381	82.8729	75	65.0685	21.1679	52	24.2105	88.4615	44.4444	6.91057	99.4475	94.7368
chr15:65249526:A:G:ANKDD1A		19.8413	20.614	15.7895	45.4545	58.209	50	75	33.3333	50	40	26.087	20	11.4286	54.4444	14.0097	23.0769	48.0769	42.6471	55.8824	53.3333	40.5797	22.6415	37.8788	49.2958	27.5862	25.641	36.8421	32.3204	54.2857	39.5349	10	25.8741	11.1111	25	12.0567	24.2188	12.987	28.1768	25	9.58904	1.45985	8	2.10526	43.956	14.8148	1.62602	43.0939	30.2632
chr15:45412873:T:C:DUOXA1		0.793651	0.438596	0	13.6364	4.47761	5.26316	1.31579	0	0	0	4.34783	0	11.4286	0	0	0	0	0	0	0	0	0	0	0	0	0	0	0.276243	8.57143	0	40	0.699301	11.1111	0	0	1.5625	66.2338	0.552486	0	0	0	0	0	43.956	18.5185	0	3.31492	1.31579
chr16:5094809:T:C:C16orf89		0	0	0	0	47.7612	15.7895	11.8421	0	0	20	4.34783	0	2.85714	0	0	7.69231	21.1538	33.8235	16.1765	21.3333	18.8406	9.43396	6.06061	19.7183	29.3103	2.5641	15.7895	1.38122	0	0.232558	0	1.3986	0	0.757576	0	0.78125	0	0	0	2.05479	0	8	0	34.0659	0	0	7.73481	0
chr6:31779465:T:C:HSPA1L		11.9048	2.63158	15.7895	0	7.46269	1.31579	7.89474	0	0	0	0	0	0	7.77778	39.1304	2.5641	1.92308	4.41176	1.47059	4	5.7971	1.88679	1.51515	1.40845	6.89655	0	0	0.276243	0	0.465116	0	0	0	0.757576	0	0	0	0	0	0	0	0	1.05263	0	0	0.406504	0	1.31579
chr1:149859111:T:C:HIST2H2AB		19.8413	25.8772	5.26316	9.09091	0	0	2.63158	0	0	0	4.34783	0	2.85714	0	3.86473	0	0	0	0	0	1.44928	0	0	0	0	0	0	0.276243	0	0	0	0	0	0.757576	0	1.5625	0	0	0	0	0	0	0	0.549451	0	0	0	0
chr7:99091326:T:C:ZNF394		7.93651	3.94737	5.26316	9.09091	4.47761	5.26316	3.94737	11.1111	5	20	0	0	8.57143	4.44444	3.86473	0	1.92308	1.47059	7.35294	1.33333	4.34783	0	3.0303	0	0	5.12821	5.26316	7.45856	0.952381	17.4419	0	2.0979	11.1111	6.06061	2.12766	7.03125	2.1645	6.62983	0	2.05479	0.729927	0	0	5.49451	1.85185	2.03252	13.2597	5.26316
chr21:34924105:A:G:SON		92.8571	94.7368	84.2105	90.9091	86.5672	92.1053	90.7895	88.8889	80	80	78.2609	100	71.4286	53.3333	35.2657	38.4615	65.3846	64.7059	83.8235	81.3333	78.2609	50.9434	59.0909	63.3803	43.1034	76.9231	52.6316	93.6464	72.381	94.6512	90	93.7063	100	81.0606	55.3191	83.5938	53.2468	83.4254	75	80.8219	51.0949	64	36.8421	94.5055	79.6296	47.561	94.4751	93.4211
chr17:73886873:T:C:TRIM65		7.93651	4.38596	0	22.7273	37.3134	46.0526	31.5789	33.3333	10	40	21.7391	0	8.57143	23.3333	4.83092	25.641	21.1538	29.4118	38.9706	44	40.5797	22.6415	40.9091	39.4366	24.1379	38.4615	34.2105	43.0939	6.66667	57.2093	20	38.4615	55.5556	28.7879	17.7305	34.375	19.0476	28.1768	0	26.0274	13.8686	20	17.8947	54.3956	27.7778	16.6667	54.6961	40.7895
chr3:46449974:A:G:CCRL2		22.2222	7.01754	10.5263	0	1.49254	3.94737	1.31579	0	10	20	8.69565	0	0	5.55556	40.5797	0	0	0	0	1.33333	0	0	0	0	0	2.5641	0	47.5138	0	1.16279	0	35.6643	0	0	3.5461	0	0	0	0	0	0	0	0	43.4066	0	0.406504	3.31492	0
chrY:15435237:T:C:UTY		5.55556	4.82456	0	4.54545	1.49254	0	0	11.1111	5	0	0	0	0	8.88889	16.4251	0	0	0	0	0	0	0	0	0	0	0	0	4.69613	0	3.25581	0	4.8951	0	3.0303	0.70922	0	3.8961	2.76243	0	0.684932	0	0	1.05263	13.7363	1.85185	0	4.41989	0
chr19:21720880:A:G:ZNF429		2.38095	5.26316	5.26316	0	8.95522	11.8421	7.89474	11.1111	15	40	8.69565	0	5.71429	4.44444	3.86473	2.5641	0	0	4.41176	2.66667	0	1.88679	0	4.22535	0	5.12821	0	0	4.7619	0	10	2.7972	0	0	0	0	0	0.552486	0	0	0	0	1.05263	1.0989	1.85185	0	0.552486	2.63158
chr19:58370583:A:G:ZNF587		49.2063	68.4211	57.8947	36.3636	31.3433	47.3684	57.8947	44.4444	10	20	13.0435	20	22.8571	5.55556	5.31401	7.69231	9.61538	5.88235	25.7353	2.66667	4.34783	9.43396	16.6667	4.22535	5.17241	17.9487	2.63158	5.52486	1.90476	4.4186	0	9.79021	22.2222	6.06061	2.12766	6.25	5.19481	6.62983	25	6.16438	0.729927	4	2.10526	10.4396	16.6667	0.813008	10.4972	14.4737
chr7:21956501:T:C:CDCA7L		40.4762	42.9825	15.7895	13.6364	2.98507	14.4737	6.57895	0	5	20	8.69565	20	5.71429	0	5.31401	0	0	0	0	0	1.44928	1.88679	0	0	0	0	0	2.20994	0	1.16279	0	4.8951	11.1111	3.0303	2.83688	1.5625	0.4329	1.10497	25	1.36986	0.729927	0	0	4.94505	0	0	3.31492	5.26316
chr11:66523903:A:G:C11orf80		8.73016	10.5263	21.0526	31.8182	8.95522	18.4211	10.5263	44.4444	10	0	13.0435	60	2.85714	1.11111	0	0	3.84615	0	23.5294	6.66667	0	0	3.0303	1.40845	0	0	0	0.552486	14.2857	0.465116	10	6.29371	22.2222	2.27273	1.41844	0	14.2857	1.10497	0	0	0	12	0	0	9.25926	0	2.76243	1.31579
chr16:5094763:T:C:C16orf89		0	0	0	0	5.97015	2.63158	2.63158	0	0	0	0	0	0	0	0	5.12821	1.92308	5.88235	5.14706	4	0	1.88679	0	2.8169	5.17241	0	2.63158	0	0	0	0	0	0	0	0.70922	0	0	0	0	0	0	4	0	4.3956	1.85185	0	0.552486	0
chr9:140510603:T:C:C9orf37		4.7619	7.45614	5.26316	4.54545	25.3731	43.4211	25	11.1111	25	0	8.69565	20	2.85714	7.77778	7.72947	12.8205	19.2308	13.2353	24.2647	29.3333	21.7391	16.9811	27.2727	22.5352	24.1379	25.641	23.6842	10.4972	8.57143	13.2558	10	9.09091	11.1111	7.57576	4.25532	10.9375	3.8961	9.39227	0	8.21918	5.83942	4	5.26316	15.3846	5.55556	3.25203	22.0994	11.8421
chr16:31374589:A:G:ITGAX		8.73016	1.75439	10.5263	4.54545	7.46269	35.5263	11.8421	0	5	0	4.34783	0	5.71429	17.7778	70.5314	2.5641	0	5.88235	1.47059	1.33333	0	7.54717	6.06061	4.22535	1.72414	20.5128	5.26316	3.03867	0	4.4186	0	0.699301	0	0.757576	0.70922	3.125	2.5974	1.10497	25	4.10959	1.45985	4	3.15789	39.5604	1.85185	0	1.10497	0
chr16:5094759:T:C:C16orf89		0	0	0	0	35.8209	9.21053	5.26316	0	0	0	13.0435	0	0	0	0	5.12821	13.4615	16.1765	13.2353	5.33333	8.69565	1.88679	0	8.4507	12.069	2.5641	10.5263	0.552486	0	0.232558	0	0	0	0	0.70922	0.78125	0.4329	0	0	0	0	8	0	17.5824	0	0	4.41989	0
chr10:50030453:A:G:WDFY4		22.2222	38.1579	10.5263	0	0	2.63158	2.63158	0	0	0	8.69565	20	0	7.77778	18.8406	0	0	0	0	0	0	0	0	0	0	0	0	0.276243	0	0	0	0	0	0	0	0	0	0	0	0	0	0	0	2.1978	0	0	0	0
chr1:1718783:T:C:GNB1		76.1905	75	36.8421	68.1818	70.1493	81.5789	81.5789	66.6667	75	40	82.6087	40	34.2857	36.6667	85.0242	51.2821	59.6154	60.2941	33.8235	60	65.2174	49.0566	57.5758	57.7465	58.6207	66.6667	55.2632	74.8619	29.5238	65.1163	50	72.028	77.7778	53.7879	34.0426	49.2188	16.0173	56.9061	50	41.7808	32.8467	72	34.7368	81.3187	62.963	42.2764	85.6354	48.6842
chr1:161017590:T:C:ARHGAP30		48.4127	51.3158	47.3684	4.54545	20.8955	19.7368	17.1053	0	10	0	26.087	20	8.57143	82.2222	82.6087	10.2564	3.84615	7.35294	0.735294	2.66667	7.24638	7.54717	16.6667	8.4507	5.17241	35.8974	23.6842	38.674	14.2857	14.186	40	27.2727	33.3333	21.2121	24.8227	11.7188	48.4848	15.4696	0	10.9589	9.48905	16	31.5789	71.978	61.1111	2.03252	45.8564	3.94737
chr19:58371389:A:G:ZNF587		17.4603	13.1579	15.7895	13.6364	16.4179	21.0526	19.7368	0	20	20	8.69565	0	22.8571	5.55556	3.38164	7.69231	17.3077	8.82353	11.0294	4	14.4928	16.9811	16.6667	19.7183	8.62069	10.2564	18.4211	3.8674	8.57143	4.88372	0	9.09091	11.1111	6.06061	4.96454	6.25	5.19481	7.73481	0	7.53425	3.64964	8	3.15789	5.49451	5.55556	1.62602	4.41989	7.89474
chr11:105804694:A:G:GRIA4		0	0	0	9.09091	71.6418	86.8421	88.1579	22.2222	0	40	4.34783	0	2.85714	0	0	64.1026	63.4615	25	99.2647	33.3333	71.0145	56.6038	80.303	35.2113	13.7931	97.4359	76.3158	0	0.952381	0	0	0.699301	0	0	0	0	0	0	0	0	0	0	0	0	1.85185	0	0	0
chr4:158281294:A:G:GRIA2		0	0	0	63.6364	46.2687	94.7368	96.0526	88.8889	5	0	4.34783	20	2.85714	0	0	97.4359	100	95.5882	100	98.6667	100	92.4528	92.4242	94.3662	89.6552	94.8718	97.3684	1.65746	8.57143	35.3488	0	6.29371	0	0	0	11.7188	0.4329	1.10497	100	0	0	0	0	0	33.3333	0	45.8564	5.26316
chr18:32825943:A:G:ZNF397		8.73016	22.807	15.7895	13.6364	13.4328	18.4211	15.7895	55.5556	0	20	0	20	5.71429	1.11111	0.483092	0	0	5.88235	18.3824	5.33333	1.44928	0	3.0303	0	1.72414	5.12821	2.63158	9.94475	3.80952	9.76744	0	11.1888	22.2222	7.57576	4.25532	9.375	3.4632	6.07735	0	4.10959	2.91971	4	2.10526	7.69231	3.7037	1.62602	11.6022	9.21053
chr19:58370751:A:G:ZNF587		34.9206	56.1404	52.6316	22.7273	35.8209	46.0526	68.4211	55.5556	10	20	30.4348	40	37.1429	16.6667	9.17874	12.8205	26.9231	38.2353	75.7353	12	31.8841	33.9623	31.8182	50.7042	32.7586	25.641	13.1579	16.5746	20.9524	24.6512	30	23.7762	22.2222	23.4848	16.3121	25.7812	12.987	22.0994	25	13.6986	5.83942	12	4.21053	21.4286	20.3704	1.21951	23.7569	27.6316
chr21:34922937:A:G:SON		20.6349	18.8596	10.5263	18.1818	38.806	39.4737	30.2632	44.4444	35	40	17.3913	60	14.2857	6.66667	3.38164	0	11.5385	20.5882	25.7353	30.6667	18.8406	13.2075	19.697	14.0845	3.44828	38.4615	15.7895	23.2044	8.57143	33.0233	0	21.6783	33.3333	12.8788	9.92908	28.9062	8.65801	19.337	0	17.1233	7.29927	24	4.21053	35.1648	14.8148	4.06504	35.9116	30.2632
chr10:104159888:A:G:NFKB2		44.4444	22.807	31.5789	22.7273	26.8657	44.7368	11.8421	0	40	40	30.4348	0	11.4286	16.6667	60.3865	5.12821	3.84615	11.7647	2.20588	5.33333	4.34783	7.54717	4.54545	7.04225	10.3448	15.3846	21.0526	37.8453	11.4286	30.9302	30	41.2587	33.3333	40.1515	24.1135	18.75	17.316	16.0221	0	20.5479	12.4088	28	13.6842	52.1978	29.6296	15.8537	50.2762	40.7895
chrX:153633781:T:C:DNASE1L1		15.873	17.5439	5.26316	9.09091	5.97015	6.57895	2.63158	0	0	20	17.3913	20	2.85714	7.77778	28.9855	7.69231	3.84615	8.82353	4.41176	6.66667	5.7971	5.66038	9.09091	8.4507	5.17241	12.8205	10.5263	22.6519	2.85714	27.2093	10	19.5804	33.3333	12.8788	8.51064	4.6875	2.5974	11.0497	50	10.274	6.56934	20	6.31579	20.3297	24.0741	11.7886	32.0442	7.89474
chr5:139193155:A:G:PSD2		0	5.26316	5.26316	9.09091	85.0746	72.3684	82.8947	11.1111	0	0	0	0	0	0	0	35.8974	48.0769	73.5294	14.7059	57.3333	63.7681	28.3019	60.6061	60.5634	55.1724	17.9487	52.6316	0	0	0	0	0	0	0	0	0	0	0	0	0	0	0	0	0	0	0	0	0
chr7:39990736:A:G:CDK13		69.8413	72.807	68.4211	31.8182	61.194	88.1579	53.9474	33.3333	75	40	56.5217	60	51.4286	0	0	0	0	0	0	0	0	0	0	0	0	0	0	0.276243	0	0	0	0	0	0	0	0	0.4329	0	0	0	0	0	0	0	0	0	0	0
chr12:6747474:T:C:ACRBP		17.4603	4.38596	5.26316	0	0	1.31579	1.31579	0	0	0	0	0	5.71429	42.2222	39.6135	0	0	0	8.08824	0	0	0	0	0	0	0	0	2.76243	0	0.930233	10	2.0979	0	0.757576	0	0	0	0	0	0	0.729927	0	2.10526	19.7802	3.7037	0.406504	4.41989	1.31579
chr3:62423834:T:C:CADPS		0	0.438596	0	13.6364	26.8657	65.7895	64.4737	88.8889	5	0	0	60	0	0	0	28.2051	50	48.5294	20.5882	46.6667	49.2754	39.6226	72.7273	50.7042	32.7586	20.5128	52.6316	0.276243	9.52381	0	0	0	0	1.51515	2.12766	0	0	1.10497	0	2.05479	0.729927	0	0	0	1.85185	0	0	2.63158
chr19:23542298:T:C:ZNF91		6.34921	8.77193	10.5263	4.54545	14.9254	23.6842	25	22.2222	15	0	0	20	8.57143	4.44444	0	17.9487	19.2308	29.4118	57.3529	14.6667	30.4348	26.4151	15.1515	22.5352	20.6897	5.12821	2.63158	11.0497	5.71429	9.06977	0	16.0839	22.2222	14.3939	6.38298	7.8125	6.06061	8.28729	0	5.47945	2.18978	20	7.36842	10.4396	33.3333	1.62602	19.8895	27.6316
chr22:19429211:T:C:C22orf39		35.7143	36.4035	21.0526	31.8182	43.2836	63.1579	52.6316	44.4444	45	20	26.087	40	28.5714	22.2222	19.3237	35.8974	46.1538	50	49.2647	52	56.5217	37.7358	37.8788	53.5211	44.8276	38.4615	71.0526	29.8343	16.1905	44.8837	30	26.5734	22.2222	43.1818	23.4043	35.9375	16.8831	34.8066	25	18.4932	16.0584	12	11.5789	34.6154	12.963	7.72358	49.1713	38.1579
chr7:131195067:T:C:PODXL		0.793651	0.438596	5.26316	59.0909	29.8507	57.8947	64.4737	55.5556	30	0	26.087	40	31.4286	2.22222	0	7.69231	17.3077	23.5294	0.735294	33.3333	23.1884	28.3019	15.1515	9.85915	24.1379	20.5128	28.9474	71.2707	14.2857	16.5116	40	57.3427	11.1111	23.4848	17.0213	16.4062	1.2987	22.0994	75	29.4521	58.3942	64	1.05263	84.6154	25.9259	8.94309	27.0718	15.7895
chr3:179093066:A:G:MFN1		5.55556	5.26316	5.26316	18.1818	8.95522	10.5263	15.7895	11.1111	0	0	4.34783	20	0	1.11111	0.966184	15.3846	30.7692	8.82353	19.8529	46.6667	44.9275	9.43396	28.7879	12.6761	5.17241	25.641	21.0526	7.45856	3.80952	7.67442	10	9.79021	11.1111	4.54545	5.67376	5.46875	2.1645	3.31492	0	4.10959	1.45985	8	1.05263	10.4396	12.963	2.84553	13.2597	11.8421
chr3:128811421:T:C:RAB43		0.793651	5.70175	5.26316	0	0	0	0	0	5	0	0	0	0	0	2.41546	0	0	0	0	0	0	0	0	0	0	0	0	0	0	0	0	0	0	0	0	0	0	0	0	0	0	0	0	0	0	0	0	0
chrY:15435193:T:C:UTY		7.14286	3.50877	0	0	0	0	0	0	0	0	0	0	0	2.22222	10.1449	0	0	0	0	0	0	0	0	0	0	0	0	1.65746	0	0.465116	0	0	0	0.757576	0	0	3.0303	0	0	0	0	0	1.05263	4.3956	1.85185	0	1.65746	0
chr19:10290888:T:C:DNMT1		7.14286	9.64912	5.26316	4.54545	4.47761	23.6842	11.8421	11.1111	0	20	4.34783	40	0	0	0	0	0	1.47059	36.0294	1.33333	0	0	0	0	0	0	0	0.552486	0	2.32558	0	2.0979	0	0	2.83688	2.34375	0.4329	1.10497	0	0.684932	0	0	0	5.49451	1.85185	0.406504	3.31492	1.31579
chr10:97146829:T:C:SORBS1		1.5873	0.877193	0	9.09091	80.597	42.1053	68.4211	0	0	20	0	0	0	0	0	7.69231	13.4615	11.7647	0	5.33333	4.34783	3.77358	3.0303	11.2676	3.44828	5.12821	0	14.6409	0	82.3256	70	9.79021	11.1111	64.3939	27.6596	67.9688	1.7316	75.6906	0	21.2329	10.9489	0	0	5.49451	1.85185	25.6098	86.1878	5.26316
chr17:33801942:T:C:SLFN12L		18.254	23.2456	21.0526	0	0	0	0	0	0	0	0	20	0	8.88889	4.34783	0	0	0	0	0	0	0	0	0	0	0	0	0	0	0	0	0	0	0	0	0	0.4329	0	0	0	0	4	0	2.1978	0	0	0	0
chr15:65425686:T:C:PDCD7		13.4921	9.21053	15.7895	18.1818	34.3284	65.7895	38.1579	11.1111	30	0	34.7826	20	20	0	0	0	0	0	0.735294	1.33333	1.44928	0	0	0	0	0	0	0	0	0.232558	0	0	0	0	0	0	0	0.552486	0	0	0	0	0	0	0	0	0	0
chr3:147128564:A:G:ZIC1		0	0	0	36.3636	91.0448	48.6842	51.3158	66.6667	10	0	21.7391	0	37.1429	0	0	5.12821	26.9231	19.1176	41.9118	36	26.087	24.5283	28.7879	26.7606	20.6897	20.5128	10.5263	1.10497	0	0.465116	0	0	0	0	0	0	0	0	0	0	0	0	12.6316	0	0	0	0	0
chr2:201750011:T:C:PPIL3		38.8889	36.4035	42.1053	27.2727	38.806	55.2632	40.7895	22.2222	10	0	8.69565	40	20	8.88889	0	23.0769	23.0769	26.4706	29.4118	24	33.3333	16.9811	33.3333	21.1268	13.7931	43.5897	26.3158	21.8232	20	24.186	10	31.4685	22.2222	16.6667	14.1844	9.375	10.8225	9.39227	25	17.8082	4.37956	12	8.42105	24.7253	18.5185	2.03252	43.6464	32.8947
chr19:58197943:A:G:ZNF551		47.619	52.193	42.1053	31.8182	32.8358	30.2632	10.5263	44.4444	0	40	4.34783	60	17.1429	3.33333	0	0	0	0	13.2353	1.33333	0	0	0	0	0	0	0	0	0.952381	0	0	1.3986	0	0	0	0	0.865801	1.65746	0	0	0	0	0	0.549451	0	0	0	1.31579
chr6:31779303:T:C:HSPA1L		9.52381	7.01754	10.5263	0	5.97015	3.94737	5.26316	0	10	0	0	0	0	25.5556	53.6232	2.5641	15.3846	7.35294	2.94118	6.66667	10.1449	1.88679	1.51515	12.6761	6.89655	5.12821	0	0.552486	0.952381	0.465116	0	0	0	0.757576	1.41844	1.5625	0	0	0	0	0	0	1.05263	0.549451	0	0.813008	0	1.31579
chr8:103841637:T:C:AZIN1		84.127	82.4561	68.4211	77.2727	86.5672	81.5789	86.8421	33.3333	55	100	69.5652	40	42.8571	48.8889	86.9565	53.8462	63.4615	72.0588	34.5588	64	57.971	52.8302	69.697	66.1972	65.5172	94.8718	63.1579	86.4641	67.619	76.9767	90	90.9091	88.8889	65.9091	54.6099	50.7812	31.6017	58.011	50	58.9041	26.2774	60	64.2105	91.2088	83.3333	30.0813	88.9503	78.9474
chr18:32825952:A:G:ZNF397		30.1587	51.7544	36.8421	27.2727	28.3582	50	32.8947	66.6667	15	20	13.0435	20	17.1429	16.6667	6.28019	12.8205	5.76923	20.5882	27.2059	12	11.5942	22.6415	15.1515	19.7183	24.1379	33.3333	18.4211	23.4807	23.8095	20.9302	30	29.3706	33.3333	25	12.0567	22.6562	16.8831	30.3867	0	11.6438	5.10949	4	8.42105	25.8242	18.5185	6.09756	44.7514	38.1579
chr19:54485579:A:G:CACNG8		0	0.877193	0	9.09091	4.47761	25	42.1053	0	0	0	0	0	5.71429	0	0	12.8205	26.9231	4.41176	0	14.6667	57.971	32.0755	12.1212	12.6761	1.72414	0	0	0	0	0	0	0	0	0	0	0	0	0	0	0	0	0	0	0	0	0	0	0
chr17:32963175:A:G:TMEM132E		0	0	0	0	10.4478	47.3684	22.3684	11.1111	0	0	4.34783	20	0	0	0	2.5641	1.92308	0	19.1176	12	11.5942	3.77358	6.06061	4.22535	0	15.3846	2.63158	0	0	0	0	0	0	0	0	0	0	0	0	0	0	0	0	0	0	0	0	0
chr6:31778118:T:C:HSPA1L		19.0476	7.89474	26.3158	4.54545	10.4478	10.5263	9.21053	0	5	0	13.0435	20	0	61.1111	60.8696	2.5641	5.76923	8.82353	7.35294	5.33333	1.44928	0	4.54545	4.22535	5.17241	0	2.63158	3.03867	0.952381	1.39535	0	0	0	0.757576	0.70922	0.78125	0	3.8674	25	0.684932	0.729927	4	0	7.69231	3.7037	2.84553	2.76243	1.31579
chr12:133438976:T:C:CHFR		34.9206	22.3684	10.5263	40.9091	64.1791	39.4737	40.7895	44.4444	45	20	0	0	5.71429	10	2.89855	2.5641	0	0	2.20588	1.33333	1.44928	0	1.51515	0	0	0	0	2.20994	0.952381	13.9535	30	4.8951	0	21.9697	8.51064	23.4375	2.1645	28.1768	0	0.684932	0	8	0	12.6374	1.85185	1.21951	2.76243	0
chr19:58388358:T:C:ZNF814		13.4921	14.9123	0	9.09091	16.4179	11.8421	5.26316	22.2222	0	0	8.69565	20	11.4286	12.2222	0.966184	2.5641	3.84615	0	15.4412	1.33333	1.44928	3.77358	4.54545	4.22535	3.44828	0	2.63158	4.69613	9.52381	2.55814	0	2.0979	0	8.33333	4.25532	3.125	1.7316	10.4972	0	5.47945	5.10949	12	8.42105	7.69231	0	0.406504	0.552486	2.63158
chr21:34923319:A:G:SON		93.6508	97.3684	100	95.4545	98.5075	98.6842	96.0526	88.8889	80	60	73.913	100	88.5714	76.6667	42.5121	38.4615	69.2308	75	94.8529	92	68.1159	58.4906	60.6061	56.338	48.2759	79.4872	68.4211	99.1713	93.3333	98.8372	100	98.6014	100	94.697	73.0496	96.875	81.8182	96.1326	100	91.0959	67.1533	80	50.5263	98.3516	87.037	71.9512	98.3425	100
chr13:100635311:A:G:ZIC2		0	0	0	31.8182	40.2985	9.21053	5.26316	11.1111	0	0	0	0	0	0	0	0	5.76923	2.94118	77.9412	2.66667	1.44928	5.66038	4.54545	1.40845	0	5.12821	2.63158	0	0	0	0	0	0	0	0	0	0	0	0	0	0	0	0	0	0	0	0	0
chr18:32825854:A:G:ZNF397		12.6984	34.6491	26.3158	13.6364	26.8657	15.7895	19.7368	44.4444	5	0	13.0435	40	11.4286	5.55556	1.93237	0	1.92308	4.41176	33.0882	0	2.89855	7.54717	4.54545	2.8169	1.72414	10.2564	2.63158	11.326	6.66667	21.1628	40	17.4825	33.3333	17.4242	11.3475	23.4375	4.7619	27.6243	25	7.53425	1.45985	0	2.10526	14.8352	7.40741	2.03252	23.2044	14.4737
chr1:1200166:T:C:UBE2J2		16.6667	15.7895	0	13.6364	7.46269	27.6316	1.31579	33.3333	0	0	4.34783	0	11.4286	1.11111	0.483092	0	0	0	2.20588	0	0	0	0	0	0	0	0	0.276243	0.952381	0	0	0.699301	0	0.757576	0	0	0	0	0	0	0	0	0	2.1978	1.85185	0	0	1.31579
chr11:62644279:A:G:SLC3A2		37.3016	40.7895	31.5789	63.6364	8.95522	48.6842	1.31579	55.5556	15	40	30.4348	40	25.7143	8.88889	0	0	0	0	2.20588	0	0	0	0	0	0	0	0	0.552486	1.90476	0	0	2.0979	11.1111	0	1.41844	0	22.0779	0	0	0	0	0	3.15789	0.549451	9.25926	0	0.552486	0
chr19:57967206:T:C:VN1R1		13.4921	9.21053	21.0526	22.7273	43.2836	47.3684	42.1053	55.5556	15	0	0	20	8.57143	1.11111	0	7.69231	5.76923	4.41176	51.4706	10.6667	15.942	0	6.06061	11.2676	6.89655	5.12821	0	0	0	0	0	0	0	1.51515	0.70922	0	0	1.10497	0	3.42466	1.45985	0	1.05263	0.549451	0	1.21951	0	2.63158
chr19:44981631:T:C:ZNF180		3.96825	6.57895	5.26316	0	4.47761	1.31579	1.31579	11.1111	0	0	0	0	2.85714	1.11111	0.483092	0	1.92308	1.47059	1.47059	1.33333	0	0	0	1.40845	0	0	0	0.552486	0.952381	0.232558	0	2.7972	11.1111	1.51515	0	0	1.2987	0.552486	0	0	0	0	0	0	1.85185	0	0.552486	2.63158
chr18:32825868:A:G:ZNF397		11.1111	21.4912	10.5263	13.6364	11.9403	17.1053	11.8421	44.4444	10	0	0	20	5.71429	2.22222	1.44928	0	1.92308	1.47059	16.1765	5.33333	1.44928	1.88679	1.51515	0	3.44828	7.69231	0	5.24862	1.90476	4.88372	10	6.99301	0	6.06061	6.38298	10.1562	1.2987	9.39227	25	3.42466	0.729927	0	2.10526	3.2967	5.55556	0.406504	9.39227	5.26316
chr17:80441043:A:G:NARF		80.1587	86.4035	89.4737	45.4545	28.3582	82.8947	36.8421	66.6667	0	40	43.4783	60	11.4286	17.7778	36.2319	0	0	0	0	0	0	0	0	0	0	0	0	0.276243	0	0	0	0	0	0	0	0.78125	0.865801	0.552486	0	0	0	0	0	2.1978	0	0	1.65746	0
chr15:83660750:T:C:C15orf40		5.55556	4.82456	5.26316	0	10.4478	7.89474	2.63158	11.1111	5	0	4.34783	0	0	3.33333	0.966184	2.5641	3.84615	4.41176	15.4412	2.66667	1.44928	1.88679	4.54545	4.22535	5.17241	5.12821	2.63158	3.03867	6.66667	0.232558	0	4.8951	0	3.0303	0.70922	0.78125	0	0	0	0	0	8	1.05263	3.2967	1.85185	0	4.41989	6.57895
chrY:15435242:T:C:UTY		7.14286	4.38596	0	4.54545	0	0	0	0	5	0	0	0	0	6.66667	15.942	0	0	0	0	0	0	0	0	0	0	0	0	4.69613	0	1.86047	0	3.4965	0	1.51515	1.41844	0	2.1645	1.65746	0	0	0	0	0	9.89011	3.7037	0.406504	2.76243	0
chr3:56700319:T:C:C3orf63		20.6349	21.9298	26.3158	0	1.49254	6.57895	6.57895	0	0	0	0	20	8.57143	0	0.483092	0	1.92308	0	0.735294	0	0	0	3.0303	0	0	0	0	4.69613	2.85714	0.697674	0	5.59441	0	2.27273	2.83688	0.78125	1.7316	0.552486	0	0.684932	0	0	0	1.0989	5.55556	0.406504	2.20994	3.94737
chrY:15435097:T:C:UTY		9.52381	5.26316	0	0	0	0	0	0	0	0	0	0	0	6.66667	16.9082	0	0	0	0	0	0	0	0	0	0	0	0	1.38122	1.90476	0.697674	0	2.0979	0	1.51515	0.70922	1.5625	4.7619	1.65746	0	0.684932	0	4	4.21053	7.14286	3.7037	0.406504	3.8674	0
chr11:63987055:A:G:FERMT3		88.0952	64.4737	73.6842	4.54545	4.47761	19.7368	18.4211	11.1111	15	20	26.087	20	8.57143	55.5556	85.9903	2.5641	1.92308	5.88235	0.735294	4	5.7971	1.88679	7.57576	4.22535	6.89655	15.3846	5.26316	33.4254	4.7619	22.7907	10	19.5804	0	12.1212	12.0567	7.03125	4.7619	7.18232	50	12.3288	2.18978	16	12.6316	62.0879	7.40741	2.43902	20.9945	6.57895
chrY:15435224:T:C:UTY		3.96825	3.07018	0	0	1.49254	0	0	0	5	0	0	0	0	7.77778	14.4928	0	0	0	0	0	0	0	0	0	0	0	0	3.59116	0	2.09302	0	4.8951	0	2.27273	0.70922	0.78125	4.7619	1.65746	0	0.684932	0	4	0	10.989	3.7037	0	3.31492	0
chr21:34634936:A:G:IFNAR2		23.8095	25.8772	26.3158	0	5.97015	9.21053	13.1579	11.1111	0	0	8.69565	20	5.71429	33.3333	28.5024	5.12821	7.69231	7.35294	16.1765	9.33333	7.24638	7.54717	13.6364	8.4507	13.7931	17.9487	13.1579	15.7459	8.57143	31.6279	0	16.7832	0	15.9091	9.92908	14.0625	3.8961	17.6796	25	7.53425	2.18978	20	9.47368	30.7692	7.40741	1.62602	25.9669	6.57895
chr2:27522496:A:G:TRIM54		0	0	0	4.54545	1.49254	0	5.26316	11.1111	0	0	4.34783	0	11.4286	1.11111	0	0	3.84615	0	0	18.6667	8.69565	0	0	0	0	0	0	0	29.5238	1.16279	0	0	0	0	0.70922	0	0	0	0	83.5616	77.3723	0	0	0	7.40741	87.8049	0	1.31579
chr19:44980960:T:C:ZNF180		28.5714	29.8246	36.8421	22.7273	19.403	28.9474	19.7368	44.4444	15	0	13.0435	40	14.2857	11.1111	0	0	9.61538	4.41176	14.7059	5.33333	5.7971	3.77358	3.0303	8.4507	6.89655	0	0	7.18232	3.80952	7.44186	10	6.29371	11.1111	3.78788	2.83688	6.25	3.8961	4.97238	0	0.684932	0	4	2.10526	4.94505	3.7037	0	14.9171	2.63158
chr20:36147533:T:C:BLCAP		92.0635	98.2456	100	100	97.0149	98.6842	98.6842	77.7778	85	100	86.9565	100	85.7143	94.4444	72.4638	92.3077	100	97.0588	100	98.6667	98.5507	96.2264	100	98.5915	96.5517	92.3077	97.3684	95.3039	98.0952	90.2326	100	96.5035	100	93.9394	82.2695	92.1875	91.7749	91.7127	100	96.5753	78.8321	96	69.4737	96.1538	83.3333	45.5285	97.2376	97.3684
chr19:5684044:A:G:HSD11B1L		1.5873	0.438596	0	0	17.9104	18.4211	13.1579	0	0	0	0	0	0	0	0	5.12821	15.3846	7.35294	50.7353	34.6667	26.087	3.77358	10.6061	22.5352	3.44828	0	0	0	0.952381	0	0	0.699301	0	0	0	0	0	0	0	0	0	0	0	0	0	0	0.552486	1.31579
chr1:156449106:T:C:MEF2D		47.619	51.7544	21.0526	27.2727	22.3881	39.4737	28.9474	33.3333	40	20	43.4783	60	20	8.88889	55.5556	12.8205	23.0769	17.6471	14.7059	24	20.2899	20.7547	13.6364	30.9859	20.6897	23.0769	18.4211	41.1602	7.61905	60.2326	30	38.4615	77.7778	38.6364	14.1844	27.3438	6.92641	30.9392	0	28.7671	16.0584	16	8.42105	45.0549	18.5185	22.3577	47.5138	35.5263
chr11:66523884:A:G:C11orf80		7.93651	8.33333	21.0526	31.8182	16.4179	22.3684	14.4737	33.3333	10	0	4.34783	40	11.4286	1.11111	0	0	1.92308	0	69.8529	5.33333	7.24638	0	0	1.40845	0	0	0	1.38122	6.66667	0.232558	10	6.99301	0	1.51515	2.12766	1.5625	12.987	0.552486	0	0	0	20	0	0.549451	7.40741	0	2.20994	2.63158
chrX:100910986:T:C:ARMCX2		0	1.31579	0	9.09091	19.403	26.3158	19.7368	0	5	0	17.3913	0	2.85714	2.22222	0.483092	2.5641	9.61538	10.2941	27.2059	6.66667	13.0435	7.54717	13.6364	16.9014	6.89655	15.3846	7.89474	3.8674	6.66667	14.186	10	7.69231	22.2222	9.84848	2.12766	8.59375	0.865801	8.28729	25	8.90411	8.0292	8	0	6.04396	3.7037	1.21951	14.9171	13.1579
chr19:18182020:T:C:IL12RB1		44.4444	41.2281	63.1579	0	0	0	7.89474	0	0	0	13.0435	20	2.85714	73.3333	60.8696	0	0	0	0	0	0	0	0	0	0	0	0	1.10497	0	1.16279	0	0	0	0	4.25532	1.5625	0.4329	0	0	0	0.729927	4	0	18.1319	0	0	0	0
chr13:46090366:A:G:COG3		51.5873	35.9649	36.8421	13.6364	29.8507	39.4737	55.2632	11.1111	35	20	17.3913	0	37.1429	16.6667	3.86473	7.69231	5.76923	10.2941	2.20588	9.33333	4.34783	15.0943	6.06061	11.2676	5.17241	28.2051	10.5263	45.5801	17.1429	39.5349	50	51.7483	22.2222	20.4545	17.0213	17.9688	15.5844	14.3646	50	27.3973	6.56934	20	10.5263	47.8022	20.3704	10.5691	53.0387	31.5789
chr7:99091153:T:C:ZNF394		12.6984	16.6667	26.3158	22.7273	10.4478	25	9.21053	0	15	20	8.69565	0	5.71429	26.6667	29.9517	10.2564	9.61538	4.41176	12.5	12	20.2899	13.2075	16.6667	11.2676	5.17241	12.8205	13.1579	16.8508	13.3333	16.5116	10	13.2867	11.1111	15.9091	14.1844	13.2812	7.79221	11.0497	25	8.90411	8.0292	8	12.6316	20.8791	9.25926	2.43902	19.8895	18.4211
chr10:102777347:T:C:PDZD7		4.7619	5.26316	21.0526	4.54545	4.47761	15.7895	21.0526	33.3333	5	0	8.69565	20	0	4.44444	0.483092	53.8462	86.5385	79.4118	83.0882	90.6667	88.4058	66.0377	87.8788	81.6901	72.4138	94.8718	89.4737	2.48619	0.952381	0	0	0.699301	0	2.27273	0	0	0	0	0	0	0	4	0	1.0989	0	0	3.31492	0
chr17:73886876:T:C:TRIM65		3.1746	3.94737	0	4.54545	16.4179	26.3158	10.5263	0	10	20	4.34783	0	5.71429	8.88889	2.89855	2.5641	13.4615	29.4118	13.2353	24	13.0435	11.3208	13.6364	16.9014	13.7931	28.2051	21.0526	15.4696	4.7619	19.0698	0	13.2867	22.2222	19.697	7.80142	14.0625	13.4199	13.8122	0	19.863	8.0292	12	18.9474	28.022	25.9259	7.72358	32.0442	18.4211
chr3:147128741:A:G:ZIC1		0	0	0	45.4545	94.0299	46.0526	57.8947	66.6667	5	20	30.4348	0	54.2857	0	0	5.12821	25	35.2941	70.5882	40	28.9855	35.8491	21.2121	40.8451	20.6897	38.4615	10.5263	2.48619	0	0.232558	0	0	0	0	0	0	0	0	0	0	0	0	13.6842	0	1.85185	0	0	0
chr8:67590160:A:G:C8orf44		30.1587	36.4035	26.3158	18.1818	49.2537	60.5263	39.4737	22.2222	25	0	17.3913	20	17.1429	21.1111	8.21256	35.8974	30.7692	39.7059	58.0882	36	39.1304	33.9623	30.303	39.4366	24.1379	33.3333	31.5789	17.4033	8.57143	37.6744	40	19.5804	44.4444	33.3333	19.1489	28.125	18.1818	24.8619	25	10.274	7.29927	32	12.6316	32.967	11.1111	5.28455	44.7514	30.2632
chr2:201750058:T:C:PPIL3		93.6508	91.2281	100	45.4545	91.0448	88.1579	86.8421	66.6667	55	60	56.5217	80	80	61.1111	9.17874	41.0256	50	51.4706	80.1471	44	60.8696	49.0566	68.1818	49.2958	37.931	66.6667	39.4737	68.7845	80	76.7442	100	75.5245	88.8889	71.9697	67.3759	63.2812	67.5325	51.9337	100	57.5342	23.3577	68	33.6842	74.7253	81.4815	25.2033	95.0276	96.0526
chr21:47742652:T:C:C21orf58		42.0635	35.0877	36.8421	22.7273	22.3881	19.7368	0	11.1111	10	20	13.0435	40	5.71429	2.22222	1.44928	0	0	4.41176	7.35294	4	1.44928	0	1.51515	7.04225	1.72414	0	0	1.9337	0	4.18605	0	5.59441	0	2.27273	4.25532	2.34375	4.7619	2.20994	0	0	0	0	0	3.84615	1.85185	0.406504	2.20994	5.26316
chr6:31777960:T:C:HSPA1L		15.0794	6.14035	15.7895	0	5.97015	3.94737	2.63158	0	0	0	0	0	0	48.8889	61.3527	5.12821	3.84615	1.47059	0.735294	1.33333	1.44928	0	1.51515	1.40845	5.17241	10.2564	0	2.48619	1.90476	1.62791	0	0.699301	0	2.27273	0	0.78125	0	0.552486	25	1.36986	0	16	0	8.24176	0	1.21951	1.10497	0
chr13:46090371:A:G:COG3		97.619	96.4912	89.4737	95.4545	91.0448	97.3684	94.7368	77.7778	85	100	78.2609	40	88.5714	95.5556	23.1884	30.7692	44.2308	63.2353	52.9412	57.3333	49.2754	33.9623	42.4242	47.8873	39.6552	66.6667	50	100	99.0476	98.8372	100	100	100	94.697	97.1631	97.6562	89.6104	93.9227	100	91.0959	60.5839	76	88.4211	96.1538	100	84.5528	99.4475	100
chr4:2709946:A:G:FAM193A		3.96825	0.877193	0	4.54545	2.98507	14.4737	1.31579	11.1111	0	0	0	0	0	0	0.966184	2.5641	0	0	2.94118	0	0	0	0	0	1.72414	0	0	0.552486	0	0.930233	0	2.7972	0	2.27273	1.41844	0	0.4329	1.10497	0	0	0	0	0	1.64835	0	0	3.31492	2.63158
chr3:432745:A:G:CHL1		0.793651	2.63158	0	4.54545	10.4478	38.1579	55.2632	11.1111	5	40	0	0	0	0	0	2.5641	13.4615	11.7647	4.41176	10.6667	23.1884	13.2075	9.09091	14.0845	8.62069	10.2564	10.5263	18.5083	0.952381	4.88372	10	13.986	0	34.0909	12.766	28.9062	2.1645	30.9392	0	12.3288	0	0	0	5.49451	12.963	0	72.9282	11.8421
chr22:45204936:A:G:ARHGAP8		0	0	0	18.1818	0	1.31579	0	0	10	0	0	0	2.85714	7.77778	0	0	0	0	0	0	0	0	0	0	0	0	0	0	0	0	0	23.7762	0	0	7.0922	0	1.7316	0	25	0	0	48	0	0.549451	1.85185	0	0	0
chr13:100915080:A:G:PCCA		11.1111	6.57895	5.26316	27.2727	44.7761	27.6316	31.5789	33.3333	25	0	17.3913	0	28.5714	8.88889	0.483092	7.69231	19.2308	11.7647	52.2059	10.6667	18.8406	9.43396	12.1212	12.6761	10.3448	7.69231	13.1579	41.4365	20	53.7209	70	41.2587	55.5556	49.2424	34.0426	60.1562	12.987	65.1934	25	13.0137	9.48905	28	14.7368	17.5824	9.25926	4.47154	34.2541	28.9474
chr1:2493242:A:G:TNFRSF14		24.6032	27.193	10.5263	18.1818	22.3881	27.6316	18.4211	22.2222	5	20	8.69565	0	14.2857	38.8889	31.401	5.12821	13.4615	5.88235	18.3824	17.3333	10.1449	3.77358	7.57576	7.04225	1.72414	5.12821	10.5263	30.1105	26.6667	43.4884	40	24.4755	33.3333	71.9697	38.2979	68.75	19.9134	65.7459	75	13.0137	10.219	16	12.6316	48.3516	24.0741	4.06504	32.5967	63.1579
chr10:97146804:T:C:SORBS1		0	0	0	9.09091	40.2985	18.4211	30.2632	0	0	0	0	0	0	0	0	0	1.92308	1.47059	0	0	1.44928	0	1.51515	1.40845	0	2.5641	0	3.59116	0	59.5349	60	2.0979	0	32.5758	14.1844	49.2188	1.2987	55.2486	0	1.36986	0.729927	0	0	2.1978	0	4.06504	28.7293	2.63158
chr19:58197870:A:G:ZNF551		33.3333	41.6667	36.8421	31.8182	29.8507	13.1579	7.89474	33.3333	5	0	8.69565	40	14.2857	0	0	2.5641	0	0	19.1176	1.33333	0	0	0	0	0	0	0	0.276243	0	0.232558	10	0	0	1.51515	0	0.78125	0	2.76243	0	0	0	0	0	0.549451	0	0	0.552486	0
chr10:97146787:T:C:SORBS1		0.793651	0.877193	0	9.09091	80.597	44.7368	68.4211	0	0	20	0	0	0	0	0	0	1.92308	4.41176	0	2.66667	1.44928	0	0	5.6338	0	2.5641	0	9.11602	0	53.9535	50	4.1958	0	53.7879	21.9858	52.3438	1.2987	55.2486	0	14.3836	6.56934	0	0	1.0989	0	19.1057	59.6685	3.94737
chr15:65426084:T:C:PDCD7		5.55556	6.14035	0	18.1818	17.9104	35.5263	15.7895	11.1111	35	20	17.3913	0	14.2857	17.7778	1.44928	5.12821	9.61538	2.94118	49.2647	13.3333	15.942	3.77358	6.06061	12.6761	8.62069	5.12821	5.26316	17.1271	10.4762	26.7442	30	18.1818	22.2222	10.6061	6.38298	14.0625	21.645	18.232	25	6.84932	0.729927	0	3.15789	17.5824	25.9259	3.25203	27.0718	43.4211
chr6:31779282:T:C:HSPA1L		5.55556	7.01754	10.5263	0	4.47761	1.31579	9.21053	0	0	0	4.34783	0	0	25.5556	55.0725	0	5.76923	5.88235	2.20588	6.66667	7.24638	0	3.0303	15.493	3.44828	0	0	0.276243	0.952381	0.465116	0	0.699301	11.1111	0.757576	2.12766	0.78125	0	1.10497	0	0	0	4	0	0.549451	0	1.62602	0.552486	1.31579
chr21:34634993:A:G:IFNAR2		9.52381	7.45614	15.7895	0	7.46269	14.4737	9.21053	0	5	0	4.34783	0	2.85714	35.5556	46.8599	23.0769	21.1538	23.5294	24.2647	18.6667	20.2899	24.5283	28.7879	22.5352	6.89655	30.7692	31.5789	19.6133	4.7619	22.3256	10	27.2727	11.1111	15.1515	11.3475	13.2812	9.52381	14.9171	0	17.8082	8.75912	16	22.1053	42.3077	18.5185	3.25203	37.0166	17.1053
chr13:52991226:T:C:VPS36		7.14286	8.77193	15.7895	9.09091	8.95522	19.7368	10.5263	0	5	0	4.34783	0	8.57143	4.44444	0.483092	7.69231	21.1538	13.2353	21.3235	14.6667	20.2899	15.0943	15.1515	11.2676	3.44828	12.8205	2.63158	6.62983	5.71429	4.88372	0	5.59441	11.1111	12.8788	5.67376	12.5	10.3896	10.4972	0	13.0137	4.37956	16	7.36842	17.5824	7.40741	1.62602	9.94475	17.1053
chr1:934659:T:C:HES4		3.96825	1.31579	15.7895	9.09091	53.7313	73.6842	35.5263	11.1111	15	0	43.4783	40	20	17.7778	20.7729	43.5897	63.4615	64.7059	13.2353	62.6667	53.6232	32.0755	57.5758	67.6056	74.1379	33.3333	63.1579	34.5304	9.52381	55.1163	50	41.2587	33.3333	33.3333	17.0213	29.6875	21.645	32.0442	0	44.5205	37.2263	36	21.0526	46.7033	33.3333	18.6992	46.4088	22.3684
chr12:58019217:A:G:SLC26A10		0	0.438596	0	9.09091	44.7761	61.8421	53.9474	100	0	0	8.69565	60	25.7143	26.6667	0	51.2821	82.6923	67.6471	100	97.3333	84.058	67.9245	81.8182	63.3803	55.1724	41.0256	34.2105	53.8674	26.6667	99.3023	90	42.6573	77.7778	77.2727	44.6809	94.5312	23.8095	94.4751	50	41.7808	55.4745	28	7.36842	80.7692	35.1852	17.0732	69.6133	47.3684
chr2:152127213:T:C:NMI		27.7778	13.5965	15.7895	0	10.4478	5.26316	7.89474	0	0	40	0	0	5.71429	38.8889	23.1884	10.2564	3.84615	7.35294	1.47059	6.66667	8.69565	5.66038	3.0303	7.04225	6.89655	17.9487	5.26316	18.5083	10.4762	8.37209	10	11.8881	0	12.1212	18.4397	11.7188	11.6883	9.94475	25	1.36986	4.37956	8	3.15789	8.79121	14.8148	7.72358	25.9669	3.94737
chr1:149859212:T:C:HIST2H2AB		7.14286	9.64912	5.26316	0	0	0	0	0	0	0	0	0	2.85714	0	2.89855	0	0	0	0	0	0	0	0	0	0	0	0	0	0	0	0	0	0	0	0	0	0	0	0	0	0	4	0	0	0	0	0	0
chr19:44980911:T:C:ZNF180		24.6032	35.5263	26.3158	22.7273	17.9104	31.5789	13.1579	22.2222	15	0	17.3913	20	17.1429	2.22222	1.93237	2.5641	7.69231	4.41176	10.2941	2.66667	5.7971	3.77358	3.0303	9.85915	3.44828	2.5641	2.63158	7.45856	3.80952	6.51163	10	4.1958	0	2.27273	5.67376	4.6875	1.2987	3.31492	0	2.73973	0	8	3.15789	6.04396	5.55556	1.21951	17.1271	9.21053
chr7:157929361:T:C:PTPRN2		0	0.877193	0	36.3636	16.4179	35.5263	57.8947	22.2222	0	0	0	20	0	0	0	41.0256	61.5385	58.8235	11.7647	73.3333	72.4638	39.6226	57.5758	70.4225	43.1034	15.3846	34.2105	0	3.80952	0	0	0	0	1.51515	0.70922	0	0.4329	0.552486	0	0	0	0	0	0	3.7037	0	0.552486	0
chr12:123466262:A:G:ARL6IP4		98.4127	93.8596	84.2105	100	98.5075	100	100	100	100	100	100	100	88.5714	98.8889	94.2029	100	100	100	100	100	100	100	100	100	98.2759	100	100	95.0276	91.4286	98.1395	100	98.6014	100	97.7273	86.5248	96.875	80.5195	96.1326	75	93.1507	81.0219	96	95.7895	98.3516	98.1481	84.5528	100	100
chr21:34634871:A:G:IFNAR2		40.4762	45.1754	73.6842	4.54545	28.3582	51.3158	43.4211	33.3333	15	100	21.7391	60	17.1429	72.2222	74.8792	43.5897	40.3846	52.9412	46.3235	38.6667	37.6812	50.9434	60.6061	63.3803	36.2069	74.359	47.3684	47.5138	21.9048	39.5349	20	41.2587	44.4444	36.3636	31.2057	30.4688	28.1385	37.0166	50	34.2466	27.7372	36	52.6316	73.0769	31.4815	5.28455	75.6906	36.8421
chr17:46198763:A:G:SNX11		74.6032	45.614	47.3684	45.4545	50.7463	77.6316	72.3684	55.5556	40	100	52.1739	0	25.7143	43.3333	67.6329	35.8974	67.3077	57.3529	43.3824	80	71.0145	41.5094	54.5455	53.5211	51.7241	71.7949	50	46.4088	16.1905	40.4651	30	46.8531	33.3333	33.3333	21.9858	32.0312	18.1818	32.5967	25	25.3425	10.9489	36	21.0526	58.7912	31.4815	9.7561	61.326	28.9474
chr12:51873908:A:G:SLC4A8		0	0.438596	10.5263	4.54545	26.8657	19.7368	25	11.1111	5	0	0	80	0	0	0	2.5641	19.2308	5.88235	10.2941	32	46.3768	30.1887	39.3939	4.22535	5.17241	12.8205	26.3158	0	1.90476	0	0	0	0	0	0	0	0	0	0	0	0	0	0	0.549451	0	0	0	5.26316
chr18:48723469:T:C:MEX3C	yes	23.0159	20.1754	0	0	7.46269	10.5263	1.31579	0	0	0	0	0	2.85714	0	0	0	0	0	0	0	0	0	0	0	0	0	0	0	0	0	0	0	0	0	0	0	0	0	0	0	0	0	0	0	0	0	0	0
chr17:7557988:A:G:ATP1B2		7.14286	0.438596	5.26316	81.8182	74.6269	92.1053	97.3684	66.6667	20	60	0	60	2.85714	4.44444	1.44928	76.9231	82.6923	97.0588	74.2647	93.3333	82.6087	73.5849	90.9091	87.3239	89.6552	69.2308	81.5789	26.5193	9.52381	6.97674	0	21.6783	33.3333	28.0303	14.8936	17.1875	2.5974	18.7845	50	18.4932	5.83942	32	1.05263	17.033	3.7037	3.65854	58.5635	43.4211
chrX:54955567:A:G:TRO		11.1111	8.33333	5.26316	81.8182	74.6269	86.8421	85.5263	88.8889	15	80	47.8261	80	40	6.66667	0	43.5897	69.2308	51.4706	71.3235	92	84.058	43.3962	87.8788	57.7465	50	46.1538	63.1579	17.6796	2.85714	26.2791	20	24.4755	77.7778	15.9091	7.0922	14.8438	2.5974	4.41989	0	11.6438	0.729927	24	7.36842	16.4835	3.7037	8.94309	35.3591	50
chr10:92662074:A:G:RPP30		19.8413	25.4386	36.8421	18.1818	28.3582	26.3158	36.8421	22.2222	15	20	4.34783	40	8.57143	7.77778	0	7.69231	25	22.0588	33.0882	21.3333	37.6812	11.3208	4.54545	30.9859	15.5172	10.2564	13.1579	11.8785	7.61905	9.76744	0	9.79021	22.2222	9.09091	4.25532	8.59375	5.19481	8.28729	0	2.05479	0	4	4.21053	6.04396	18.5185	1.62602	14.3646	14.4737
chr1:985878:A:G:AGRN		1.5873	0.438596	0	36.3636	23.8806	30.2632	30.2632	11.1111	0	20	8.69565	0	14.2857	1.11111	0	5.12821	0	0	0	4	0	0	1.51515	0	1.72414	5.12821	2.63158	1.9337	0	2.7907	0	0.699301	0	2.27273	0.70922	1.5625	0.4329	2.20994	25	0.684932	1.45985	12	0	5.49451	1.85185	1.21951	0.552486	0
chr17:73916430:T:C:FBF1		22.2222	14.0351	21.0526	31.8182	41.791	32.8947	25	22.2222	10	40	30.4348	0	2.85714	3.33333	4.83092	7.69231	15.3846	25	5.88235	9.33333	14.4928	11.3208	13.6364	23.9437	25.8621	23.0769	7.89474	11.326	2.85714	5.11628	10	13.2867	0	5.30303	1.41844	7.8125	3.8961	6.62983	25	3.42466	0	12	0	12.0879	7.40741	0.406504	25.9669	11.8421
chr19:58196709:A:G:ZNF551		29.3651	37.7193	31.5789	40.9091	14.9254	42.1053	13.1579	44.4444	10	0	0	40	34.2857	3.33333	0	0	0	0	50	0	0	0	0	1.40845	0	0	0	0.276243	0.952381	0	0	0	0	0	0	1.5625	0.4329	1.65746	25	0	0	0	0	1.0989	1.85185	0	1.65746	0
chr21:34922768:A:G:SON		46.8254	40.3509	26.3158	22.7273	47.7612	47.3684	31.5789	77.7778	25	40	30.4348	40	25.7143	10	12.5604	12.8205	15.3846	23.5294	50.7353	30.6667	26.087	7.54717	7.57576	9.85915	8.62069	38.4615	5.26316	55.2486	18.0952	85.1163	70	58.7413	66.6667	43.9394	34.7518	63.2812	16.8831	60.221	75	32.1918	20.438	20	7.36842	75.8242	46.2963	21.1382	78.453	51.3158
chr10:97146790:T:C:SORBS1		1.5873	0	0	9.09091	73.1343	40.7895	64.4737	0	0	20	0	0	0	0	0	5.12821	5.76923	4.41176	0	2.66667	0	1.88679	0	4.22535	0	2.5641	0	4.69613	0	48.1395	40	2.0979	0	42.4242	13.4752	43.75	1.2987	41.989	0	12.3288	2.91971	0	0	2.74725	0	9.7561	48.6188	2.63158
chr13:100915063:A:G:PCCA		3.96825	3.07018	0	4.54545	20.8955	23.6842	18.4211	22.2222	20	0	13.0435	0	8.57143	4.44444	0	2.5641	3.84615	2.94118	33.8235	6.66667	8.69565	7.54717	3.0303	8.4507	5.17241	5.12821	13.1579	20.7182	13.3333	30.2326	40	20.979	22.2222	26.5152	16.3121	34.375	7.35931	40.3315	25	3.42466	1.45985	16	3.15789	12.6374	5.55556	3.25203	14.3646	13.1579
chr10:97146840:T:C:SORBS1		0	0.438596	0	9.09091	70.1493	40.7895	60.5263	0	0	0	0	0	0	0	0	12.8205	17.3077	27.9412	1.47059	20	8.69565	7.54717	4.54545	32.3944	5.17241	10.2564	5.26316	11.326	0	72.093	20	12.5874	11.1111	65.9091	27.6596	53.9062	1.7316	64.0884	0	28.0822	16.0584	0	0	7.69231	3.7037	29.2683	85.6354	6.57895
chr1:149859202:T:C:HIST2H2AB		13.4921	14.0351	5.26316	0	0	0	0	0	0	0	0	0	0	0	1.44928	0	0	0	0	0	0	0	0	0	0	0	0	0	0	0	0	0	0	0	0	0	0	0	0	0	0	0	0	0	0	0	0	0
chr12:133438975:T:C:CHFR		10.3175	7.01754	5.26316	22.7273	50.7463	21.0526	18.4211	11.1111	5	0	0	20	5.71429	4.44444	2.41546	0	0	0	2.20588	0	1.44928	0	1.51515	0	0	0	0	1.38122	0	16.9767	20	2.0979	0	21.9697	9.21986	25	0.865801	30.3867	0	0.684932	0.729927	4	0	7.14286	1.85185	0.406504	2.76243	0
chr5:159703353:T:C:CCNJL		1.5873	4.82456	0	4.54545	0	0	0	0	5	0	0	0	0	0	33.3333	0	0	0	5.14706	0	0	0	0	0	0	0	0	0	0	0	0	0	0	0	0.70922	0	0	0	0	0	0	0	0	0	0	0	0	0
chr6:102337689:A:G:GRIK2		0	0	0	9.09091	13.4328	60.5263	72.3684	33.3333	0	0	4.34783	20	0	0	0	7.69231	36.5385	19.1176	97.0588	48	52.1739	20.7547	43.9394	32.3944	8.62069	12.8205	13.1579	0.828729	0	0	0	0	11.1111	2.27273	0.70922	0	0	0	0	4.79452	0	0	0	0	0	0	10.4972	0
chr21:34923159:A:G:SON		84.9206	76.3158	68.4211	77.2727	76.1194	75	75	88.8889	65	40	56.5217	100	37.1429	23.3333	17.3913	20.5128	25	29.4118	36.0294	48	33.3333	20.7547	27.2727	26.7606	27.5862	43.5897	28.9474	69.337	40.9524	66.2791	80	70.6294	55.5556	46.9697	29.7872	53.9062	24.2424	49.7238	50	40.411	21.8978	36	17.8947	78.022	66.6667	20.7317	82.3204	64.4737
chr1:247263716:T:C:ZNF669		30.9524	33.3333	15.7895	18.1818	17.9104	40.7895	10.5263	44.4444	20	40	13.0435	60	20	8.88889	2.41546	0	5.76923	0	23.5294	1.33333	4.34783	1.88679	3.0303	7.04225	3.44828	5.12821	2.63158	13.2597	0	3.25581	0	19.5804	44.4444	3.0303	1.41844	5.46875	0.4329	2.20994	25	0.684932	0	4	0	4.94505	11.1111	0.406504	9.94475	11.8421
chr10:97146835:T:C:SORBS1		0.793651	0.438596	0	4.54545	58.209	30.2632	46.0526	0	0	0	0	0	0	0	0	5.12821	7.69231	11.7647	1.47059	12	7.24638	5.66038	3.0303	14.0845	3.44828	5.12821	2.63158	8.01105	0	78.3721	60	5.59441	0	53.7879	21.2766	62.5	0.865801	67.4033	0	8.21918	3.64964	0	0	6.59341	1.85185	8.94309	56.9061	3.94737
chr19:44793240:T:C:ZNF235		33.3333	35.5263	52.6316	22.7273	43.2836	30.2632	17.1053	33.3333	15	40	13.0435	40	28.5714	8.88889	0	0	0	2.94118	5.88235	2.66667	1.44928	1.88679	0	0	0	0	0	1.9337	1.90476	1.62791	0	0.699301	0	12.8788	3.5461	3.90625	0.4329	1.10497	0	0	0.729927	0	0	3.84615	0	0	5.52486	0
chr15:23891286:T:C:MAGEL2		0	0	0	9.09091	11.9403	38.1579	15.7895	11.1111	60	0	4.34783	0	22.8571	0	0	0	0	0	0	0	1.44928	0	22.7273	5.6338	0	0	0	0	0	0	0	0	0	0	0	0	0	0	0	0	0	0	0	0	0	0	0	1.31579
chrX:100910985:T:C:ARMCX2		0	1.31579	0	18.1818	19.403	34.2105	17.1053	0	0	0	8.69565	20	8.57143	3.33333	0.483092	5.12821	13.4615	10.2941	41.9118	8	15.942	7.54717	10.6061	18.3099	8.62069	15.3846	5.26316	4.69613	0	19.5349	10	7.69231	33.3333	15.1515	3.5461	10.1562	2.1645	11.6022	0	13.0137	5.10949	0	0	9.34066	5.55556	1.62602	17.6796	13.1579
chr1:110256304:A:G:GSTM5		42.0635	41.2281	0	36.3636	49.2537	40.7895	86.8421	0	10	40	17.3913	0	14.2857	53.3333	0.483092	100	96.1538	100	88.9706	96	97.1014	94.3396	92.4242	95.7746	98.2759	100	78.9474	77.6243	45.7143	80.2326	100	74.1259	77.7778	68.9394	56.0284	84.375	43.29	69.6133	75	69.1781	24.8175	68	15.7895	87.9121	62.963	21.5447	86.7403	100
chr5:79769577:A:G:ZFYVE16		24.6032	25	5.26316	40.9091	25.3731	17.1053	31.5789	11.1111	10	60	21.7391	0	14.2857	12.2222	17.8744	5.12821	1.92308	7.35294	3.67647	2.66667	2.89855	7.54717	3.0303	2.8169	0	28.2051	13.1579	17.1271	4.7619	5.81395	10	25.8741	11.1111	6.81818	7.80142	5.46875	1.7316	3.8674	25	2.73973	1.45985	12	4.21053	14.2857	3.7037	4.47154	11.6022	5.26316
chr7:39990302:A:G:CDK13		78.5714	70.614	63.1579	59.0909	67.1642	92.1053	68.4211	66.6667	60	60	56.5217	80	51.4286	12.2222	9.66184	2.5641	1.92308	7.35294	30.1471	8	5.7971	1.88679	3.0303	7.04225	5.17241	5.12821	2.63158	34.2541	13.3333	33.7209	70	25.8741	33.3333	18.1818	11.3475	21.875	20.7792	26.5193	25	7.53425	2.18978	4	0	28.022	20.3704	6.50407	41.4365	51.3158
chr10:79397298:T:C:KCNMA1		0	0.877193	0	31.8182	73.1343	80.2632	81.5789	55.5556	45	20	30.4348	20	22.8571	68.8889	28.0193	71.7949	86.5385	83.8235	63.2353	97.3333	95.6522	71.6981	72.7273	80.2817	65.5172	69.2308	78.9474	51.105	37.1429	95.814	80	56.6434	77.7778	96.2121	64.539	92.9688	44.1558	96.6851	100	6.16438	0.729927	20	49.4737	51.0989	87.037	39.4309	55.8011	68.4211
chr4:17805279:T:C:DCAF16		51.5873	60.0877	36.8421	63.6364	65.6716	81.5789	63.1579	77.7778	50	20	39.1304	100	48.5714	25.5556	11.5942	46.1538	44.2308	52.9412	72.7941	66.6667	55.0725	60.3774	63.6364	59.1549	50	76.9231	50	58.8398	26.6667	45.3488	40	55.9441	44.4444	59.0909	33.3333	42.9688	31.6017	43.0939	25	49.3151	24.0876	56	23.1579	58.2418	62.963	15.8537	84.5304	77.6316
chr19:21301016:A:G:ZNF714		35.7143	25	21.0526	13.6364	11.9403	18.4211	6.57895	33.3333	45	0	4.34783	20	31.4286	0	0	2.5641	3.84615	2.94118	17.6471	1.33333	1.44928	0	4.54545	2.8169	3.44828	2.5641	0	1.10497	7.61905	0	0	0.699301	0	0	0	0	7.79221	0	0	0	0	0	0	0.549451	1.85185	0	0.552486	17.1053
chr21:34923225:A:G:SON		51.5873	50.4386	36.8421	59.0909	82.0896	72.3684	67.1053	55.5556	50	20	17.3913	80	20	21.1111	18.8406	7.69231	17.3077	22.0588	43.3824	45.3333	20.2899	11.3208	21.2121	28.169	20.6897	33.3333	26.3158	63.5359	28.5714	81.8605	60	65.7343	77.7778	39.3939	29.7872	62.5	13.4199	56.3536	25	34.9315	15.3285	40	10.5263	67.033	59.2593	23.5772	72.3757	65.7895
chr14:61545606:A:G:SLC38A6		2.38095	3.07018	0	36.3636	65.6716	46.0526	52.6316	55.5556	5	20	8.69565	0	45.7143	52.2222	0.966184	66.6667	86.5385	88.2353	97.7941	90.6667	89.8551	64.1509	78.7879	91.5493	86.2069	51.2821	55.2632	45.0276	30.4762	65.1163	80	39.8601	44.4444	61.3636	32.6241	75	8.65801	79.558	50	16.4384	8.0292	28	5.26316	54.3956	24.0741	12.6016	70.7182	53.9474
chr11:46894969:T:C:LRP4		0	0.438596	0	22.7273	46.2687	63.1579	78.9474	0	5	0	17.3913	20	5.71429	2.22222	0	43.5897	55.7692	79.4118	11.7647	73.3333	57.971	41.5094	39.3939	56.338	74.1379	38.4615	34.2105	0	0.952381	0	0	0	0	0	1.41844	0.78125	0	0	0	2.05479	3.64964	0	0	7.69231	0	0.406504	10.4972	1.31579
chr11:66523897:A:G:C11orf80		0	3.07018	21.0526	4.54545	2.98507	13.1579	3.94737	0	5	0	0	60	0	0	0.483092	0	3.84615	0	40.4412	5.33333	1.44928	0	1.51515	0	0	0	0	0	0.952381	0.697674	10	2.0979	0	1.51515	0	0	6.06061	0.552486	0	1.36986	0	4	0	0.549451	5.55556	0	1.65746	2.63158
chr1:110256296:A:G:GSTM5		28.5714	27.6316	0	27.2727	34.3284	32.8947	78.9474	0	5	40	13.0435	0	14.2857	14.4444	0.483092	92.3077	90.3846	97.0588	74.2647	89.3333	92.7536	88.6792	77.2727	91.5493	89.6552	92.3077	55.2632	59.6685	27.619	59.3023	40	51.7483	100	40.9091	26.2411	66.4062	26.4069	50.2762	75	58.2192	18.2482	44	10.5263	68.1319	40.7407	10.5691	72.3757	100
chrX:153579950:T:C:FLNA		94.4444	79.386	94.7368	100	100	100	97.3684	100	80	100	100	100	100	96.6667	99.5169	97.4359	100	100	100	100	100	98.1132	100	100	100	100	100	100	100	100	100	100	100	96.9697	85.8156	100	100	100	100	100	100	100	100	100	92.5926	100	100	100
chr19:23542304:T:C:ZNF91		15.0794	26.3158	10.5263	31.8182	35.8209	47.3684	51.3158	55.5556	40	0	8.69565	60	20	13.3333	0.483092	28.2051	40.3846	41.1765	80.1471	32	39.1304	35.8491	22.7273	39.4366	41.3793	15.3846	10.5263	19.0608	14.2857	13.4884	30	28.6713	33.3333	27.2727	17.0213	23.4375	14.2857	16.5746	25	13.6986	5.10949	32	6.31579	19.2308	48.1481	4.87805	30.3867	51.3158
chr1:2493238:A:G:TNFRSF14		38.0952	38.5965	31.5789	40.9091	19.403	31.5789	38.1579	22.2222	10	100	30.4348	0	11.4286	48.8889	48.7923	12.8205	21.1538	5.88235	14.7059	22.6667	23.1884	22.6415	15.1515	7.04225	8.62069	15.3846	7.89474	33.1492	44.7619	35.1163	50	37.0629	44.4444	67.4242	42.5532	59.375	20.3463	51.9337	50	26.7123	15.3285	32	16.8421	47.2527	31.4815	5.28455	41.989	89.4737
chr17:7149375:T:C:CTDNEP1		71.4286	56.1404	47.3684	72.7273	97.0149	96.0526	97.3684	77.7778	75	80	82.6087	60	65.7143	91.1111	99.0338	97.4359	100	100	97.0588	100	100	100	100	100	100	100	100	96.6851	68.5714	96.7442	100	99.3007	100	94.697	73.0496	95.3125	77.4892	98.3425	75	86.9863	68.6131	100	68.4211	98.9011	90.7407	87.3984	100	100
chr13:100915056:A:G:PCCA		23.0159	12.7193	15.7895	31.8182	29.8507	48.6842	36.8421	11.1111	35	0	17.3913	40	2.85714	12.2222	0	10.2564	19.2308	23.5294	25	16	20.2899	7.54717	10.6061	15.493	8.62069	17.9487	26.3158	24.8619	37.1429	12.3256	20	25.1748	22.2222	14.3939	26.2411	11.7188	12.987	17.1271	50	10.9589	10.219	44	34.7368	15.9341	38.8889	2.43902	19.337	30.2632
chr17:80441088:A:G:NARF		92.8571	96.4912	100	59.0909	62.6866	94.7368	59.2105	88.8889	5	60	60.8696	100	34.2857	78.8889	96.6184	0	28.8462	19.1176	64.7059	38.6667	39.1304	5.66038	22.7273	25.3521	25.8621	7.69231	2.63158	23.7569	2.85714	14.4186	20	20.2797	22.2222	9.84848	5.67376	12.5	8.22511	9.94475	0	3.42466	0.729927	16	9.47368	52.1978	12.963	1.21951	31.4917	15.7895
chr19:3045786:T:C:TLE2		0.793651	0	0	0	0	0	0	0	0	0	0	0	0	0	0	0	0	0	0	0	0	0	0	0	0	0	0	0	0	0	0	0	22.2222	2.27273	0	0	0	0	0	0	0	0	0	0.549451	0	0	0.552486	2.63158
chr21:34923256:A:G:SON		93.6508	92.1053	94.7368	95.4545	94.0299	93.4211	81.5789	77.7778	80	80	52.1739	100	68.5714	52.2222	24.6377	23.0769	34.6154	54.4118	75.7353	72	43.4783	33.9623	39.3939	43.662	34.4828	66.6667	34.2105	89.779	77.1429	94.4186	80	93.7063	88.8889	79.5455	58.8652	77.3438	53.2468	81.768	100	75.3425	41.6058	56	30.5263	95.6044	83.3333	46.748	95.0276	98.6842
chr2:201750007:T:C:PPIL3		24.6032	18.8596	15.7895	18.1818	53.7313	42.1053	50	55.5556	10	0	17.3913	20	31.4286	21.1111	0.483092	17.9487	28.8462	26.4706	70.5882	38.6667	46.3768	16.9811	39.3939	14.0845	13.7931	25.641	28.9474	41.4365	13.3333	68.1395	60	34.2657	33.3333	48.4848	20.5674	42.9688	10.8225	41.4365	75	21.2329	3.64964	20	9.47368	55.4945	12.963	6.50407	61.8785	28.9474
chr22:50659764:T:C:TUBGCP6		26.9841	26.3158	5.26316	27.2727	83.5821	68.4211	64.4737	33.3333	35	0	13.0435	60	8.57143	22.2222	39.1304	33.3333	65.3846	54.4118	61.0294	76	57.971	37.7358	62.1212	54.9296	51.7241	76.9231	44.7368	41.4365	23.8095	70	70	47.5524	66.6667	46.9697	21.9858	48.4375	25.5411	39.2265	50	41.7808	11.6788	52	38.9474	59.3407	53.7037	28.8618	77.3481	53.9474
chrX:151358319:T:C:GABRA3		0.793651	0	0	68.1818	20.8955	56.5789	80.2632	11.1111	0	0	13.0435	40	5.71429	0	0	12.8205	53.8462	2.94118	0.735294	57.3333	60.8696	28.3019	46.9697	32.3944	5.17241	5.12821	7.89474	0	0	0	0	0	0	0	0	0	0	0	0	0	0	0	0	0	0	0	0	0
chr1:26128568:A:G:SEPN1		62.6984	42.9825	15.7895	81.8182	67.1642	85.5263	68.4211	55.5556	20	20	39.1304	100	28.5714	8.88889	0.483092	12.8205	28.8462	26.4706	50.7353	40	36.2319	24.5283	25.7576	30.9859	15.5172	17.9487	15.7895	53.0387	26.6667	26.7442	40	54.5455	33.3333	34.8485	21.2766	32.8125	21.2121	27.6243	25	17.8082	13.8686	24	0	37.3626	31.4815	15.0407	55.8011	64.4737
chr3:147128735:A:G:ZIC1		0	0	0	45.4545	91.0448	51.3158	65.7895	66.6667	15	20	17.3913	0	42.8571	0	0	10.2564	42.3077	42.6471	69.1176	38.6667	31.8841	35.8491	27.2727	42.2535	27.5862	30.7692	15.7895	4.69613	0	0	0	0	0	0	0	0	0	0	0	0	0	0	18.9474	0	0	0	0	0
chr5:159703279:T:C:CCNJL		0	2.19298	0	0	0	0	0	0	0	0	4.34783	0	0	0	16.9082	0	0	0	8.08824	0	0	0	0	0	0	0	0	0	0	0	0	0	0	0	0	0	0	0	0	0	0	0	0	0	0	0	0	0
chr4:129782962:A:G:PHF17		25.3968	23.2456	10.5263	4.54545	10.4478	9.21053	6.57895	11.1111	20	20	4.34783	20	8.57143	3.33333	25.6039	2.5641	3.84615	5.88235	3.67647	6.66667	10.1449	0	7.57576	2.8169	1.72414	2.5641	5.26316	22.9282	4.7619	15.1163	0	23.7762	11.1111	7.57576	4.25532	7.8125	0.865801	7.73481	0	10.274	3.64964	8	4.21053	20.3297	18.5185	6.09756	33.7017	15.7895
chr7:99091161:T:C:ZNF394		12.6984	10.9649	10.5263	27.2727	7.46269	15.7895	5.26316	11.1111	20	0	8.69565	0	11.4286	6.66667	13.0435	0	0	4.41176	5.14706	5.33333	2.89855	7.54717	9.09091	4.22535	5.17241	5.12821	2.63158	8.01105	1.90476	5.81395	0	11.1888	11.1111	12.1212	3.5461	2.34375	5.62771	3.8674	25	7.53425	1.45985	8	1.05263	9.34066	11.1111	2.03252	12.1547	7.89474
chr21:34634980:A:G:IFNAR2		3.96825	3.07018	10.5263	0	7.46269	1.31579	0	0	0	0	4.34783	0	5.71429	10	10.1449	0	3.84615	2.94118	6.61765	4	2.89855	1.88679	13.6364	2.8169	3.44828	0	7.89474	4.69613	1.90476	8.37209	0	8.39161	0	2.27273	2.83688	3.90625	0.865801	8.83978	0	3.42466	0	4	1.05263	12.6374	0	1.21951	8.28729	0
chr6:34100903:T:C:GRM4		0	0	0	0	4.47761	11.8421	18.4211	22.2222	0	0	0	20	0	0	0	0	3.84615	33.8235	99.2647	1.33333	0	0	3.0303	45.0704	13.7931	15.3846	0	0	0	0	0	0	0	0	0	0	0	0	0	0	0	0	0	0	0	0	0	0
chr12:69651595:A:G:CPSF6		36.5079	21.0526	31.5789	18.1818	28.3582	39.4737	13.1579	11.1111	25	0	13.0435	40	17.1429	3.33333	14.0097	20.5128	25	23.5294	24.2647	16	13.0435	20.7547	22.7273	39.4366	31.0345	12.8205	13.1579	10.221	4.7619	14.186	10	13.2867	33.3333	9.84848	3.5461	5.46875	2.1645	9.94475	0	10.9589	3.64964	20	6.31579	9.34066	9.25926	4.47154	17.1271	10.5263
chr18:32825853:A:G:ZNF397		15.0794	26.3158	21.0526	0	19.403	18.4211	10.5263	44.4444	10	0	8.69565	0	8.57143	4.44444	0.483092	5.12821	1.92308	2.94118	17.6471	1.33333	0	1.88679	3.0303	0	0	5.12821	5.26316	5.52486	1.90476	5.34884	0	10.4895	11.1111	6.06061	3.5461	10.1562	3.0303	9.94475	25	4.10959	1.45985	0	1.05263	9.89011	1.85185	1.62602	11.0497	13.1579
chr19:19791081:A:G:ZNF101		18.254	17.1053	15.7895	0	2.98507	7.89474	1.31579	44.4444	5	0	4.34783	20	2.85714	7.77778	4.34783	0	0	1.47059	2.20588	0	0	0	0	4.22535	0	0	0	1.65746	0	0.232558	0	4.1958	0	0	0	0.78125	1.7316	0	0	0	0	0	0	1.64835	1.85185	0	1.10497	0
chr21:34923835:A:G:SON		45.2381	40.7895	36.8421	31.8182	37.3134	25	30.2632	0	15	20	13.0435	20	20	10	6.28019	5.12821	3.84615	14.7059	4.41176	22.6667	2.89855	3.77358	10.6061	2.8169	1.72414	17.9487	7.89474	12.4309	2.85714	30.9302	40	10.4895	11.1111	15.1515	4.96454	25	4.7619	22.0994	25	29.4521	8.75912	8	4.21053	31.3187	29.6296	11.7886	40.3315	17.1053
chr11:45924143:A:G:MAPK8IP1		1.5873	0	0	31.8182	68.6567	75	82.8947	33.3333	35	0	13.0435	20	8.57143	1.11111	0	94.8718	96.1538	85.2941	64.7059	93.3333	86.9565	88.6792	95.4545	94.3662	86.2069	97.4359	100	6.90608	15.2381	6.51163	10	4.1958	11.1111	15.1515	7.0922	11.7188	0.4329	12.1547	0	7.53425	0.729927	4	1.05263	7.69231	11.1111	0.406504	97.7901	10.5263
chr19:39079886:T:C:MAP4K1		3.96825	6.57895	15.7895	4.54545	0	1.31579	1.31579	0	0	0	0	20	0	25.5556	10.628	0	0	0	0	0	0	0	0	0	0	0	0	0	0.952381	0.232558	0	0	0	0	0	0	0	0	0	0	0	0	0	0	0	0	0.552486	0
chr7:39990643:A:G:CDK13		47.619	39.0351	21.0526	13.6364	17.9104	26.3158	15.7895	0	10	20	17.3913	0	2.85714	0	2.89855	0	0	0	2.94118	0	0	0	0	1.40845	0	0	0	2.76243	0	2.09302	10	2.0979	11.1111	1.51515	0.70922	1.5625	3.4632	3.31492	0	1.36986	0	0	0	1.64835	1.85185	0	3.31492	10.5263
chr17:29320921:A:G:RNF135		12.6984	15.3509	31.5789	0	1.49254	7.89474	5.26316	0	0	0	0	0	2.85714	4.44444	2.41546	0	0	0	0	0	0	0	0	0	0	0	0	2.20994	0	0.232558	0	0.699301	0	0	0	0	0.4329	0	0	0	0	0	0	1.0989	0	0	0	0
chr17:80441044:A:G:NARF		72.2222	71.0526	84.2105	31.8182	20.8955	72.3684	36.8421	55.5556	0	40	17.3913	60	11.4286	14.4444	36.715	0	0	0	1.47059	0	0	0	0	0	0	0	0	0.552486	0	0.232558	0	0	0	0	0	0.78125	0	0.552486	0	0	0	0	0	1.64835	0	0	1.65746	1.31579
chr12:57175849:A:G:HSD17B6		0	1.31579	0	9.09091	14.9254	34.2105	47.3684	0	5	0	17.3913	20	5.71429	52.2222	0	51.2821	73.0769	82.3529	29.4118	66.6667	59.4203	39.6226	56.0606	80.2817	79.3103	20.5128	42.1053	11.0497	0.952381	9.30233	70	0	66.6667	34.0909	12.0567	2.34375	5.19481	0.552486	25	0.684932	0	4	91.5789	37.9121	1.85185	0	0	13.1579
chr19:46841522:A:G:HIF3A		0.793651	0	0	13.6364	52.2388	31.5789	17.1053	22.2222	25	0	0	0	5.71429	41.1111	0	28.2051	44.2308	23.5294	9.55882	26.6667	26.087	20.7547	28.7879	16.9014	13.7931	20.5128	26.3158	57.4586	17.1429	93.4884	90	51.049	44.4444	84.8485	53.1915	93.75	35.4978	93.9227	50	54.1096	29.927	36	1.05263	81.8681	16.6667	23.9837	71.8232	59.2105
chr7:99091155:T:C:ZNF394		46.8254	50.4386	47.3684	45.4545	41.791	56.5789	39.4737	55.5556	55	60	56.5217	40	42.8571	78.8889	82.1256	43.5897	50	60.2941	72.7941	53.3333	50.7246	56.6038	66.6667	46.4789	46.5517	64.1026	47.3684	62.1547	40.9524	81.8605	80	62.2378	55.5556	80.303	53.9007	83.5938	47.1861	77.9006	50	50.6849	36.4964	56	49.4737	79.1209	51.8519	18.2927	80.1105	67.1053
chr2:210835613:A:G:UNC80		0	0	0	13.6364	7.46269	13.1579	32.8947	33.3333	0	0	0	20	0	0	0	2.5641	46.1538	11.7647	76.4706	58.6667	47.8261	3.77358	19.697	14.0845	8.62069	0	13.1579	0	0	0	0	0	0	0	0	0	0	0	0	0	0	0	0	0	0	0	0	0
chr19:17931264:T:C:INSL3		0	0	0	0	0	0	0	0	0	0	0	0	0	0	5.7971	0	0	0	0	0	0	0	0	0	0	0	0	0	0	0	0	0	0	0	0	0	0	0	0	0	0	0	0	0.549451	0	0	0	1.31579
chr10:126451032:T:C:METTL10		73.8095	49.5614	68.4211	81.8182	86.5672	92.1053	96.0526	88.8889	35	40	52.1739	100	68.5714	37.7778	1.93237	69.2308	90.3846	91.1765	94.1176	90.6667	92.7536	56.6038	83.3333	88.7324	81.0345	84.6154	68.4211	60.7735	38.0952	48.1395	40	72.7273	77.7778	54.5455	46.0993	45.3125	35.4978	35.9116	50	48.6301	27.7372	60	25.2632	49.4505	59.2593	19.1057	79.0055	86.8421
chr18:32825867:A:G:ZNF397		11.1111	19.2982	26.3158	18.1818	13.4328	40.7895	14.4737	44.4444	10	0	4.34783	40	2.85714	3.33333	1.44928	0	3.84615	2.94118	24.2647	1.33333	0	5.66038	7.57576	1.40845	1.72414	12.8205	5.26316	8.01105	4.7619	9.76744	30	10.4895	0	7.57576	6.38298	10.9375	4.7619	14.9171	25	2.05479	1.45985	8	1.05263	7.69231	5.55556	1.21951	22.6519	13.1579
chr17:46847181:T:C:TTLL6		1.5873	1.31579	10.5263	22.7273	19.403	9.21053	46.0526	0	0	40	0	0	2.85714	0	0	0	0	0	0	0	0	0	0	0	1.72414	0	0	0	0	0	0	0	0	0	11.3475	0	0	0	0	0	0	8	0	3.2967	0	0	1.10497	0
chr7:150647293:G:A:KCNH2		29.3651	9.21053	10.5263	4.54545	5.97015	7.89474	1.31579	22.2222	5	0	4.34783	0	5.71429	3.33333	41.5459	5.12821	1.92308	4.41176	8.82353	4	1.44928	3.77358	6.06061	2.8169	8.62069	0	5.26316	0.276243	0.952381	0.232558	0	0	0	15.9091	4.25532	3.90625	0.4329	4.97238	0	12.3288	3.64964	0	0	4.94505	0	0	0	5.26316
chr3:147128797:A:G:ZIC1		0	0	0	31.8182	89.5522	40.7895	56.5789	55.5556	10	0	21.7391	20	31.4286	0	0	5.12821	17.3077	27.9412	52.9412	30.6667	24.6377	33.9623	22.7273	32.3944	24.1379	33.3333	21.0526	4.41989	0	0.232558	0	0	0	0	0	0	0	0	0	0	0	0	16.8421	0	0	0	0	0
chr1:150526320:A:G:ADAMTSL4		15.0794	2.63158	0	18.1818	35.8209	27.6316	9.21053	0	5	0	8.69565	0	5.71429	7.77778	32.8502	2.5641	0	5.88235	0	5.33333	1.44928	1.88679	3.0303	2.8169	3.44828	5.12821	5.26316	55.8011	7.61905	43.4884	50	46.8531	22.2222	50.7576	27.6596	39.0625	26.4069	36.4641	0	43.8356	10.9489	12	35.7895	60.4396	35.1852	20.3252	80.1105	39.4737
chr9:140510573:T:C:C9orf37		46.8254	40.3509	26.3158	31.8182	77.6119	82.8947	77.6316	88.8889	50	20	69.5652	60	42.8571	81.1111	27.5362	66.6667	80.7692	75	100	92	89.8551	60.3774	81.8182	73.2394	79.3103	61.5385	63.1579	75.1381	52.381	99.3023	90	70.6294	77.7778	94.697	63.8298	95.3125	47.1861	97.2376	25	45.2055	39.4161	84	38.9474	91.7582	42.5926	32.9268	95.5801	76.3158
chr19:44793089:T:C:ZNF235		10.3175	8.33333	5.26316	0	2.98507	2.63158	2.63158	0	0	0	0	0	2.85714	0	0	0	0	0	0.735294	0	0	0	0	0	0	0	0	0	0	0	0	0	0	0.757576	0	0	0	0	0	0	0	0	0	0	0	0	0.552486	0
chr16:5094762:T:C:C16orf89		0	0	0	0	17.9104	6.57895	3.94737	0	0	0	0	0	0	0	0	5.12821	5.76923	10.2941	7.35294	4	1.44928	7.54717	1.51515	7.04225	5.17241	2.5641	5.26316	0.552486	0	0	0	0	0	0	0.70922	0.78125	0.4329	0.552486	0	0	0.729927	4	0	10.989	0	0	2.76243	0
chr18:32825654:A:G:ZNF397		48.4127	77.6316	84.2105	54.5455	47.7612	68.4211	51.3158	88.8889	25	20	21.7391	20	42.8571	21.1111	4.83092	17.9487	7.69231	30.8824	52.2059	17.3333	15.942	15.0943	22.7273	8.4507	25.8621	35.8974	23.6842	37.2928	29.5238	40	10	38.4615	33.3333	46.2121	30.4965	43.75	13.8528	43.6464	25	19.863	5.83942	24	5.26316	31.8681	31.4815	6.91057	65.1934	56.5789
chr1:240371697:A:G:FMN2		0	0	0	0	23.8806	23.6842	14.4737	0	0	0	0	20	0	0	0	15.3846	13.4615	14.7059	5.14706	5.33333	8.69565	1.88679	3.0303	12.6761	6.89655	0	7.89474	0	0	0	0	0	0	0	0	0	0	0	0	0	0	0	0	0	0	0	2.20994	0
chr19:57967115:T:C:VN1R1		9.52381	7.45614	5.26316	9.09091	41.791	44.7368	55.2632	55.5556	0	0	0	60	0	1.11111	0	5.12821	11.5385	13.2353	44.1176	12	10.1449	3.77358	6.06061	12.6761	8.62069	5.12821	5.26316	0	0	0	0	0	0	0.757576	0.70922	0.78125	0	1.65746	0	1.36986	0.729927	0	0	0.549451	0	1.21951	0	1.31579
chr10:92662055:A:G:RPP30		6.34921	13.1579	5.26316	18.1818	29.8507	13.1579	19.7368	33.3333	0	20	4.34783	20	5.71429	6.66667	0	7.69231	26.9231	16.1765	72.0588	33.3333	37.6812	11.3208	16.6667	26.7606	17.2414	5.12821	18.4211	10.7735	2.85714	21.3953	20	12.5874	11.1111	19.697	9.21986	16.4062	5.62771	27.0718	0	2.05479	0	0	4.21053	7.14286	11.1111	4.47154	16.0221	1.31579
chr4:77969685:T:C:CCNI		91.2698	82.4561	78.9474	90.9091	89.5522	90.7895	92.1053	100	55	80	60.8696	60	77.1429	60	94.686	97.4359	98.0769	97.0588	93.3824	98.6667	98.5507	96.2264	93.9394	98.5915	100	100	100	91.1602	43.8095	97.907	100	90.9091	100	92.4242	78.0142	93.75	59.7403	93.3702	100	77.3973	51.8248	84	44.2105	97.2527	87.037	73.1707	96.1326	96.0526
chr19:19791100:A:G:ZNF101		10.3175	9.21053	15.7895	0	1.49254	6.57895	1.31579	0	5	0	0	0	5.71429	5.55556	4.83092	0	0	0	0	0	0	0	0	0	1.72414	0	0	0.828729	0	0	0	7.69231	0	0	0	0	2.1645	0.552486	0	0	0	0	0	1.0989	0	0	2.20994	0
chr19:44793215:T:C:ZNF235		15.873	20.614	15.7895	9.09091	13.4328	13.1579	13.1579	22.2222	5	0	4.34783	0	17.1429	2.22222	0	0	0	0	1.47059	1.33333	0	0	0	0	0	0	2.63158	0.276243	0	0.465116	0	0.699301	0	3.78788	0.70922	0	0	0.552486	0	0	0	0	0	1.64835	0	0	1.65746	0
chr11:62346257:T:C:TUT1		10.3175	15.3509	15.7895	36.3636	43.2836	65.7895	27.6316	33.3333	25	20	30.4348	60	17.1429	27.7778	22.2222	25.641	48.0769	38.2353	25	50.6667	33.3333	22.6415	43.9394	42.2535	32.7586	48.7179	28.9474	42.8177	15.2381	36.0465	20	46.8531	33.3333	34.8485	21.2766	32.8125	29.0043	24.8619	0	30.137	15.3285	52	54.7368	47.8022	42.5926	18.6992	67.9558	42.1053
chr17:15406471:T:C:TVP23C		34.9206	6.14035	31.5789	63.6364	71.6418	46.0526	60.5263	11.1111	20	20	21.7391	0	11.4286	26.6667	7.72947	28.2051	36.5385	39.7059	77.2059	34.6667	34.7826	24.5283	36.3636	43.662	24.1379	35.8974	26.3158	23.4807	35.2381	38.8372	20	25.8741	55.5556	16.6667	23.4043	28.9062	20.3463	28.7293	0	11.6438	1.45985	48	12.6316	35.7143	22.2222	0.813008	29.2818	36.8421
chr8:94772111:A:G:TMEM67	yes	1.5873	0.438596	0	4.54545	10.4478	0	0	11.1111	0	0	0	0	0	0	0	0	0	0	0	0	0	0	0	0	0	0	0	0	0	0	0	0	0	0	0	0	0	0	0	0	0	0	0	0	0	0	0	0
chr6:139085433:T:C:LOC100507462		7.93651	2.19298	5.26316	0	0	0	0	0	10	0	0	0	0	0	0	0	0	0	0	0	0	0	0	0	0	0	0	0	0	0	0	0	0	0	0	0	0	0	0	0	0	0	0	0	0	0	0	0
chr18:32825965:A:G:ZNF397		13.4921	30.7018	31.5789	4.54545	16.4179	28.9474	21.0526	44.4444	0	20	13.0435	20	2.85714	4.44444	3.38164	2.5641	1.92308	4.41176	20.5882	5.33333	1.44928	9.43396	6.06061	4.22535	12.069	7.69231	10.5263	12.1547	6.66667	13.9535	10	14.6853	22.2222	18.9394	9.92908	18.75	6.49351	19.337	25	8.21918	0.729927	12	0	12.0879	11.1111	4.06504	26.5193	23.6842
chr1:12461726:A:G:VPS13D		7.14286	10.9649	10.5263	9.09091	11.9403	19.7368	13.1579	0	5	20	4.34783	0	2.85714	2.22222	6.28019	7.69231	7.69231	10.2941	2.20588	20	13.0435	1.88679	9.09091	8.4507	10.3448	15.3846	10.5263	17.1271	2.85714	21.3953	10	23.7762	0	12.8788	9.21986	7.8125	6.06061	14.3646	0	4.79452	8.75912	4	3.15789	17.5824	25.9259	5.28455	38.674	10.5263
chr18:32825872:A:G:ZNF397		22.2222	44.7368	47.3684	18.1818	20.8955	43.4211	26.3158	44.4444	5	0	0	20	8.57143	4.44444	1.93237	2.5641	5.76923	13.2353	13.2353	1.33333	1.44928	9.43396	7.57576	0	8.62069	20.5128	7.89474	12.1547	9.52381	6.04651	20	13.986	11.1111	11.3636	9.92908	7.03125	6.06061	9.39227	25	7.53425	4.37956	8	4.21053	7.69231	12.963	1.62602	23.2044	22.3684
chr17:80441116:A:G:NARF		81.746	85.0877	78.9474	45.4545	32.8358	71.0526	27.6316	77.7778	5	40	30.4348	60	8.57143	53.3333	77.7778	5.12821	17.3077	30.8824	66.1765	36	21.7391	11.3208	12.1212	23.9437	22.4138	12.8205	5.26316	40.0552	4.7619	24.6512	40	41.958	33.3333	21.2121	12.0567	14.8438	12.987	19.337	25	15.0685	5.83942	32	10.5263	65.3846	22.2222	1.62602	58.011	42.1053
chr5:1034989:A:G:NKD2		3.1746	6.57895	10.5263	9.09091	41.791	34.2105	22.3684	22.2222	0	20	4.34783	0	11.4286	17.7778	0	15.3846	48.0769	2.94118	0.735294	65.3333	53.6232	22.6415	19.697	1.40845	6.89655	2.5641	7.89474	10.7735	13.3333	2.32558	0	26.5734	0	13.6364	12.0567	6.25	23.3766	17.6796	0	24.6575	8.0292	24	4.21053	74.7253	25.9259	0.406504	4.97238	6.57895
chr19:58371333:A:G:ZNF587		15.0794	16.2281	10.5263	13.6364	7.46269	10.5263	9.21053	22.2222	15	0	8.69565	0	8.57143	8.88889	2.41546	2.5641	9.61538	10.2941	23.5294	9.33333	8.69565	3.77358	7.57576	9.85915	8.62069	5.12821	7.89474	6.90608	8.57143	7.44186	0	8.39161	0	8.33333	4.25532	9.375	6.06061	7.18232	25	7.53425	2.18978	4	3.15789	8.79121	14.8148	1.62602	7.18232	14.4737
chrY:15435214:T:C:UTY		6.34921	4.38596	0	0	0	0	0	11.1111	0	0	0	0	0	5.55556	18.8406	0	0	0	0	0	0	0	0	0	0	0	0	2.20994	0	1.39535	0	1.3986	0	1.51515	0	1.5625	1.7316	0	0	0.684932	0	8	0	6.59341	1.85185	0	3.31492	0
chr13:100915049:A:G:PCCA		7.93651	5.26316	0	4.54545	22.3881	14.4737	18.4211	11.1111	5	20	17.3913	0	11.4286	4.44444	0	0	7.69231	8.82353	27.9412	6.66667	7.24638	7.54717	7.57576	2.8169	5.17241	2.5641	7.89474	12.4309	10.4762	20.4651	50	10.4895	11.1111	19.697	17.0213	28.125	7.35931	24.3094	25	3.42466	1.45985	20	10.5263	12.0879	5.55556	0.813008	11.0497	9.21053
chr19:18182106:T:C:IL12RB1		64.2857	68.8596	89.4737	0	1.49254	11.8421	13.1579	0	5	40	39.1304	20	8.57143	95.5556	85.0242	0	0	0	0	0	0	0	0	0	0	2.5641	0	5.52486	0.952381	1.86047	0	0.699301	0	0	2.12766	0.78125	0.865801	0	0	0	0.729927	8	0	47.8022	0	0.406504	0	0
chr6:168363190:A:G:MLLT4		10.3175	24.5614	5.26316	9.09091	26.8657	36.8421	22.3684	11.1111	15	0	8.69565	0	8.57143	13.3333	0	20.5128	13.4615	16.1765	13.9706	17.3333	23.1884	20.7547	25.7576	12.6761	24.1379	33.3333	18.4211	57.1823	14.2857	28.3721	10	45.4545	66.6667	43.1818	29.078	26.5625	35.0649	34.2541	75	35.6164	40.146	28	24.2105	63.1868	72.2222	50.813	66.2983	40.7895
chr22:45204899:A:G:ARHGAP8		0	0	0	13.6364	0	1.31579	0	0	15	0	0	0	0	3.33333	0	0	0	0	0	0	0	0	0	0	0	0	0	0	0	0	0	27.972	0	0.757576	8.51064	0.78125	0	0	0	0	0	56	0	1.0989	5.55556	0	0	0
chrX:114082684:A:G:HTR2C		0	0	0	77.2727	4.47761	1.31579	3.94737	11.1111	0	0	0	0	0	0	0	0	0	14.7059	0	0	1.44928	1.88679	30.303	43.662	12.069	0	0	0	0	0	0	0	0	0	0	0	0	0	0	0	0	0	0	0	0	0	0	0
chr16:57717870:A:G:GPR97		23.0159	4.82456	15.7895	4.54545	0	5.26316	0	0	5	0	4.34783	0	5.71429	84.4444	99.5169	0	0	0	0	0	0	0	0	0	0	0	0	22.0994	0	3.02326	0	12.5874	0	9.09091	7.0922	8.59375	6.06061	12.1547	50	7.53425	3.64964	4	9.47368	78.5714	0	0.406504	0.552486	1.31579
chr10:126451098:T:C:METTL10		79.3651	61.4035	57.8947	90.9091	91.0448	86.8421	89.4737	66.6667	45	20	69.5652	100	88.5714	51.1111	3.86473	71.7949	92.3077	86.7647	93.3824	90.6667	91.3043	67.9245	84.8485	88.7324	75.8621	87.1795	76.3158	72.3757	51.4286	64.186	70	75.5245	77.7778	64.3939	57.4468	50	43.29	48.0663	50	63.0137	45.2555	60	27.3684	53.8462	64.8148	38.2114	86.7403	94.7368
chr15:29415722:T:C:FAM189A1		2.38095	0	5.26316	27.2727	44.7761	31.5789	27.6316	0	0	0	0	20	0	0	0	53.8462	48.0769	41.1765	14.7059	38.6667	42.029	52.8302	21.2121	38.0282	34.4828	0	15.7895	0.276243	0	2.09302	0	0	0	3.78788	6.38298	0.78125	0	0	0	0	0	8	0	2.1978	0	0	0	0
chr11:66523943:A:G:C11orf80		3.96825	5.70175	10.5263	27.2727	11.9403	17.1053	9.21053	0	0	0	4.34783	40	0	0	0	2.5641	11.5385	1.47059	43.3824	10.6667	10.1449	0	7.57576	0	0	0	5.26316	0.552486	5.71429	0.465116	0	4.8951	11.1111	0.757576	1.41844	0.78125	7.35931	1.10497	0	0.684932	0	12	0	0.549451	9.25926	0	2.76243	1.31579
chr19:46841528:A:G:HIF3A		0.793651	0	0	13.6364	41.791	23.6842	6.57895	11.1111	15	0	0	0	11.4286	22.2222	0	10.2564	11.5385	20.5882	5.14706	17.3333	17.3913	15.0943	12.1212	23.9437	12.069	17.9487	7.89474	41.7127	11.4286	85.1163	100	30.7692	66.6667	75.7576	36.1702	85.9375	23.3766	86.7403	50	33.5616	27.7372	20	1.05263	73.0769	9.25926	10.1626	45.3039	27.6316
chr10:97146823:T:C:SORBS1		0.793651	0	0	9.09091	70.1493	31.5789	61.8421	0	0	20	0	0	0	0	0	7.69231	11.5385	8.82353	0	5.33333	1.44928	3.77358	3.0303	8.4507	3.44828	5.12821	0	8.01105	0	77.6744	70	9.09091	11.1111	56.8182	21.9858	64.0625	1.7316	69.0608	0	6.84932	2.18978	0	0	4.3956	1.85185	5.69106	67.9558	5.26316
chr1:36307310:A:G:EIF2C4		27.7778	20.1754	15.7895	4.54545	14.9254	11.8421	9.21053	0	0	0	8.69565	0	2.85714	0	1.44928	0	0	0	0	0	0	0	0	0	0	0	0	0.276243	0	0.232558	0	0.699301	0	0.757576	0	0	0	0.552486	0	0	0.729927	0	0	0.549451	0	0.813008	1.10497	0
chr14:61545615:A:G:SLC38A6		0	1.31579	5.26316	31.8182	62.6866	38.1579	50	33.3333	10	60	17.3913	0	31.4286	34.4444	0.483092	84.6154	94.2308	97.0588	97.0588	94.6667	91.3043	79.2453	87.8788	97.1831	87.931	58.9744	71.0526	41.1602	21.9048	67.2093	40	28.6713	44.4444	54.5455	28.3688	67.1875	9.09091	72.3757	25	8.90411	5.83942	36	2.10526	44.5055	20.3704	8.13008	61.326	42.1053
chr17:73916431:T:C:FBF1		32.5397	17.1053	15.7895	36.3636	56.7164	56.5789	46.0526	22.2222	10	80	34.7826	0	17.1429	12.2222	11.5942	35.8974	23.0769	50	13.2353	36	31.8841	41.5094	40.9091	40.8451	34.4828	51.2821	52.6316	19.6133	9.52381	12.7907	10	26.5734	11.1111	12.1212	9.92908	14.0625	13.4199	19.8895	25	8.90411	0	24	0	26.3736	25.9259	1.21951	60.221	25
chr19:5684067:A:G:HSD11B1L		3.96825	1.31579	0	22.7273	52.2388	71.0526	46.0526	44.4444	0	0	0	60	0	0	0	5.12821	34.6154	13.2353	87.5	50.6667	37.6812	7.54717	18.1818	38.0282	8.62069	0	5.26316	0	1.90476	0	0	1.3986	0	0	0	0.78125	0	0.552486	0	0	0	4	0	1.64835	3.7037	0	0	7.89474
chr19:14593693:T:C:GIPC1		58.7302	39.9123	42.1053	95.4545	98.5075	100	98.6842	88.8889	90	100	91.3043	100	62.8571	76.6667	23.6715	92.3077	98.0769	100	95.5882	98.6667	98.5507	92.4528	96.9697	94.3662	96.5517	97.4359	100	94.7514	93.3333	99.0698	100	96.5035	100	95.4545	82.9787	97.6562	98.2684	96.6851	100	82.1918	64.2336	92	60	98.9011	90.7407	39.8374	98.895	89.4737
chrX:122598961:A:G:GRIA3		0	0	0	4.54545	14.9254	39.4737	73.6842	11.1111	5	0	0	0	0	0	0	30.7692	55.7692	39.7059	6.61765	62.6667	73.913	39.6226	27.2727	38.0282	29.3103	25.641	31.5789	0	2.85714	0	0	0	0	0	0	0	0	0	0	0	0	0	0	0	0	0	0	0
chr19:44793216:T:C:ZNF235		17.4603	17.5439	26.3158	9.09091	17.9104	13.1579	13.1579	11.1111	0	0	8.69565	20	11.4286	1.11111	0	0	0	1.47059	2.20588	1.33333	0	0	0	0	0	0	2.63158	0.828729	0	0.465116	10	0	0	1.51515	1.41844	0.78125	0	1.10497	0	0	0	0	0	1.0989	0	0	1.10497	0
chr6:139071327:T:C:LOC100507462		2.38095	0.438596	0	0	0	0	0	0	0	0	0	0	0	0	0	0	0	0	0	0	0	0	0	0	0	0	0	0	0	0	0	0	0	0	0	0	0	0	0	0	0	0	0	0	0	0	0	0
chr17:73886875:T:C:TRIM65		6.34921	7.01754	10.5263	27.2727	49.2537	69.7368	46.0526	33.3333	40	60	30.4348	40	8.57143	45.5556	14.4928	53.8462	55.7692	63.2353	52.9412	74.6667	63.7681	52.8302	62.1212	56.338	48.2759	71.7949	63.1579	54.4199	20.9524	51.1628	10	53.1469	77.7778	50.7576	27.6596	39.0625	42.8571	39.779	0	47.2603	24.0876	44	40	58.7912	68.5185	25.2033	79.0055	53.9474
chrX:107979003:T:C:IRS4		0	0	0	54.5455	0	1.31579	0	0	0	0	8.69565	0	0	0	0	0	0	0	0	0	0	0	0	0	0	0	0	0	0	0	0	0	0	0	0	0	0	0	0	0	0	0	0	0	0	0	0	0
chr1:240370872:A:G:FMN2		0	0	0	4.54545	58.209	60.5263	59.2105	11.1111	10	0	0	80	0	0	0	30.7692	67.3077	50	48.5294	57.3333	71.0145	30.1887	57.5758	47.8873	46.5517	28.2051	44.7368	0	0	0	0	0	0	5.30303	2.12766	0	0	0	0	0	0	0	0	0	0	0	44.1989	1.31579
chr1:2493239:A:G:TNFRSF14		46.0317	56.5789	42.1053	50	34.3284	39.4737	46.0526	44.4444	25	100	34.7826	0	22.8571	77.7778	62.3188	17.9487	30.7692	16.1765	28.6765	41.3333	39.1304	26.4151	16.6667	15.493	12.069	17.9487	10.5263	52.4862	62.8571	58.8372	70	51.7483	100	91.6667	62.4113	81.25	34.632	81.2155	75	38.3562	29.927	44	29.4737	73.6264	42.5926	9.34959	56.3536	90.7895
chr8:67590131:A:G:C8orf44		33.3333	45.1754	63.1579	27.2727	59.7015	67.1053	63.1579	33.3333	40	20	30.4348	20	37.1429	43.3333	11.5942	66.6667	55.7692	55.8824	59.5588	56	57.971	66.0377	57.5758	64.7887	48.2759	74.359	57.8947	26.5193	23.8095	41.3953	20	44.7552	55.5556	43.9394	26.2411	32.0312	26.4069	33.7017	25	26.0274	13.1387	52	23.1579	42.8571	38.8889	12.6016	69.0608	65.7895
chr18:32825859:A:G:ZNF397		15.0794	28.0702	36.8421	18.1818	23.8806	18.4211	18.4211	44.4444	10	0	4.34783	40	8.57143	4.44444	0.483092	0	0	4.41176	27.9412	4	2.89855	5.66038	1.51515	1.40845	1.72414	10.2564	0	9.94475	6.66667	14.4186	30	12.5874	33.3333	13.6364	8.51064	17.1875	3.8961	19.8895	0	4.79452	0.729927	4	1.05263	9.89011	9.25926	2.84553	19.8895	13.1579
chr19:44803884:T:C:ZNF235		9.52381	11.4035	0	13.6364	8.95522	15.7895	10.5263	0	10	0	4.34783	0	11.4286	0	0	0	0	4.41176	2.94118	0	0	0	1.51515	0	0	0	0	2.48619	0	0.930233	10	1.3986	0	5.30303	2.12766	0.78125	0	3.8674	0	0.684932	0	0	0	1.64835	0	0.406504	3.8674	1.31579
chr3:100489603:T:C:ABI3BP		0	0	0	0	11.9403	28.9474	27.6316	0	5	20	13.0435	0	25.7143	2.22222	0	0	0	16.1765	0	1.33333	1.44928	0	7.57576	15.493	0	2.5641	0	37.8453	1.90476	61.1628	20	31.4685	22.2222	42.4242	22.695	43.75	9.09091	34.2541	0	34.2466	5.10949	8	1.05263	67.033	16.6667	5.69106	56.9061	35.5263
chr7:97498419:T:C:ASNS;ASNS		7.14286	7.01754	10.5263	13.6364	16.4179	31.5789	14.4737	44.4444	10	0	4.34783	0	2.85714	2.22222	1.44928	2.5641	13.4615	11.7647	77.2059	26.6667	23.1884	9.43396	16.6667	16.9014	3.44828	12.8205	7.89474	4.41989	4.7619	21.8605	20	4.8951	11.1111	14.3939	7.80142	21.0938	4.329	19.337	0	4.79452	0.729927	12	0	12.0879	5.55556	0.406504	6.07735	10.5263
chr1:149859209:T:C:HIST2H2AB		11.1111	12.2807	5.26316	0	0	0	0	0	5	0	0	0	2.85714	0	1.93237	0	0	0	0	0	0	0	0	0	0	0	0	0	0	0	0	0	0	0	0	0	0	0	0	0	0	4	0	0	0	0	0	0
chr17:80441136:A:G:NARF		32.5397	36.4035	15.7895	4.54545	5.97015	21.0526	9.21053	11.1111	5	0	8.69565	20	5.71429	7.77778	34.7826	0	5.76923	16.1765	38.2353	13.3333	10.1449	3.77358	3.0303	8.4507	5.17241	0	2.63158	13.8122	0.952381	23.7209	0	13.2867	33.3333	8.33333	3.5461	6.25	3.0303	13.2597	25	7.53425	1.45985	0	2.10526	25.8242	5.55556	0.813008	17.6796	10.5263
chr19:58388363:T:C:ZNF814		30.1587	34.6491	26.3158	36.3636	46.2687	36.8421	22.3684	55.5556	30	20	30.4348	80	22.8571	47.7778	5.7971	15.3846	11.5385	16.1765	27.2059	5.33333	14.4928	11.3208	13.6364	16.9014	10.3448	0	7.89474	13.2597	56.1905	3.95349	30	16.0839	11.1111	18.1818	19.8582	14.0625	6.06061	24.8619	25	17.8082	21.8978	24	18.9474	21.978	5.55556	2.03252	1.65746	18.4211
chr19:21301032:A:G:ZNF714		29.3651	23.6842	36.8421	9.09091	11.9403	17.1053	5.26316	44.4444	35	0	4.34783	0	31.4286	0	0	0	0	2.94118	16.9118	1.33333	2.89855	1.88679	0	9.85915	3.44828	0	2.63158	0.276243	1.90476	0	0	0	0	0	0	0	3.4632	0	0	0	0	0	0	0	0	0	0	6.57895
chr10:92662014:A:G:RPP30		8.73016	21.9298	10.5263	13.6364	19.403	19.7368	23.6842	11.1111	0	20	13.0435	40	2.85714	6.66667	0	15.3846	34.6154	27.9412	64.7059	33.3333	52.1739	18.8679	16.6667	15.493	6.89655	12.8205	26.3158	8.56354	6.66667	19.5349	30	7.69231	11.1111	12.1212	4.96454	17.1875	3.4632	20.442	0	2.05479	0	12	6.31579	8.79121	11.1111	2.03252	12.7072	6.57895
chr14:105406187:T:C:AHNAK2		0	0	0	27.2727	52.2388	40.7895	36.8421	11.1111	5	40	21.7391	40	17.1429	0	0	2.5641	26.9231	1.47059	41.1765	37.3333	31.8841	9.43396	7.57576	0	0	10.2564	10.5263	25.6906	2.85714	35.1163	60	23.7762	33.3333	37.1212	19.8582	65.625	13.8528	49.1713	25	2.05479	1.45985	4	4.21053	6.04396	14.8148	1.21951	22.6519	2.63158
chr19:18182135:T:C:IL12RB1		58.7302	61.8421	78.9474	0	0	9.21053	6.57895	0	0	0	34.7826	20	8.57143	92.2222	78.2609	0	0	0	0	0	0	0	0	0	0	2.5641	0	5.24862	1.90476	1.16279	0	1.3986	0	0	5.67376	0	1.2987	0.552486	0	0	0	4	0	43.956	0	0	0	0
chr19:58288027:A:G:ZNF586		40.4762	46.9298	42.1053	18.1818	31.3433	28.9474	25	33.3333	25	20	30.4348	60	14.2857	15.5556	13.0435	0	0	0	7.35294	0	0	0	0	0	0	2.5641	0	6.62983	5.71429	1.16279	30	9.09091	0	13.6364	7.80142	14.0625	5.62771	16.5746	25	4.79452	5.10949	4	2.10526	10.989	9.25926	4.87805	3.8674	7.89474
chr20:17623625:T:C:RRBP1		30.1587	14.0351	15.7895	63.6364	32.8358	55.2632	57.8947	0	45	60	73.913	20	45.7143	33.3333	36.2319	20.5128	26.9231	35.2941	9.55882	21.3333	18.8406	20.7547	15.1515	19.7183	24.1379	61.5385	39.4737	42.2652	25.7143	39.5349	20	42.6573	77.7778	37.1212	29.078	28.125	24.2424	32.5967	25	35.6164	27.0073	48	55.7895	59.3407	55.5556	15.8537	61.8785	32.8947
chr2:219563809:A:G:STK36		9.52381	6.57895	0	40.9091	79.1045	57.8947	46.0526	33.3333	10	40	13.0435	20	22.8571	17.7778	2.89855	35.8974	73.0769	63.2353	88.9706	93.3333	84.058	50.9434	77.2727	64.7887	50	35.8974	52.6316	19.337	13.3333	67.2093	30	14.6853	33.3333	30.303	16.3121	50.7812	9.09091	41.4365	0	8.90411	0.729927	28	10.5263	50.5495	9.25926	6.09756	21.547	18.4211
chr19:1615370:T:C:TCF3		90.4762	93.8596	78.9474	50	80.597	76.3158	65.7895	55.5556	50	60	73.913	80	51.4286	58.8889	34.7826	12.8205	26.9231	29.4118	22.0588	34.6667	30.4348	11.3208	21.2121	21.1268	18.9655	30.7692	23.6842	59.6685	21.9048	38.6047	20	67.8322	77.7778	41.6667	27.6596	26.5625	30.7359	29.8343	50	37.6712	16.7883	36	21.0526	61.5385	57.4074	17.4797	72.3757	63.1579
chr19:34685387:A:T:LSM14A		84.9206	61.4035	15.7895	13.6364	13.4328	17.1053	21.0526	22.2222	5	40	13.0435	40	37.1429	0	3.86473	7.69231	0	2.94118	6.61765	8	2.89855	18.8679	4.54545	5.6338	5.17241	48.7179	13.1579	5.52486	5.71429	2.55814	10	6.99301	0	3.0303	2.12766	3.90625	5.19481	2.76243	0	3.42466	2.91971	8	2.10526	2.1978	1.85185	1.21951	4.97238	6.57895
chr19:34685387:A:G:LSM14A		65.873	47.807	21.0526	4.54545	8.95522	13.1579	5.26316	0	5	20	0	60	22.8571	1.11111	1.93237	5.12821	1.92308	1.47059	2.94118	1.33333	7.24638	3.77358	1.51515	0	5.17241	7.69231	5.26316	2.20994	2.85714	1.62791	0	2.7972	11.1111	3.0303	0.70922	0.78125	3.8961	2.20994	0	0	0.729927	4	1.05263	1.0989	5.55556	1.21951	1.65746	3.94737
chr2:27549692:T:C:GTF3C2		11.1111	13.5965	15.7895	0	5.97015	7.89474	7.89474	11.1111	10	0	13.0435	0	14.2857	4.44444	3.86473	0	1.92308	1.47059	1.47059	1.33333	2.89855	1.88679	1.51515	0	1.72414	0	2.63158	7.73481	5.71429	4.88372	10	6.99301	11.1111	3.0303	3.5461	2.34375	3.8961	3.8674	0	2.05479	2.18978	4	5.26316	6.04396	3.7037	2.03252	5.52486	3.94737
chr2:27549692:T:A:GTF3C2		36.5079	21.9298	36.8421	9.09091	8.95522	11.8421	3.94737	0	15	0	17.3913	20	14.2857	14.4444	8.21256	5.12821	0	4.41176	5.14706	5.33333	0	0	6.06061	2.8169	1.72414	10.2564	0	15.1934	10.4762	6.74419	20	10.4895	0	9.84848	9.92908	3.125	10.8225	5.52486	0	1.36986	2.18978	0	8.42105	10.4396	1.85185	7.31707	13.2597	3.94737
[truncated: 10 more columns]

## Sheet: SuppTable4 sample editing
Supplementary Table 4: VAFs of RNA editing events in each sample
Negative values indicate lack of expression (less than 10 reads in RNA-Seq). Positive values (or zero values) indicate VAFs as mutant reads / total reads in RNA-Seq.
Sample	SJCBF001018_D1	SJCBF001_D	SJCBF004_D	SJCBF006_D	SJCBF008_D	SJCBF012_D	SJCBF020_D	SJCBF022_D	SJCBF023_D	SJCBF025_D	SJCBF030_D	SJCBF031_D	SJCBF034_D	SJCBF041_D	SJCBF042_D	SJCBF044_D	SJCBF090_D	SJCBF091_D	SJCBF094_D	SJCBF099_D	SJCBF100_D	SJCBF101_D	SJCBF108_D	SJCBF110_D	SJCBF112_D	SJCBF113_D	SJCBF117_D	SJCBF123_D	SJCBF124_D	SJCBF125_D	SJCBF138_D	SJCBF139_D	SJCBF141_D	SJCBF143_D	SJCBF145_D	SJCBF149_D	SJCBF150_D	SJAMLM7001_D	SJAMLM7003_D	SJAMLM7004_D	SJAMLM7005_D	SJAMLM7006_D	SJAMLM7007_D	SJAMLM7008_D	SJAMLM7009_D	SJAMLM7010475_D1	SJAMLM7010478_D1	SJAMLM7010479_D1	SJAMLM7010482_D1
CancerGroup	Blood_Cancer	Blood_Cancer	Blood_Cancer	Blood_Cancer	Blood_Cancer	Blood_Cancer	Blood_Cancer	Blood_Cancer	Blood_Cancer	Blood_Cancer	Blood_Cancer	Blood_Cancer	Blood_Cancer	Blood_Cancer	Blood_Cancer	Blood_Cancer	Blood_Cancer	Blood_Cancer	Blood_Cancer	Blood_Cancer	Blood_Cancer	Blood_Cancer	Blood_Cancer	Blood_Cancer	Blood_Cancer	Blood_Cancer	Blood_Cancer	Blood_Cancer	Blood_Cancer	Blood_Cancer	Blood_Cancer	Blood_Cancer	Blood_Cancer	Blood_Cancer	Blood_Cancer	Blood_Cancer	Blood_Cancer	Blood_Cancer	Blood_Cancer	Blood_Cancer	Blood_Cancer	Blood_Cancer	Blood_Cancer	Blood_Cancer	Blood_Cancer	Blood_Cancer	Blood_Cancer	Blood_Cancer	Blood_Cancer
CancerType	AML	AML	AML	AML	AML	AML	AML	AML	AML	AML	AML	AML	AML	AML	AML	AML	AML	AML	AML	AML	AML	AML	AML	AML	AML	AML	AML	AML	AML	AML	AML	AML	AML	AML	AML	AML	AML	AMLM7	AMLM7	AMLM7	AMLM7	AMLM7	AMLM7	AMLM7	AMLM7	AMLM7	AMLM7	AMLM7	AMLM7
Subtype	Unknown	Unknown	Unknown	Unknown	Unknown	Unknown	Unknown	Unknown	Unknown	Unknown	Unknown	Unknown	Unknown	Unknown	Unknown	Unknown	Unknown	Unknown	Unknown	Unknown	Unknown	Unknown	Unknown	Unknown	Unknown	Unknown	Unknown	Unknown	Unknown	Unknown	Unknown	Unknown	Unknown	Unknown	Unknown	Unknown	Unknown	AMLM7	AMLM7	AMLM7	AMLM7	AMLM7	AMLM7	AMLM7	AMLM7	AMLM7	AMLM7	AMLM7	AMLM7
chr1:1200176:T:C:UBE2J2	-0.1	-0.1	0	0.0714286	-0.1	-0.1	0.2	0	-0.1	0	0.0526316	-0.1	0.181818	0.272727	-0.1	-0.1	0	0	-0.1	-0.1	0	-0.1	0	0.0833333	0	0	0	0	0.0714286	0	-0.1	0.0909091	0	-0.1	-0.1	-0.1	-0.1	0.0526316	0	0	0	0.0909091	-0.1	0	0.0645161	-0.1	-0.1	0	-0.1
chr19:5684087:A:G:HSD11B1L	-0.1	-0.1	-0.1	-0.1	-0.1	-0.1	-0.1	-0.1	-0.1	-0.1	-0.1	-0.1	-0.1	-0.1	-0.1	-0.1	-0.1	-0.1	-0.1	-0.1	-0.1	-0.1	-0.1	-0.1	-0.1	-0.1	0.333333	-0.1	-0.1	-0.1	-0.1	-0.1	-0.1	-0.1	-0.1	-0.1	-0.1	-0.1	-0.1	-0.1	-0.1	-0.1	-0.1	-0.1	-0.1	-0.1	-0.1	-0.1	-0.1
chr13:110838778:T:C:COL4A1	-0.1	-0.1	-0.1	-0.1	-0.1	-0.1	-0.1	-0.1	-0.1	-0.1	-0.1	-0.1	0	-0.1	-0.1	0.0168067	-0.1	-0.1	-0.1	-0.1	-0.1	-0.1	0	-0.1	-0.1	-0.1	-0.1	-0.1	0.272727	-0.1	-0.1	-0.1	-0.1	0.0714286	-0.1	-0.1	-0.1	-0.1	-0.1	-0.1	0	-0.1	-0.1	-0.1	-0.1	-0.1	0.0266667	-0.1	-0.1
chr6:17951643:T:C:KIF13A	-0.1	-0.1	-0.1	-0.1	-0.1	-0.1	0	0	0	0	0.0769231	-0.1	0	0.0229885	-0.1	-0.1	0.0169492	-0.1	-0.1	0	-0.1	-0.1	-0.1	0	-0.1	0.0909091	0.0285714	0	0	-0.1	0	-0.1	0	0	-0.1	0	-0.1	0	0	0.0344828	0	0	0	0.0625	0.0909091	0	0	0	0
chr17:7490588:A:G:MPDU1	0	0.00777202	0.00298954	0.00151515	0	0.0223214	0.00465839	0.00619195	0.0122549	0.00806452	0.0400534	0.00241546	0.0170778	0.0691824	0.00921659	0.0348432	0.00464396	0.00652529	0	0.0233918	0	0.00598802	0.00617284	0.0268657	0.00171821	0.00630252	0.0405063	0.0472855	0.0135747	0.0108527	0.0162413	0.00207039	0.00422535	0	0.00699301	0.00744417	0.00374532	0.00269542	0.00168067	0.00285919	0.00291545	0.00213675	0	0.0128205	0.0153846	0.00344234	0.0037037	0.00444444	0.00239234
chr3:52783731:T:C:NEK4	-0.1	0	0.0196078	0	0	0	0	0	0	0.00990099	0.0215054	0	0.0740741	0	0.0714286	0.0714286	0.03	0	0	0.0588235	0.0833333	0	0.136364	0	0.03125	0.0138889	0.0588235	0.0208333	0	0	0	0.05	0	0	0	0	-0.1	0	0.0263158	0.00909091	0.037037	0	0.0327869	0	0.0104167	0	0	0	0
chr10:97146773:T:C:SORBS1	-0.1	-0.1	-0.1	-0.1	-0.1	-0.1	-0.1	-0.1	-0.1	-0.1	-0.1	-0.1	-0.1	-0.1	-0.1	-0.1	-0.1	-0.1	-0.1	-0.1	-0.1	-0.1	-0.1	-0.1	-0.1	-0.1	-0.1	-0.1	-0.1	-0.1	-0.1	-0.1	-0.1	-0.1	-0.1	-0.1	-0.1	-0.1	-0.1	-0.1	-0.1	-0.1	-0.1	-0.1	0.0833333	-0.1	-0.1	-0.1	-0.1
chr10:97146870:T:C:SORBS1	-0.1	-0.1	-0.1	-0.1	-0.1	-0.1	-0.1	-0.1	-0.1	-0.1	-0.1	-0.1	-0.1	-0.1	-0.1	-0.1	-0.1	-0.1	-0.1	-0.1	-0.1	-0.1	-0.1	-0.1	-0.1	-0.1	-0.1	-0.1	-0.1	-0.1	-0.1	-0.1	-0.1	-0.1	-0.1	-0.1	-0.1	-0.1	-0.1	-0.1	-0.1	-0.1	-0.1	-0.1	0	-0.1	-0.1	-0.1	-0.1
chr3:9807674:A:G:OGG1	-0.1	0.0588235	0.130435	-0.1	0.037037	0.0588235	0	0	0	0.0555556	0	-0.1	-0.1	-0.1	-0.1	-0.1	0	0.0384615	-0.1	-0.1	0	-0.1	0.03125	0	0	0.105263	-0.1	0	-0.1	0.0416667	0	-0.1	0.0212766	-0.1	0	0.0322581	-0.1	0.0131579	0	0	0	0.00877193	0	0.0163934	0	0	0	0	0.0232558
chr19:46841523:A:G:HIF3A	-0.1	-0.1	-0.1	-0.1	-0.1	-0.1	-0.1	-0.1	-0.1	-0.1	-0.1	-0.1	-0.1	-0.1	-0.1	-0.1	-0.1	-0.1	-0.1	-0.1	-0.1	-0.1	-0.1	-0.1	0	-0.1	0.0666667	-0.1	-0.1	0	-0.1	-0.1	-0.1	-0.1	-0.1	-0.1	-0.1	-0.1	0	-0.1	-0.1	-0.1	-0.1	-0.1	-0.1	-0.1	-0.1	-0.1	0.1
chr7:94227293:T:C:SGCE	-0.1	-0.1	-0.1	-0.1	-0.1	-0.1	-0.1	-0.1	-0.1	-0.1	-0.1	-0.1	-0.1	-0.1	-0.1	-0.1	-0.1	-0.1	-0.1	-0.1	-0.1	-0.1	-0.1	-0.1	-0.1	-0.1	-0.1	-0.1	-0.1	-0.1	-0.1	-0.1	-0.1	-0.1	-0.1	-0.1	-0.1	-0.1	-0.1	-0.1	-0.1	-0.1	-0.1	-0.1	-0.1	-0.1	-0.1	-0.1	-0.1
chr19:46841490:A:G:HIF3A	-0.1	-0.1	-0.1	-0.1	-0.1	-0.1	-0.1	-0.1	-0.1	-0.1	-0.1	-0.1	-0.1	-0.1	-0.1	-0.1	-0.1	-0.1	-0.1	-0.1	-0.1	-0.1	-0.1	-0.1	0.0416667	-0.1	0.176471	-0.1	-0.1	0.217391	-0.1	-0.1	-0.1	-0.1	-0.1	-0.1	-0.1	-0.1	0	-0.1	-0.1	-0.1	-0.1	-0.1	-0.1	-0.1	-0.1	-0.1	0.181818
chr2:201749994:T:C:PPIL3	0.15	0.1	0.162791	0.145833	0.105263	0.117647	0.15625	0.0243902	0.0540541	0.0952381	0.0697674	0.0810811	0.166667	0.313725	0.0606061	0.2	0.153846	0.12	0.0769231	0.0714286	0.125	0.216216	0	0.225	0.12069	0.16	0.238095	0.115385	0.137931	0.194444	0.22807	0.115385	0.134615	-0.1	0.217391	0.0967742	0.136364	0.235294	0.0465116	0.106667	0.188679	0.0625	0.192982	0.189189	0.0731707	0.144737	0.175	0.21875	0.0681818
chr1:149859163:T:C:HIST2H2AB	0	-0.1	-0.1	0	-0.1	-0.1	0	-0.1	-0.1	0.0344828	-0.1	-0.1	0	0	0	-0.1	-0.1	0	-0.1	-0.1	-0.1	0	-0.1	0	-0.1	0	0	0.0178571	0	0	0	-0.1	0	-0.1	-0.1	-0.1	-0.1	-0.1	-0.1	0	-0.1	-0.1	-0.1	-0.1	-0.1	-0.1	-0.1	0	0
chr11:60775067:A:G:CD6	-0.1	0.0714286	0.0704225	0.0869565	0.0211268	0.0384615	0.0769231	0	0.166667	0	0.12	0.0434783	0.15	0.0810811	-0.1	0.0588235	0.107143	0.115385	0.136364	0.0384615	0.0606061	0	0.0666667	0.0934579	0.09375	0.0810811	0.114754	0.05	0.0943396	0.0410959	0.0545455	0	0.018018	0.0441176	0.0344828	0	0.029703	0.117647	0	-0.1	0	0	0.0769231	0.0769231	-0.1	0.181818	0.0487805	-0.1	-0.1
chr19:58324736:T:C:ZNF552	-0.1	0	0.0169492	0.0188679	0	0	0	0	0	0	0.0135135	0	0	0	0	0.0666667	0	0.0227273	0	0	0.0714286	0	0	0.0294118	0	0.0612245	0.0128205	0.0285714	0	0.0491803	0.0384615	0	0	0	0	0.0689655	0	0.0163934	0	0	0.029703	0.0169492	0.00970874	0.0136986	0.0078125	0.0322581	0	0	0
chr21:34634891:A:G:IFNAR2	0	0	0	0	0.142857	0	0	0	0	0.030303	0	0	0	0.0235294	-0.1	0.0454545	0.0243902	0.05	0	0.0555556	0	0.04	0	0	0.0298507	0	0.0425532	0	0.0588235	0.0632911	0.0625	0.0434783	0	-0.1	0	0.0294118	0.0833333	0.0285714	0	0.0217391	0.0961538	0	0.0222222	0.06	0.0113636	0.0666667	0	0	0
chr1:43630458:C:T:EBNA1BP2	0.0185185	0.0957447	0.03	0.0588235	0.0461538	0.039604	0.0220264	0.0246914	0.0189873	0.0243902	0.0510949	0.0662252	0.0547945	0.0769231	0.0578512	0.00990099	0.0393258	0.045045	0.0677966	0.0357143	0.0373832	0.0348837	0.0102041	0.0467836	0.0521327	0.0275862	0.0166667	0.0748299	0.017341	0.0494505	0.0819672	0.0319635	0.06	0.117647	0.0230769	0.0649351	0.030303	0.0044843	0	0	0.0169492	0.0129032	0	0.0196078	0.00867679	0.036	0.0305344	0.0176991	0
chr19:5684064:A:G:HSD11B1L	-0.1	-0.1	-0.1	-0.1	-0.1	-0.1	-0.1	-0.1	-0.1	-0.1	-0.1	-0.1	-0.1	-0.1	-0.1	-0.1	-0.1	-0.1	-0.1	-0.1	-0.1	-0.1	-0.1	-0.1	-0.1	-0.1	-0.1	-0.1	-0.1	-0.1	-0.1	-0.1	-0.1	-0.1	-0.1	-0.1	-0.1	-0.1	-0.1	-0.1	-0.1	-0.1	-0.1	-0.1	-0.1	-0.1	-0.1	-0.1	-0.1
chr12:52639285:A:G:KRT7	-0.1	-0.1	-0.1	-0.1	-0.1	-0.1	-0.1	-0.1	-0.1	-0.1	-0.1	-0.1	-0.1	-0.1	-0.1	-0.1	-0.1	-0.1	-0.1	-0.1	-0.1	-0.1	-0.1	-0.1	-0.1	-0.1	-0.1	-0.1	-0.1	-0.1	-0.1	-0.1	-0.1	-0.1	-0.1	-0.1	-0.1	-0.1	-0.1	-0.1	-0.1	-0.1	-0.1	-0.1	-0.1	-0.1	-0.1	-0.1	-0.1
chr17:80441115:A:G:NARF	0.45	0.333333	0.433333	0.235294	0.129032	0.166667	0.310345	0.291667	0.230769	0.179487	0.285714	0.315789	0.72093	0.55814	0.684211	0.318182	0.297297	0.314286	0.416667	0.647059	0.272727	0.238095	0.212121	0.340909	0.188406	0.30303	0.614973	0.655172	0.594595	0.37931	0.142857	0.380952	0.222222	0.6875	0.235294	0.238095	0.520833	0.16	0.1875	0.392857	0.321429	-0.1	0.12	0.291667	0.4	0.166667	0.153846	0.333333	0.266667
chr10:97146765:T:C:SORBS1	-0.1	-0.1	-0.1	-0.1	-0.1	-0.1	-0.1	-0.1	-0.1	-0.1	-0.1	-0.1	-0.1	-0.1	-0.1	-0.1	-0.1	-0.1	-0.1	-0.1	-0.1	-0.1	-0.1	-0.1	-0.1	-0.1	-0.1	-0.1	-0.1	-0.1	-0.1	-0.1	-0.1	-0.1	-0.1	-0.1	-0.1	-0.1	-0.1	-0.1	-0.1	-0.1	-0.1	-0.1	-0.1	-0.1	-0.1	-0.1	-0.1
chr1:161479863:A:G:FCGR2A	0	0	0	0	0	0	0	0	0	0.00234192	0	0	0	0.00696056	0	0	0	0.003	0	0.02	0	0	0	0	0	0	0	0.007109	0	-0.1	0	0	0.0058309	-0.1	0	0.00133869	0	0	0	0	0	0	0	0	0.00182983	0	0.00393701	0.00159744	0.0119048
chr10:126450936:T:C:METTL10	0	0	0.0131579	0	0	0	0	0	0	0	0.0151515	0	0	0.0192308	0	0	0	0	0	0	0	0	0	0	0.0350877	0	0.0465116	0.0243902	0	0.0196078	0.0322581	0	0	0	0	0	0.037037	0	0	0	0	0.0114943	0	0	0.00909091	0	0.0454545	0.0294118	0
chr7:39991045:A:G:CDK13	0.0151515	0	0	0.00487805	0	0	0	0.00303951	0	0	0.00550964	0.00757576	0	0.00452489	0.003125	0	0.00920245	0	0	0	0	0	0.015625	0.0110193	0	0	0.00671141	0	0.0037594	0	0	0	0.0044843	0	0	0	0	0	0	-0.1	0	0	0	0	0	0	0	0	0
chr17:4402562:A:G:SPNS2	0	0	0.0150376	0.0163934	0	0.00900901	0	0.00909091	0	0	0.0140845	0	0	0.0666667	0.0196078	0.030303	0	0.0232558	0	0.0441176	0	0.0363636	-0.1	0.00671141	0	0.016	0.0208333	0.0327869	0	0.0196078	0.0447761	0.0181818	0.0181818	-0.1	0	0	0.0416667	-0.1	-0.1	-0.1	0.0137931	0.0526316	0	-0.1	-0.1	-0.1	0.0273973	-0.1	-0.1
chr6:44120349:A:G:TMEM63B	0	0	0.0163934	0	0	0	0	0	0	0	0	0	0	0	0	0	0	0	0	0	0	0	0.0454545	0	0	0	0.0253165	0	0	0.04	0	0	0	0	0	0	0.0519481	0	0	0	0	0	0.04	0	0	0	0	0	0
chr19:44981464:T:C:ZNF180	0	0	0	0	0	0.025641	0	0	0	0	0	0.0212766	0	0	0	0	0.0185185	0.0135135	0.0571429	0	0	0	0	0.0379747	0	0.015873	0	0	0.03125	0	0	0.0185185	0.0222222	0	0	0	0	0	0	0	0	0	0	0	0.0526316	0	0.0181818	0	0.02
chr19:21301124:A:G:ZNF714	-0.1	0	0	0	-0.1	0	0	0	-0.1	0	0	0	0.0625	0	-0.1	0	0	0.05	-0.1	-0.1	0.0769231	0	-0.1	0	0	0	0	0	0	0.016129	0	0.027027	0	-0.1	0	-0.1	-0.1	0.0217391	0.0192308	0.00980392	0.0227273	0.00787402	0	0	0.0359712	0	0	0	0
chrX:100910984:T:C:ARMCX2	-0.1	-0.1	-0.1	-0.1	0	-0.1	0	-0.1	-0.1	-0.1	-0.1	-0.1	-0.1	-0.1	-0.1	0	-0.1	-0.1	-0.1	-0.1	-0.1	-0.1	0	0	0	-0.1	-0.1	-0.1	-0.1	-0.1	-0.1	-0.1	0	-0.1	-0.1	0	-0.1	-0.1	-0.1	-0.1	-0.1	0	-0.1	-0.1	-0.1	-0.1	-0.1	-0.1	-0.1
chr6:17951607:T:C:KIF13A	-0.1	-0.1	-0.1	-0.1	-0.1	-0.1	0	0	0	0	0	-0.1	0.0434783	0	-0.1	-0.1	0	-0.1	-0.1	0	-0.1	-0.1	-0.1	0	-0.1	0	0	0	0.0294118	-0.1	0	-0.1	0	0	-0.1	0.0769231	-0.1	0	0	0	0	0	-0.1	0	0	0	-0.1	0	0
chr14:61550336:A:G:SLC38A6	-0.1	-0.1	-0.1	-0.1	-0.1	-0.1	0	-0.1	0	-0.1	-0.1	-0.1	-0.1	-0.1	-0.1	-0.1	-0.1	0	-0.1	-0.1	0	-0.1	-0.1	-0.1	-0.1	-0.1	-0.1	-0.1	-0.1	-0.1	-0.1	-0.1	0	-0.1	-0.1	-0.1	-0.1	-0.1	-0.1	0	-0.1	-0.1	0	0	-0.1	-0.1	-0.1	-0.1	0
chr11:66523904:A:G:C11orf80	-0.1	-0.1	-0.1	0.0909091	-0.1	-0.1	-0.1	0.117647	-0.1	-0.1	0.0769231	-0.1	-0.1	-0.1	-0.1	-0.1	-0.1	0.2	-0.1	0	0.1875	-0.1	-0.1	-0.1	0	-0.1	-0.1	0.0833333	-0.1	-0.1	0	-0.1	-0.1	-0.1	-0.1	0.1875	-0.1	0.0416667	0	0.15	0.111111	-0.1	0	0.1	0.178571	-0.1	0.153846	-0.1	-0.1
chr1:32696747:C:T:EIF3I	0.0110294	0	0.0072904	0.0027972	0.00434783	0.00581395	0.00801068	0.00545455	0.0123648	0.00653595	0.0111111	0.00699301	0.00505902	0.0333333	0.00191571	0.00879121	0.00849515	0.00650195	0.0121951	0.00729927	0.0131291	0.00296736	0.00578035	0.00689655	0.00175747	0.0177134	0.00915033	0.0104651	0.00778968	0.00515464	0.00634249	0.00151515	0.0187735	0.0275229	0.0124069	0.00970874	0.00468384	0.00490196	0.000986193	0.00487409	0.00153374	0	0	0.0207852	0.00740056	0.0096463	0.00215517	0.00610998	0.00649351
chr3:53820892:A:G:CACNA1D	-0.1	-0.1	-0.1	-0.1	-0.1	-0.1	-0.1	-0.1	-0.1	-0.1	-0.1	-0.1	-0.1	-0.1	-0.1	-0.1	-0.1	-0.1	-0.1	-0.1	-0.1	-0.1	-0.1	-0.1	-0.1	-0.1	-0.1	-0.1	-0.1	-0.1	-0.1	-0.1	-0.1	-0.1	-0.1	-0.1	-0.1	-0.1	-0.1	-0.1	-0.1	-0.1	-0.1	-0.1	-0.1	-0.1	-0.1	-0.1	-0.1
chr2:27522440:A:G:TRIM54	-0.1	-0.1	-0.1	-0.1	-0.1	-0.1	-0.1	-0.1	-0.1	-0.1	-0.1	-0.1	-0.1	-0.1	-0.1	-0.1	-0.1	-0.1	-0.1	-0.1	-0.1	-0.1	-0.1	-0.1	-0.1	-0.1	-0.1	-0.1	-0.1	-0.1	-0.1	-0.1	-0.1	-0.1	-0.1	-0.1	-0.1	-0.1	-0.1	-0.1	-0.1	-0.1	-0.1	-0.1	-0.1	-0.1	-0.1	-0.1	-0.1
chr19:15289692:T:C:NOTCH3	-0.1	-0.1	-0.1	-0.1	-0.1	0	-0.1	0	-0.1	0	-0.1	0.0714286	-0.1	0	-0.1	0.05	-0.1	-0.1	-0.1	-0.1	-0.1	-0.1	0	-0.1	0.0104167	0	-0.1	-0.1	-0.1	-0.1	-0.1	-0.1	-0.1	-0.1	-0.1	-0.1	-0.1	-0.1	-0.1	-0.1	0.0588235	-0.1	-0.1	-0.1	-0.1	-0.1	-0.1	-0.1	-0.1
chr19:58371312:A:G:ZNF587	0	0	0	0	0	0	0	0	0	0	0	0	0	0	0	0	0	0	0	0	0	0	0	0	0	0.0117647	0	0	0	0	0	0	0	0	0	0	0	0	0	0.0106383	0	0.00746269	0	0	0	0	0	0	0
chr3:147128655:A:G:ZIC1	-0.1	-0.1	-0.1	-0.1	-0.1	-0.1	-0.1	-0.1	-0.1	-0.1	-0.1	-0.1	-0.1	-0.1	-0.1	-0.1	-0.1	-0.1	-0.1	-0.1	-0.1	-0.1	-0.1	-0.1	-0.1	-0.1	-0.1	-0.1	-0.1	-0.1	-0.1	-0.1	-0.1	-0.1	-0.1	-0.1	-0.1	-0.1	-0.1	-0.1	-0.1	-0.1	-0.1	-0.1	-0.1	-0.1	-0.1	-0.1	-0.1
chr3:147128568:A:G:ZIC1	-0.1	-0.1	-0.1	-0.1	-0.1	-0.1	-0.1	-0.1	-0.1	-0.1	-0.1	-0.1	-0.1	-0.1	-0.1	-0.1	-0.1	-0.1	-0.1	-0.1	-0.1	-0.1	-0.1	-0.1	-0.1	-0.1	-0.1	-0.1	-0.1	-0.1	-0.1	-0.1	-0.1	-0.1	-0.1	-0.1	-0.1	-0.1	-0.1	-0.1	-0.1	-0.1	-0.1	-0.1	-0.1	-0.1	-0.1	-0.1	-0.1
chr19:42729230:A:G:ZNF526	-0.1	0	0	0	0.015873	0.030303	0	0	0	0	0.0266667	0.0153846	0	0.0119048	0	0	0	0	0	0	0	0	0.0689655	0.0230769	0	0.00775194	0	0.015873	0.0103093	0	0.015873	0	0	-0.1	0	0	0	0	0	0	0	0.0123457	0	0	0	0.00934579	0.0434783	0	0
chr17:42475813:T:C:GPATCH8	0	0	0	0	0	0	0.00344828	0.00879765	0.00680272	0	0	0	0	0.0077821	0	0	0	0	0	0.012987	0	0	0.0070922	0	0.00257732	0.0030303	0.00164204	0.00766284	0.00276243	0.00346021	0.00757576	0.00282486	0.00735294	0	0	0.00581395	0	0	0	0.00852273	0	0	0	0	0.00638978	0	0	0	0.00552486
chr6:70942409:T:C:COL9A1	-0.1	-0.1	-0.1	-0.1	-0.1	-0.1	-0.1	-0.1	-0.1	-0.1	-0.1	-0.1	-0.1	-0.1	-0.1	-0.1	-0.1	-0.1	-0.1	-0.1	-0.1	-0.1	-0.1	-0.1	-0.1	-0.1	-0.1	-0.1	-0.1	-0.1	-0.1	-0.1	-0.1	-0.1	-0.1	-0.1	-0.1	-0.1	-0.1	-0.1	-0.1	-0.1	-0.1	-0.1	-0.1	-0.1	-0.1	-0.1	-0.1
chr21:34634968:A:G:IFNAR2	0	0	-0.1	0	0.0833333	0	0	0	0	0	0	0	0.0153846	0.012987	0	0	0	0	0.0833333	-0.1	0	0	0	0	0.0153846	0	0	0	0	0	0.0714286	0.0434783	0	-0.1	0	0	-0.1	0.0408163	0	0	0	0	0.0555556	0	0	0	0	0	-0.1
chr20:36147563:T:C:BLCAP	0.0625	0.108108	0.112272	0.0945559	0.078534	0.179012	0.100977	0.0778032	0.0820896	0.100204	0.0973451	0.0949367	0.124183	0.110132	0.159664	0.160377	0.0775348	0.0815851	0.170213	0.112676	0.125	0.133971	0.138554	0.125296	0.129231	0.0694864	0.124161	0.135849	0.139535	0.13615	0.137778	0.121076	0.0831099	0.12	0.128834	0.056	0.10219	0.192771	0.0140845	0.0941176	0.103448	0.0473373	0.134921	0.103448	0.194444	0.0645161	0.112033	0.0454545	0.105263
chr3:179093028:A:G:MFN1	0	0	0	0	0	0	0.00595238	0	0	0	0	0	0	0	0	0	0	0	0.0444444	0	0	0	0	0	0	0	0.00515464	0	0	0	0	0	0	0	0	0	0	0	0	0	0	0	0	0	0	0	0.00574713	0.00763359	0
chr21:34922674:A:G:SON	0	0	0	0	0	0	0	0	0	0	0.000962464	0	0	0	0.00348028	0.00374532	0	0	0.00724638	0	0	0	0	0.00141243	0	0	0	0.00249066	0.00141243	0	0	0.0027933	0	0	0	0.00353357	0.00663717	0.00316957	0	0.00677201	0.00153846	0	0	0	0	0.00119048	0	0	0
chr21:34922801:A:G:SON	0	0	0.00793651	0	0	0	0.00464037	0	0	0.00332779	0.00199203	0	0.00440529	0.00686499	0	0.0118577	0.00487805	0	0	0.00178571	0.0136364	0	0.0115607	0.00463679	0	0.00194553	0.00326442	0.00274348	0.00296296	0	0	0	0	0	0.00320513	0	0	0.007109	0	0	0	0	0	0.00273224	0	0.0028169	0.00178891	0	0.00380228
chr19:17622547:A:G:PGLS	0	0	0.0071599	0	0.00363636	0.0104712	0.00210084	0.00139082	0	0	0.0045045	0.0025974	0.00480769	0	0	0	0.00271003	0	0	0	0	0.00763359	0	0.00361011	0	0.00210526	0.00784314	0	0	0.013289	0	0.00520833	0.00176367	0	0	0.002849	0.00558659	0.00869565	0	-0.1	0	0	0	0	0	0	0	0	0
chr3:58141801:A:G:FLNB	0	0.00684932	0	0	0	0	0.00995025	0	0.00558659	0.00252525	0.00238663	0	0.0125224	0.025788	0.00675676	0.0357143	0	0	0	0	0.0410959	0	0.0853659	0.00355872	0.00314465	0	0.0235294	0.0321285	0.0164835	0.00534759	0	0	0.00898876	-0.1	0	0	0.0886076	0.0116279	0.00819672	0.0153846	0.142857	-0.1	0	0	0.025641	0	0.0416667	0	0
chr1:154987793:A:G:ZBTB7B	0	0	0	0	0	0	0	0	0	0	0.00486618	0	0	0.00274725	0	0	0	0	0	0	0	0	0	0.0130435	0	0	0	0	0	0	0	0	0	-0.1	0	0	0	0	0	0	0.0333333	0.0147059	0	0.0113636	0.00909091	0	0	0.003125	0
chr2:131785649:A:G:ARHGEF4	-0.1	-0.1	-0.1	-0.1	-0.1	-0.1	-0.1	-0.1	-0.1	-0.1	-0.1	-0.1	-0.1	-0.1	-0.1	-0.1	-0.1	-0.1	-0.1	-0.1	-0.1	-0.1	-0.1	-0.1	-0.1	-0.1	-0.1	-0.1	-0.1	-0.1	-0.1	-0.1	-0.1	-0.1	-0.1	-0.1	-0.1	-0.1	-0.1	-0.1	-0.1	-0.1	-0.1	-0.1	-0.1	-0.1	-0.1	-0.1	-0.1
chr19:58324716:T:C:ZNF552	0	0.157895	0	0.0357143	0	0	0.0169492	0	0	0	0.0235294	0	0	0.0166667	0	0.0625	0	0.0208333	0	0.0434783	0.037037	0	0	0	0	0.0175439	0	0.0263158	0	0.030303	0.0322581	0.0196078	0.02	-0.1	0	0.04	0	0.0163934	0	0	0.0194175	0.0545455	0.00925926	0	0.00892857	0	0.03125	0	0
chr11:66523878:A:G:C11orf80	-0.1	-0.1	-0.1	0	-0.1	-0.1	-0.1	0	-0.1	-0.1	0	-0.1	-0.1	-0.1	-0.1	-0.1	-0.1	0	-0.1	-0.1	0	-0.1	-0.1	-0.1	0	-0.1	-0.1	-0.1	-0.1	-0.1	0	-0.1	-0.1	-0.1	-0.1	0	-0.1	0	0	0	0	-0.1	-0.1	0	0	-0.1	0	-0.1	-0.1
chr4:77977164:T:C:CCNI	0	0.00139276	0.003663	0.00205339	0.00222965	0.00207254	0.0025641	0.00152053	0.00214823	0.000458716	0.00646412	0.00233463	0.004004	0.0096	0.00183824	0.00460123	0.00214041	0.00345543	0	0.010101	0	0.00177778	0.00329489	0.00242718	0.00273973	0.001544	0.00242817	0.00282258	0.00193986	0.00460123	0.00174216	0.002331	0.0018596	0	0.00207254	0.00270027	0.00207684	0.000740741	0	0.000809881	0.00203562	0.000480077	0.00222058	0.0022604	0.00266223	0.00292184	0.00161681	0	0.00276243
chr21:34922788:A:G:SON	0	0	0.00746269	0.00608519	0	0.00250627	0.00627615	0	0.00699301	0.0046875	0.0047081	0	0.00392157	0.00404858	0.00121359	0	0.00148148	0.00236407	0	0.00826446	0	0.00340136	0.0116279	0.00428571	0.00228311	0.00177936	0	0.0102041	0.00671141	0.002331	0.00350877	0	0	0	0.00558659	0.00396825	0.00243902	0.0021097	0	0	0.00181818	0	0	0	0.00426743	0.00384615	0.00312989	0.00808081	0.0030303
chr4:2709917:A:G:FAM193A	-0.1	-0.1	-0.1	-0.1	-0.1	-0.1	-0.1	-0.1	-0.1	-0.1	-0.1	-0.1	0	0	-0.1	-0.1	-0.1	0	-0.1	-0.1	-0.1	-0.1	-0.1	-0.1	0.0833333	-0.1	0	-0.1	-0.1	-0.1	-0.1	-0.1	-0.1	-0.1	-0.1	-0.1	-0.1	-0.1	-0.1	-0.1	-0.1	-0.1	-0.1	0	0	-0.1	-0.1	-0.1	-0.1
chr7:99091319:T:C:ZNF394	0	0	0	0	0	0	0	0	0	0	0	0	0	0.016129	0	0	0	0.0173913	0	0	0	0	0	0	0	0	0	0	0	0	0	0	0	0	0	0	0	0	0.0105263	0	0	0	0	0	0	0	0	0	0
chr10:126450991:T:C:METTL10	0	0	0.0212766	0	0	0	0.0588235	0.0192308	0	0	0.0147059	0	0	0	0	0	0	0	0.0333333	0.0625	0	0	0	0	0	0	0	0.0243902	0.0192308	0.0243902	0	0	0	0	0	0	0.037037	0	0	0.00826446	0.0289855	0.0357143	0.016129	0.0144928	0.00925926	0.0540541	0	0	0
chr19:38189366:T:C:ZNF607	-0.1	0	0	0	0	0	0	0	0	0	0	0	-0.1	-0.1	0.0357143	0.0625	0	0	0	-0.1	0	0.0238095	0	0.03125	0	0	-0.1	0	0	0	0	0	0.0454545	-0.1	0	0	-0.1	0	0	0	0	0	0	0	0	0	0	0	0
chr1:153661542:A:G:NPR1	-0.1	-0.1	-0.1	-0.1	-0.1	-0.1	-0.1	-0.1	-0.1	-0.1	-0.1	-0.1	-0.1	-0.1	-0.1	0	-0.1	-0.1	-0.1	-0.1	-0.1	-0.1	-0.1	-0.1	-0.1	-0.1	-0.1	-0.1	-0.1	-0.1	-0.1	-0.1	0	-0.1	-0.1	-0.1	-0.1	-0.1	-0.1	-0.1	-0.1	-0.1	-0.1	-0.1	-0.1	-0.1	-0.1	-0.1	-0.1
chr19:21301135:A:G:ZNF714	-0.1	0.0769231	0.0491803	0.0333333	-0.1	0.0434783	0.0338983	0.0212766	0	0.030303	0	0.0333333	0.0689655	0	-0.1	0.047619	0.0714286	0	-0.1	-0.1	0.142857	0	0.0769231	0	0	0	0.125	0.0526316	0.0384615	0.0153846	0	0.0857143	0.0833333	-0.1	0	-0.1	-0.1	0.0943396	0.0833333	0.105263	0	0.0241935	0.0444444	0.0470588	0.0866142	0.0454545	0	0	0
chr1:12091858:A:G:MIIP	0	0	0	0	0	0	0	0	0	0	0	0	0	0	0	0	0	0	0	0	0	0	0	0	0	0	0	0	0	0	0	0	0	-0.1	0	0	0	0	0	-0.1	0	0	0	0	0	0	0	0	0
chr16:57717868:A:G:GPR97	-0.1	0	0	0.0217391	-0.1	-0.1	0	-0.1	-0.1	0	0	0	0	0.0612245	0	-0.1	-0.1	0.0322581	0	0	0.0285714	0	0	0	0	0	0	0	0.0188679	0	0	0.025	0.0294118	-0.1	0	0	0.0729167	0	-0.1	-0.1	0	0	0	-0.1	-0.1	-0.1	0.0113636	-0.1	-0.1
chr15:75646087:A:G:NEIL1	0	0.125	0.34375	0.04	0.08	0.285714	0.137931	0.0571429	0.193548	0.0769231	0.0322581	0.0769231	0.384615	0.352941	0.214286	0.130435	0.35	0.146341	0.344828	0.290323	0.142857	0.16	0.305556	0.346154	0.0615385	0.125	0.333333	0.28125	0.4	0.246575	0.325581	0.0487805	0.188119	0.875	0.3125	0.4	0.754717	0.207317	0.151515	0.025	0.238095	0	0.26087	0.307692	0	0.0740741	-0.1	0.1875	0.25
chr19:58213835:T:C:ZNF154	0	0	0	0	0	-0.1	0	-0.1	-0.1	0.016129	0.0666667	-0.1	-0.1	-0.1	0.027027	0	0	-0.1	0	-0.1	0	0	0	0	0	0	-0.1	-0.1	0	0	0	0	0	-0.1	-0.1	0	-0.1	0	0	0	0	0	0	0.00595238	0	0	0	0	0
chr14:61550331:A:G:SLC38A6	-0.1	-0.1	-0.1	-0.1	-0.1	-0.1	-0.1	-0.1	0	-0.1	-0.1	-0.1	-0.1	-0.1	-0.1	-0.1	-0.1	0	-0.1	-0.1	0	-0.1	-0.1	-0.1	-0.1	-0.1	-0.1	-0.1	-0.1	-0.1	-0.1	-0.1	0	-0.1	-0.1	-0.1	-0.1	-0.1	-0.1	0	-0.1	-0.1	0	0	-0.1	-0.1	-0.1	-0.1	0
chr7:97498401:T:C:ASNS	0.011236	0	0	0	0	0	0	0	0.00970874	0	0.0125786	0	0.00487805	0	0.0121457	0.00350877	0	0	0.0106007	0	0	0.00483092	0.00692042	0	0	0.0041841	0	0.00689655	0.00502513	0.0017094	0.0116959	0.00334448	0	0	0	0	0	0	0	0	0	0	0	0.0135135	0	0.00819672	0	0	0
chr19:58388328:T:C:ZNF814	0	0.1	0	0	0	-0.1	0	-0.1	-0.1	0	0	0	-0.1	-0.1	0	-0.1	0	0	-0.1	0	0	0.04	0.047619	-0.1	0	0	0	0	-0.1	0	0	0	0	-0.1	-0.1	-0.1	0	0	-0.1	0.0078125	0	0.0123457	0	0.0107527	0	0.0185185	0.0588235	0	0
chr16:30965098:A:G:ORAI3	0	0	0.002	0	0	0	0	0	0	0.00149701	0	0	0	0	0	0	0	0	0	0.00813008	0	0	0	0	0	0	0.0168067	0	0	0	0	0	0	-0.1	0	0	0.0227273	0	0	0	0.00502513	0	0	0	0	0	0	0	0
chr15:65426067:T:C:PDCD7	0	0	0	0	0.0555556	0	0.0227273	0.0114943	0	0	0	0	0	0	-0.1	0	0	0.0163934	0	0	0	0	-0.1	0.0111111	0	0.0612245	0	0	0	0.0322581	0	0	0.0235294	-0.1	0	0	-0.1	0	0	-0.1	0	0	0	-0.1	0	0	0.0714286	0	0.0714286
chr11:62644260:A:G:SLC3A2	-0.1	-0.1	0.107143	0	0	0	0.0263158	0	0	0	0	0	-0.1	-0.1	-0.1	0	0	0	-0.1	-0.1	-0.1	-0.1	-0.1	0.0434783	0	0	-0.1	0	0	0	0.0714286	0	0	-0.1	-0.1	0	0	0	0	0.0075188	0	0	0	0	0	0	0	0	0
chr1:225974614:A:G:SRP9	0.05	0.384615	0.351351	0.294393	0.398148	0.381443	0.269841	0.252294	0.239669	0.262673	0.419643	0.29375	0.524272	0.596491	0.43038	0.434783	0.35503	0.315556	0.571429	0.44186	0.488372	0.414634	0.412281	0.380531	0.345745	0.348548	0.592965	0.493827	0.440341	0.494444	0.373984	0.297674	0.410042	0.5	0.403361	0.316239	0.512195	0.195122	0.173913	0.314233	0.411483	0.296992	0.315271	0.266094	0.425439	0.435685	0.226891	0.444444	0.33913
chr1:225974644:A:G:SRP9	0	0.0215054	0.021875	0.0175439	0.05	0.0263158	0.00952381	0.019685	0.00735294	0.025641	0.047619	0.035503	0.0379147	0.0601504	0.117021	0.0425532	0	0.00884956	0.0487805	0.0588235	0.0227273	0.0310078	0.00840336	0.0314286	0.00865801	0.0179211	0.0328638	0.0409357	0.0358056	0.0619048	0.0078125	0.0226244	0.0113636	0.112903	0.0298507	0.0227273	0.0210526	0	0	0.0291262	0.037037	0.0178571	0.00456621	0.0215517	0.0452675	0.0608365	0.00729927	0.0346821	0.008
chr19:21301076:A:G:ZNF714	-0.1	0	0.0384615	0.0333333	-0.1	0	0.04	0.0212766	0	0.037037	0.0454545	0	0.148148	0	-0.1	0	0	0.128205	-0.1	-0.1	0	0	0.0714286	0.0425532	0	0.0363636	0.115385	0	0	0.0166667	0	0.0238095	0.0833333	-0.1	0.105263	-0.1	-0.1	0.12	0.0704225	0.0472441	0.0181818	0.0373832	0.0555556	0.0416667	0.0698925	0.0434783	0	0	0
chr6:31779261:T:C:HSPA1L	-0.1	-0.1	0.2	0.1	-0.1	-0.1	-0.1	0.0384615	-0.1	0	0	-0.1	-0.1	-0.1	-0.1	-0.1	-0.1	-0.1	-0.1	-0.1	0	-0.1	-0.1	0	0	-0.1	-0.1	-0.1	-0.1	-0.1	-0.1	-0.1	0.157895	-0.1	0	-0.1	-0.1	-0.1	-0.1	0	-0.1	0	-0.1	0.0555556	-0.1	0	0.0666667	-0.1	-0.1
chr8:67590188:A:G:C8orf44	-0.1	0	0	0.0425532	0	0	0	0	0	0.0151515	0	0	0	0	0	0	0	0	0	0	0	0	0	0	0	0.0266667	0	0.0344828	0	0	0	0	0.0222222	-0.1	0	0	0	0	0	0	0	0	0	0	0	0	-0.1	0	-0.1
chr1:160319987:A:G:NCSTN	0.00617284	0	0.00164474	0.00542741	0	0.0178117	0.00267023	0.00540541	0.00229885	0.00914634	0.0212766	0.00189036	0.0115385	0.0274443	0.00530504	0	0.0123239	0.00750751	0.00862069	0.0153846	0.00552486	0.00608519	0.00621118	0.013809	0.003125	0.00480192	0.0128755	0.0137457	0.0189573	0.0148368	0.0102828	0.00773994	0.01059	0	0	0.00793651	0.0183486	0.015444	0	0.00458716	0.004329	0.00377358	0.0091954	0.00333333	0.00468933	0.00412088	0.00530973	0.0112994	0.0265781
chr19:46841538:A:G:HIF3A	-0.1	-0.1	-0.1	-0.1	-0.1	-0.1	-0.1	-0.1	-0.1	-0.1	-0.1	-0.1	-0.1	-0.1	-0.1	-0.1	-0.1	-0.1	-0.1	-0.1	-0.1	-0.1	-0.1	-0.1	0.0714286	-0.1	0	-0.1	-0.1	0.16	-0.1	-0.1	-0.1	-0.1	-0.1	-0.1	-0.1	-0.1	0	-0.1	-0.1	-0.1	-0.1	-0.1	-0.1	-0.1	-0.1	-0.1	-0.1
chr6:139085488:T:C:LOC100507462	-0.1	-0.1	-0.1	0	-0.1	-0.1	0	0.0909091	-0.1	0.0625	-0.1	-0.1	-0.1	-0.1	-0.1	-0.1	-0.1	0	-0.1	-0.1	-0.1	-0.1	-0.1	-0.1	-0.1	-0.1	-0.1	-0.1	-0.1	-0.1	-0.1	-0.1	0.2	-0.1	-0.1	-0.1	-0.1	0	-0.1	0	0	0	0	0	0	-0.1	-0.1	-0.1	0.1
chr1:1200205:T:C:UBE2J2	-0.1	-0.1	0.0769231	0.0833333	-0.1	-0.1	0.416667	0.0555556	-0.1	0.047619	0.285714	-0.1	-0.1	0.529412	-0.1	0.0909091	0.272727	0.2	-0.1	-0.1	-0.1	-0.1	-0.1	-0.1	0.3125	0.3	-0.1	0.0588235	0.0833333	-0.1	-0.1	0.428571	0.153846	-0.1	-0.1	-0.1	-0.1	0.153846	0.04	0.0454545	0.153846	-0.1	-0.1	-0.1	0.259259	-0.1	-0.1	0.181818	-0.1
chr17:15406499:T:C:TVP23C	-0.1	-0.1	-0.1	-0.1	0	0	0	0	0	0	0	0	0	0	-0.1	0	0	0	-0.1	-0.1	0	0	0	-0.1	0	0.0162602	-0.1	0.0204082	0	-0.1	0	0	0	-0.1	0.047619	0	-0.1	0	0	0.00813008	0	0	0.00684932	0.0123457	0	0	0	0	0
chr16:5094705:T:C:C16orf89	-0.1	-0.1	-0.1	-0.1	-0.1	-0.1	-0.1	-0.1	-0.1	-0.1	-0.1	-0.1	-0.1	-0.1	-0.1	-0.1	-0.1	-0.1	-0.1	-0.1	-0.1	-0.1	-0.1	-0.1	-0.1	-0.1	-0.1	-0.1	-0.1	-0.1	-0.1	-0.1	-0.1	-0.1	-0.1	-0.1	-0.1	-0.1	-0.1	-0.1	-0.1	-0.1	-0.1	-0.1	-0.1	-0.1	-0.1	-0.1	-0.1
chr9:140510564:T:C:C9orf37	0	0.108108	0.0422535	0	0	0.0294118	0.02	0.00847458	0	0.0133333	0.0190476	0	0	0	0	0	0.0322581	0.0444444	0.0666667	0.0322581	0.0408163	0	0.016129	0.020202	0.00900901	0.0140845	0	0	0	0.025641	0.0175439	0	0.0344828	-0.1	0.0238095	0	0	0.0465116	0.0175439	0.00613497	0	0.0227273	0.0333333	0.0888889	0.0178571	0.0104167	0	0.0444444	0.0131579
chr19:39079861:T:C:MAP4K1	-0.1	-0.1	0.0714286	-0.1	-0.1	-0.1	0.2	0.230769	0.2	-0.1	0.307692	-0.1	-0.1	-0.1	-0.1	-0.1	-0.1	0.142857	-0.1	-0.1	-0.1	-0.1	-0.1	-0.1	-0.1	-0.1	-0.1	0	-0.1	-0.1	-0.1	-0.1	-0.1	-0.1	-0.1	-0.1	-0.1	-0.1	-0.1	-0.1	-0.1	-0.1	-0.1	0.1	-0.1	-0.1	-0.1	-0.1	-0.1
chr18:32825741:A:G:ZNF397	0.166667	0	0.0412371	0	0.0322581	0	0.0235294	0.0103093	0	0.0186916	0.0285714	0	0	0	0.0606061	0.0588235	0.0188679	0.0263158	0	0	0.0877193	0	0	0	0.0258621	0.0353982	0	0.037037	0.0465116	0	0.0483871	0.0769231	0	-0.1	0.030303	0	-0.1	0.0697674	0	0.0153846	0	0	0	0.0253165	0.0238095	0	0	0.0952381	0.0338983
chr21:34923153:A:G:SON	0.0111732	0.0047619	0	0.00166389	0	0.00236407	0	0	0	0.00141844	0.00163399	0	0.00429185	0.00182482	0.00294406	0.00308642	0.00363636	0	0	0.00283286	0.00342466	0	0.00947867	0.00119332	0.0017452	0.00318471	0.00257511	0.00652174	0.00615006	0.00419287	0	0	0	0.00917431	0.00453515	0	0	0.0030349	0.00120192	0.0022779	0	0	0.00176991	0.00165017	0.000762777	0.003	0	0.00166667	0
chr17:80441110:A:G:NARF	0.238095	0.0769231	0.178571	0.1875	0.193548	0.166667	0.185185	0.173913	0.0434783	0.189189	0.175	0.105263	0.367347	0.464286	0.210526	0.0833333	0.216216	0.361111	0.25	0.3125	0.227273	0.263158	0.133333	0.341463	0.0588235	0.322581	0.410811	0.333333	0.369863	0.222222	0.142857	0.380952	0.134615	0.166667	0.533333	0.142857	0.235294	0.208333	0	0.259259	0.0666667	-0.1	0.115385	0.217391	0.238095	0.166667	0.153846	0.133333	0.3125
chr12:110605680:A:G:IFT81	-0.1	-0.1	-0.1	-0.1	-0.1	-0.1	-0.1	-0.1	-0.1	0	-0.1	-0.1	-0.1	-0.1	-0.1	-0.1	-0.1	0.0526316	-0.1	-0.1	-0.1	-0.1	-0.1	-0.1	-0.1	-0.1	-0.1	-0.1	-0.1	-0.1	-0.1	-0.1	-0.1	-0.1	-0.1	-0.1	-0.1	-0.1	-0.1	0	-0.1	-0.1	-0.1	-0.1	0.1	-0.1	-0.1	-0.1	-0.1
chr9:128347862:T:C:MAPKAP1	0	0.00505051	0	0.00512821	0.00819672	0	0	0	0.00813008	0	0.00772201	0	0.0103093	0.0060423	0.00322581	0	0.0021322	0.00544959	0	0.0031348	0	0	0	0.0045977	0	0.00925926	0.0126582	0.0102215	0.0126183	0	0.00367647	0.00294118	0	0	0	0	0	0.0037594	0	0.00163399	0.00393701	0	0	0	0.00251256	0.00719424	0.00327869	0	0.00408163
chr7:39990590:A:G:CDK13	0	0.0352941	0.030303	0.0344828	0.0408163	0.08	0.0380435	0.0314136	0.129032	0.0138249	0.0258303	0.0288462	0.105691	0.128834	0.0240385	0.108696	0.038835	0.0258065	0.142857	0.0615385	0.0447761	0.0582524	0.0526316	0.0723404	0.0236686	0.0416667	0.0854271	0.0635593	0.0543478	0.0707965	0.0119048	0.0643275	0.027027	0.15	0.0963855	0.0786517	0.0731707	0	0.0769231	-0.1	0.103448	0.0333333	0.0612245	0.125	0.04	0.0247934	0.0520833	0.0298507	0.0227273
chr22:50658851:T:C:TUBGCP6	0	0	0	0	0	0	0	0	0.002331	0	0.00264201	0	0	0.00440529	0	0	0	0.000949668	0	0	0	0	0.00181159	0	0	0	0	0.00505051	0.00211416	0	0.00262467	0.0048	0	0	0	0	0	0	0	0	0	0	0	0	0	0	0	0	0
chr19:47152854:T:C:DACT3	-0.1	-0.1	-0.1	-0.1	-0.1	-0.1	-0.1	-0.1	-0.1	-0.1	-0.1	-0.1	-0.1	-0.1	-0.1	-0.1	-0.1	-0.1	-0.1	-0.1	-0.1	-0.1	-0.1	-0.1	-0.1	-0.1	-0.1	-0.1	-0.1	-0.1	-0.1	-0.1	-0.1	-0.1	-0.1	-0.1	-0.1	-0.1	-0.1	-0.1	-0.1	-0.1	-0.1	-0.1	-0.1	-0.1	-0.1	-0.1	-0.1
chr22:37770174:T:C:ELFN2	-0.1	-0.1	0	-0.1	-0.1	-0.1	-0.1	-0.1	-0.1	-0.1	-0.1	-0.1	-0.1	-0.1	-0.1	-0.1	-0.1	-0.1	-0.1	-0.1	-0.1	-0.1	-0.1	0	-0.1	-0.1	-0.1	-0.1	-0.1	-0.1	-0.1	-0.1	0	-0.1	-0.1	-0.1	-0.1	-0.1	-0.1	-0.1	-0.1	-0.1	-0.1	-0.1	-0.1	-0.1	-0.1	-0.1	-0.1
chr9:130953032:T:C:CIZ1	0.0102041	0.00434783	0.0027894	0.0123894	0.0127796	0.0221774	0.00682594	0.00141844	0.00826446	0.00502934	0.0392781	0.00581395	0.00833333	0.0277136	0.00581395	0.00529101	0.0118064	0.00621118	0	0.0107991	0	0.00483092	0.0166667	0.0523187	0.00180505	0.0122283	0.019802	0.0172811	0.0116086	0.00963855	0.0060423	0.0190476	0.0075188	0	0.0107914	0.00763359	0.00564972	0.0128755	0.002331	0	0.00169492	0.00477327	0.00342466	0.00566572	0.014862	0.00521739	0.010929	0.0025641	0
chr1:149859238:T:C:HIST2H2AB	0	-0.1	-0.1	0	-0.1	-0.1	-0.1	-0.1	-0.1	0.0588235	-0.1	-0.1	0.1	-0.1	-0.1	-0.1	-0.1	-0.1	-0.1	-0.1	-0.1	-0.1	-0.1	-0.1	-0.1	-0.1	0	0.0454545	-0.1	-0.1	-0.1	-0.1	-0.1	-0.1	-0.1	-0.1	-0.1	-0.1	-0.1	0	-0.1	-0.1	-0.1	-0.1	-0.1	-0.1	-0.1	0.0769231	0
chr19:58370696:A:G:ZNF587	0.025641	0.0204082	0.0149254	0	0	0.030303	0	0.0212766	0	0	0	0	0	0	0.0504202	0	0.0123457	0.00877193	0	0	0	0	0.030303	0	0	0	0	0.0217391	0	0	0	0	0.0120482	0	0	0	0	0.00694444	0.0190476	0.0233918	0	0.018018	0.00719424	0	0.0131579	0	0	0	0.0238095
chr17:43219954:A:G:ACBD4	-0.1	-0.1	0.0909091	0.0526316	-0.1	-0.1	0	0	0.238095	0.166667	0	-0.1	-0.1	-0.1	0.153846	-0.1	-0.1	0.107143	0.0833333	-0.1	-0.1	-0.1	0.04	0.133333	0.0322581	0.0555556	-0.1	0.125	-0.1	0.0344828	0.0769231	0	0	-0.1	-0.1	-0.1	-0.1	-0.1	-0.1	-0.1	-0.1	-0.1	-0.1	-0.1	-0.1	-0.1	-0.1	0	-0.1
chr1:225974619:A:G:SRP9	0	0.025974	0.01	0	0	0.010101	0.0150754	0.00438596	0	0.00458716	0.00909091	0.0121951	0	0.0143678	0.0128205	0	0.011236	0	0	0	0	0.00793651	0	0.0058651	0.00995025	0.0041841	0.015544	0.0310559	0.0196078	0	0	0.00925926	0.00403226	0.0166667	0	0	0	0	0	0.00557621	0.0186047	0	0.00485437	0.0083682	0.00646552	0.00416667	0.00819672	0.00694444	0
chr13:100915020:A:G:PCCA	0	0	-0.1	-0.1	0	0	0	0	0.02	0.00724638	0.0114943	-0.1	0	0	-0.1	0	0	0	-0.1	-0.1	0	-0.1	0	0	-0.1	0.0105263	0.05	0.0210526	-0.1	0	-0.1	-0.1	0	-0.1	-0.1	-0.1	0.0238095	0	0	0	0	0	0	0	0.00826446	0	0	0	0
chr16:57717871:A:G:GPR97	-0.1	0	0	0.0869565	-0.1	-0.1	0.0833333	-0.1	-0.1	0	0	0	0.0769231	0.14433	0	-0.1	-0.1	0.0333333	0	0	0.0833333	0.0806452	0.0833333	0	0	0.2	0	0	0.0545455	0.04	0.0454545	0.0930233	0.057971	-0.1	0.0149254	0	0.120879	0	-0.1	-0.1	0.117647	0.1	0.114286	-0.1	-0.1	-0.1	0.0505618	-0.1	-0.1
chr1:8674712:T:C:RERE	0	0	0	0.0140845	0	0	0.0322581	0	0.05	0	0.0117647	0	0	0.0201005	0.0135135	0	0.010989	0	0	0	0	0	0	0	0	0.00833333	0.0363636	0	0	0	0	0	0.0128205	-0.1	0	0	0	0	0	0	0	0	0	0	0.0116279	0	0	0.0217391	0
chr1:225974581:A:G:SRP9	0.136364	0.21875	0.171329	0.184615	0.278846	0.265306	0.188482	0.247788	0.169643	0.156098	0.229268	0.181208	0.345946	0.470255	0.361111	0.261905	0.207317	0.18894	0.255814	0.434211	0.25	0.220183	0.178218	0.291391	0.214286	0.2375	0.449198	0.402516	0.393548	0.3125	0.163793	0.228972	0.253589	0.408163	0.2	0.287129	0.333333	0.175676	0.241379	0.162887	0.285714	0.126761	0.134503	0.16	0.265403	0.268722	0.079646	0.213235	0.230769
chr7:39990581:A:G:CDK13	0.0714286	0.0128205	0.00617284	0	0	0.0267857	0.0114286	0	0.016129	0.00884956	0	0	0.00787402	0	0.0105263	0.0470588	0.00995025	0	0.0652174	0.00826446	0	0	0	0.00865801	0	0.0297619	0.032967	0.0131579	0.00555556	0.00961538	0	0.0060241	0	0	0	0.011236	0.0353982	0	0	-0.1	0	0	0	0	0.04	0.00884956	0	0	0
chr3:147128798:A:G:ZIC1	-0.1	-0.1	-0.1	-0.1	-0.1	-0.1	-0.1	-0.1	-0.1	-0.1	-0.1	-0.1	-0.1	-0.1	-0.1	-0.1	-0.1	-0.1	-0.1	-0.1	-0.1	-0.1	-0.1	-0.1	-0.1	-0.1	-0.1	-0.1	-0.1	-0.1	-0.1	-0.1	-0.1	-0.1	-0.1	-0.1	-0.1	-0.1	-0.1	-0.1	-0.1	-0.1	-0.1	-0.1	-0.1	-0.1	-0.1	-0.1	-0.1
chr20:36147572:T:C:BLCAP	0.16129	0.206897	0.255495	0.233918	0.180412	0.260606	0.14966	0.184149	0.188679	0.221748	0.18732	0.208333	0.141026	0.151786	0.218487	0.254717	0.171937	0.175904	0.255319	0.220657	0.246835	0.245098	0.290909	0.209756	0.228125	0.209581	0.197279	0.206767	0.179245	0.241206	0.276018	0.21028	0.168937	0.173077	0.232143	0.136546	0.108696	0.379747	0.0909091	0.142857	0.202454	0.120219	0.282443	0.166667	0.25	0.130802	0.285714	0.10596	0.259259
chr19:58370885:A:G:ZNF587	0	0	0	0.0103093	0	0.0266667	0.00892857	0.00847458	0	0.00787402	0.0141844	0.0212766	0.0344828	0	0.027027	0	0	0.0246914	0	0	0	0	0	0	0	0.0121951	0.0430108	0	0.0519481	0.0107527	0.0181818	0.00934579	0	-0.1	0	0	0	0.037037	0.0120482	0.0163934	0.008	0.0120482	0.00884956	0.0164835	0.0342857	0	0	0	0
chr19:58371003:A:G:ZNF587	0	0	0	0	0	0	0	0	0	0	0	0	0	0	0.0394737	0.0789474	0	0.0103093	0.0357143	0	0	0	0.0434783	0	0	0	0	0.00877193	0	0	0	0	0	0	0.05	0	0	0	0	0.0104712	0	0	0.00787402	0.00549451	0	0	0	0	0
chr15:65425334:T:C:PDCD7	0.02	0	0	0.00497512	0.00934579	0.0384615	0	0	0	0	0.0223048	0.00684932	0	0.00793651	0	0.016129	0.0106383	0.0130435	0	0.0322581	0.0441176	0.030303	0.0285714	0.0149254	0.0111111	0.0273973	0	0.00909091	0	0.0166667	0.0133333	0.0116959	0.00431034	-0.1	0	0	0	0	0	0	0.04	0	0.0217391	0.0163934	0.0172414	0.0131579	0	0.0222222	0.04
chr17:37826529:A:G:PNMT	0.0384615	0	-0.1	0	-0.1	-0.1	-0.1	-0.1	-0.1	-0.1	0	0	-0.1	-0.1	0	0	-0.1	-0.1	-0.1	0	0	-0.1	-0.1	-0.1	0	-0.1	0	-0.1	0.025	0	-0.1	0	-0.1	-0.1	0	-0.1	-0.1	0	0	0	0	-0.1	-0.1	0	0.00224972	0	-0.1	-0.1	-0.1
chr22:19429189:T:C:C22orf39	0.05	0	0.00606061	0	0	0.00892857	0	0.00434783	0	0	0.0254777	0	0.00900901	0.00675676	0	0	0.015873	0.00746269	0	0	0.0119048	0.0235294	0	0.0114286	0	0	0.02	0	0	0	0.008	0	0.00526316	0	0	0	0.0357143	0	0.015873	0.00921659	0	0	0	0.00645161	0.0175439	0	0.00787402	0	0
chr18:32825881:A:G:ZNF397	0	0.0285714	0.0165289	0	0	0.0394737	0.00980392	0.01	0	0.0247934	0.045977	0.0188679	0	0	0	0	0.0384615	0.00869565	0	0.0555556	0	0.0169492	0.0178571	0	0	0.00746269	0.05	0.0384615	0.0454545	0.0277778	0.0138889	0.0138889	0	-0.1	0.0153846	0.0465116	-0.1	0.0149254	0.0714286	0	0	0	0	0.0131579	0.0294118	0	0	0.125	0.0131579
chr10:97146871:T:C:SORBS1	-0.1	-0.1	-0.1	-0.1	-0.1	-0.1	-0.1	-0.1	-0.1	-0.1	-0.1	-0.1	-0.1	-0.1	-0.1	-0.1	-0.1	-0.1	-0.1	-0.1	-0.1	-0.1	-0.1	-0.1	-0.1	-0.1	-0.1	-0.1	-0.1	-0.1	-0.1	-0.1	-0.1	-0.1	-0.1	-0.1	-0.1	-0.1	-0.1	-0.1	-0.1	-0.1	-0.1	-0.1	0	-0.1	-0.1	-0.1	-0.1
chr6:31779293:T:C:HSPA1L	-0.1	-0.1	-0.1	-0.1	0	-0.1	-0.1	0	-0.1	-0.1	0	-0.1	-0.1	-0.1	-0.1	-0.1	-0.1	0	-0.1	-0.1	0	-0.1	-0.1	0	0	-0.1	-0.1	-0.1	-0.1	-0.1	0	-0.1	0.04	-0.1	0.2	-0.1	-0.1	-0.1	-0.1	0	0	0	0.0909091	0.105263	0	0	0	-0.1	-0.1
chr6:31778129:T:C:HSPA1L	-0.1	0	0	-0.1	-0.1	-0.1	0.05	0	0.142857	0	0	-0.1	-0.1	-0.1	-0.1	-0.1	0	0	-0.1	-0.1	-0.1	0	0	0.0909091	0	0	-0.1	-0.1	-0.1	0	0	-0.1	0.111111	-0.1	-0.1	0	-0.1	-0.1	-0.1	0	-0.1	-0.1	0	-0.1	-0.1	-0.1	0	-0.1	-0.1
chr4:77979680:T:C:CCNI	0.00124069	0.00568182	0.00345224	0.00122699	0.00855615	0.0169492	0.00499688	0.00186741	0.0115183	0.00305144	0.0562448	0.004811	0.0395939	0.0758004	0.00348129	0.0149254	0.00867925	0.00558313	0.00401606	0.0191431	0.00552486	0.00403877	0.00715308	0.045395	0.00668287	0.0121832	0.0271759	0.017934	0.0316313	0.0136612	0.00494234	0.0114286	0.00949914	0.0292683	0.00184672	0.00587741	0.0199275	0.00793651	0.00466563	0.00214133	0.00696171	0.00344658	0.00166667	0.00866788	0.0100358	0.00685786	0.00503597	0.00897532	0.0166389
chr19:21301134:A:G:ZNF714	-0.1	0.0769231	0.0333333	0	-0.1	0	0.0508475	0.0425532	0	0.0294118	0	0.0344828	0.0714286	0	-0.1	0.047619	0.0357143	0.0465116	-0.1	-0.1	0	0.0526316	0.0769231	0	0	0.0188679	0.08	0.047619	0.0357143	0	0	0	0	-0.1	0.0714286	-0.1	-0.1	0.0588235	0.0416667	0.0816327	0	0.0325203	0.0666667	0.0357143	0.0625	0.0434783	0	0	0
chr10:102777342:T:C:PDZD7	-0.1	-0.1	-0.1	-0.1	-0.1	-0.1	-0.1	0.15	-0.1	0.0714286	-0.1	-0.1	-0.1	-0.1	-0.1	-0.1	0.230769	-0.1	-0.1	-0.1	-0.1	-0.1	-0.1	-0.1	-0.1	-0.1	-0.1	0.2	-0.1	-0.1	-0.1	-0.1	-0.1	-0.1	-0.1	-0.1	-0.1	-0.1	-0.1	-0.1	-0.1	-0.1	-0.1	-0.1	-0.1	-0.1	-0.1	-0.1	-0.1
chr4:2835556:A:G:SH3BP2	0.0298507	0	0.0130719	0	0.00806452	0.0361446	0.00486618	0.013986	0.00611621	0.0138122	0.0512821	0	0.0285714	0.0344234	0.028777	0.0379747	0.0205656	0.00778816	0	0.0163043	0	0.00840336	0.0384615	0.0151515	0.0276243	0.0115207	0.010101	0.0388889	0.00597015	0.0165289	0	0.0564516	0.00531915	-0.1	0	0.00292398	0.0282486	0.0125	0.00625	0	0.0153846	0.0111732	0.0110497	0.0275229	0.0636364	0.00980392	0.0233236	0.010101	0.0333333
chr21:34922715:A:G:SON	0.00296736	0	0	0	0.00606061	0	0.0037594	0.00378072	0	0	0.00578035	0.00277008	0	0.00389105	0.00229621	0.0138408	0.00797872	0.00229885	0	0.00154083	0	0	0	0.002574	0.00372439	0.00342466	0.00287908	0.0098401	0.00664894	0.014218	0.00321543	0.00139276	0.00484653	0.00934579	0.00268817	0	0.00704225	0	0	0	0.00329489	0	0	0	0	0.00121507	0.00157233	0.0020202	0
chr2:27522458:A:G:TRIM54	-0.1	-0.1	-0.1	-0.1	-0.1	-0.1	-0.1	-0.1	-0.1	-0.1	-0.1	-0.1	-0.1	-0.1	-0.1	-0.1	-0.1	-0.1	-0.1	-0.1	-0.1	-0.1	-0.1	-0.1	-0.1	-0.1	-0.1	-0.1	-0.1	-0.1	-0.1	-0.1	-0.1	-0.1	-0.1	-0.1	-0.1	-0.1	-0.1	-0.1	-0.1	-0.1	-0.1	-0.1	-0.1	-0.1	-0.1	-0.1	-0.1
chr16:31368039:C:T:ITGAX	0	0	0	0	0	0	0	0	0.00746269	0.00404858	0.00527704	0	0	0.00683371	0	0	0	0.0034904	0	0	0	0	0	0	0	0	0	0.00327332	0	0	0	0	0.00498753	0	0	0	0	0.0289855	0	-0.1	0	0.047619	0	0.00917431	-0.1	0	0.00854701	0.0447761	0
chr21:34924112:A:G:SON	0.00187617	0	0	0	0	0.00854701	0.00481541	0.0033557	0	0.00128535	0.00228311	0	0.00682594	0.00837521	0.00537153	0.00619195	0.00438596	0.00365631	0	0.0121581	0.0075188	0.0052356	0	0.0037831	0	0.00289017	0.00408831	0.0192698	0.00537057	0.00790514	0	0.004914	0.00130208	0	0	0.00282486	0.0145833	0.000996016	0	0.000821693	0.00930233	0	0.00347222	0.00166113	0.00206016	0.00421941	0.00206186	0.00421941	0.00327332
chr11:66523921:A:G:C11orf80	-0.1	-0.1	-0.1	0	-0.1	-0.1	-0.1	0	-0.1	-0.1	0	-0.1	-0.1	-0.1	-0.1	-0.1	-0.1	0	-0.1	0	0.117647	-0.1	-0.1	0.0833333	0	-0.1	-0.1	0	-0.1	-0.1	0	-0.1	-0.1	-0.1	-0.1	0	-0.1	0	0	0	0.0740741	-0.1	0	0	0	-0.1	0	-0.1	-0.1
chr17:80441066:A:G:NARF	0.157895	0.166667	0.291667	0.151515	0.333333	0.307692	0.115385	0.4	0.0714286	0.266667	0.404762	0.166667	0.375	0.447761	0.2	0.263158	0.214286	0.28125	-0.1	0.538462	0.3125	0.05	0.454545	0.290323	0.160714	0.26087	0.361446	0.4	0.222222	0.183673	0.176471	0.296296	0.302326	0.176471	0.3	0.294118	0.205882	0.2	0.0833333	0.32	0.192308	-0.1	0.181818	0.2	0.117647	0.352941	-0.1	0.416667	0.333333
chr17:80441107:A:G:NARF	0.047619	0.0714286	0.0344828	0	0.0606061	0	0.0384615	0.0416667	0.0454545	0.0810811	0.047619	0.047619	0.0816327	0.0238095	0	0.0416667	0.0810811	0.0833333	0	0.0625	0.136364	0.047619	0	0.153846	0.0428571	0	0.0486486	0.0967742	0.027027	0.0357143	0	0.05	0.0363636	0	0	0	0.0416667	0	0	0	0	-0.1	0	0.0454545	0.047619	0	0.0666667	0	0.0588235
chr20:5092242:T:C:TMEM230	-0.1	0.0666667	0.215686	0.166667	0.153846	0.157895	0.153846	0.1875	0.0731707	0.05	0.264706	-0.1	-0.1	-0.1	0.12	-0.1	0.2	0.25	-0.1	0.162162	-0.1	0.146341	0.333333	0.105263	0.0909091	0.0882353	0.0833333	0.147059	0.190476	0.272727	0.545455	0.23913	0	-0.1	0.125	0.233333	-0.1	0.1	0	0.266667	-0.1	0.03125	-0.1	-0.1	0.666667	-0.1	-0.1	0.333333	0
chr13:100915046:A:G:PCCA	0	0	-0.1	-0.1	-0.1	0	0	0	0	0.0168067	0	-0.1	0	0	-0.1	-0.1	0.0232558	0	-0.1	-0.1	0	-0.1	-0.1	0.0425532	-0.1	0	0.0285714	0	-0.1	-0.1	-0.1	-0.1	0	-0.1	-0.1	-0.1	0	0	0	0	0	0.0555556	0.04	0.0133333	0.0309278	0.0294118	0	0.0210526	0.0307692
chr7:39990330:A:G:CDK13	0.0222222	0.0140845	0	0.00938967	0.0123457	0	0.0201005	0.00873362	0	0.0174825	0.0103896	0.01	0	0.0294118	0.00735294	0.018018	0.0116732	0	0.0307692	0.0429448	0	0.00606061	0	0.0220126	0.0110497	0	0.00806452	0.0218182	0.00423729	0.0220588	0	0	0.0188679	0.0384615	0.0192308	0	0.00724638	0.0142857	0.0138889	-0.1	0.0326087	0.0149254	0	0	0	0	0	0.0172414	0
chr3:147128546:A:G:ZIC1	-0.1	-0.1	-0.1	-0.1	-0.1	-0.1	-0.1	-0.1	-0.1	-0.1	-0.1	-0.1	-0.1	-0.1	-0.1	-0.1	-0.1	-0.1	-0.1	-0.1	-0.1	-0.1	-0.1	-0.1	-0.1	-0.1	-0.1	-0.1	-0.1	-0.1	-0.1	-0.1	-0.1	-0.1	-0.1	-0.1	-0.1	-0.1	-0.1	-0.1	-0.1	-0.1	-0.1	-0.1	-0.1	-0.1	-0.1	-0.1	-0.1
chr4:158257879:A:G:GRIA2	-0.1	-0.1	-0.1	-0.1	-0.1	-0.1	-0.1	-0.1	-0.1	-0.1	-0.1	-0.1	-0.1	-0.1	-0.1	-0.1	-0.1	-0.1	-0.1	-0.1	-0.1	-0.1	-0.1	-0.1	-0.1	-0.1	-0.1	-0.1	-0.1	-0.1	-0.1	-0.1	-0.1	-0.1	-0.1	-0.1	-0.1	-0.1	-0.1	-0.1	-0.1	-0.1	-0.1	-0.1	-0.1	-0.1	-0.1	-0.1	-0.1
chr22:19429180:T:C:C22orf39	0.0238095	0	0	0.0168539	0	0.00819672	0.0114286	0.00425532	0.0141844	0	0.0060241	0	0.0183486	0.00617284	0	0	0	0	0.025641	0	0	0	0	0.0157895	0	0.0121951	0.0125	0	0.00662252	0	0.00806452	0	0	0	0	0	0.0172414	0	0.00806452	0.00862069	0	0.00606061	0.0165289	0.00680272	0.0181818	0	0.0151515	0	0
chr19:39079856:T:C:MAP4K1	-0.1	-0.1	0	-0.1	-0.1	-0.1	0.0909091	0	-0.1	-0.1	0.166667	-0.1	-0.1	-0.1	-0.1	-0.1	-0.1	0.125	-0.1	-0.1	-0.1	-0.1	-0.1	-0.1	-0.1	-0.1	-0.1	0	-0.1	-0.1	-0.1	-0.1	-0.1	-0.1	-0.1	-0.1	-0.1	-0.1	-0.1	-0.1	-0.1	-0.1	-0.1	0.0588235	-0.1	-0.1	-0.1	-0.1	-0.1
chr10:126451093:T:C:METTL10	0	0	0.0333333	0.0416667	0	0	0	0.0178571	0	0	0	0.0294118	0.031746	0	0	0	0	0	0	0	0	0	0.0434783	0.0166667	0.0188679	0	0.0181818	0	0.0185185	0.0204082	0.0571429	0	0.0217391	0	0.030303	0	0.0625	0	0	0.00757576	0	0.045977	0	0.0111111	0.020202	0	0	0.0384615	0
chrX:2825467:T:C:ARSD	0	0	0.00497512	0	0	0.00769231	0	0	0	0	0.00377358	0	0	0.0277778	0	0	0	0.00245098	0	0	0.030303	0.00598802	0	0	0.00277778	0	0	0	0	0.00408163	0	0.00358423	0	-0.1	0	0.0106383	0	0	-0.1	0	0	0	0	0.011236	0	0	0	0	0
chr8:67590169:A:G:C8orf44	-0.1	0	0	0	0	0	0	0.0227273	0	0	0	0	0	0	0	0	0	0	0.025	0	0	0	0	0	0	0	0	0	0	0	0	0	0	-0.1	0	0	0	0	0	0	0	0	0	0	0	0	0	0	-0.1
chr2:47389440:G:A:CALM2	0.000791766	0	0.000759109	0.000411692	0.00086881	0.000628931	0.000643225	0.00102477	0	0.000436967	0.000722152	0.000342818	0.00233281	0.00247158	0	0	0.000237417	0.00080171	0	0.000573066	0.00135501	0.000922935	0.000576701	0.000229148	0.000524659	0	0	0.00289436	0	0.000776699	0	0.00122775	0.00107481	0	0.000388802	0	0.00185357	0.00102934	0.000996678	0	0	0.000410678	0	0	0.00107296	0.000953592	0.00141723	0.000640205	0.000927357
chr19:36507061:T:C:CLIP3	-0.1	-0.1	0	0	0	0.0170576	0.0124533	0	0.00606061	0.00779221	0.0487805	0	-0.1	0.0217028	0	0	0.00446429	0	-0.1	0	0	-0.1	-0.1	0.0588235	0	0.0249633	0.0930233	0.015544	0	0	-0.1	0.0909091	0	-0.1	-0.1	-0.1	-0.1	0	0.0123675	-0.1	-0.1	-0.1	0	0	-0.1	0	-0.1	-0.1	-0.1
chr15:65249450:A:G:ANKDD1A	0	0	0.00507614	0	0	0	0	0	0.00826446	0	0	0	0.0215827	0.019802	0.00699301	0.0144928	0	0.00900901	0	0	0.00961538	0	0.0103093	0	0	0	0.0194175	0.00970874	0	0	0	0	0	0	0	0.0108696	0	0	0	0	0.00943396	0	0.00411523	0	0	0	0.0212766	0	0
chr10:97146797:T:C:SORBS1	-0.1	-0.1	-0.1	-0.1	-0.1	-0.1	-0.1	-0.1	-0.1	-0.1	-0.1	-0.1	-0.1	-0.1	-0.1	-0.1	-0.1	-0.1	-0.1	-0.1	-0.1	-0.1	-0.1	-0.1	-0.1	-0.1	-0.1	-0.1	-0.1	-0.1	-0.1	-0.1	-0.1	-0.1	-0.1	-0.1	-0.1	-0.1	-0.1	-0.1	-0.1	-0.1	-0.1	-0.1	0	-0.1	-0.1	-0.1	-0.1
chr1:2125438:T:C:C1orf86	0	0	0	0	0	0	0	0	0	0	0	0	0	0	0	0	0	0	0	0	0	0	0	0	0	0	0	0	0	0	0	0	0	0.134615	0	0	0	0	0	0	0.0075188	0	0	0	0	0	0	0	0
chr8:145579192:T:C:FBXL6	0	0	0	0	0	0	0	0	0	0	0	0	0	0	0	0	0	0	0	0	0	0	0	0	0	0	0.0769231	0	0	0	0	0	0	-0.1	0	0	0	0	0	0	0	0	0	0	0	0	0	0	0
chr13:46090370:A:G:COG3	0	0	0.00714286	0.00429185	0.031746	0.010989	0	0	0	0	0.00436681	0	0.0588235	0.00769231	0.0169492	0.0375	0	0	0.0434783	0.03125	0	0	0	0	0	0.00671141	0.0106383	0.0117647	0.028169	0	0.00990099	0.008	0	0	0	0	0.0517241	0	0	0.0367647	0	0	0.0175439	0.0133333	0.00892857	0.0288462	0	0.00900901	0
chr17:46847164:T:C:TTLL6	-0.1	-0.1	-0.1	0	0	-0.1	-0.1	0	-0.1	0	0	0	-0.1	-0.1	-0.1	-0.1	-0.1	0	-0.1	-0.1	0	-0.1	-0.1	-0.1	-0.1	0	-0.1	0	-0.1	-0.1	-0.1	-0.1	0.2	-0.1	-0.1	-0.1	-0.1	-0.1	-0.1	-0.1	-0.1	-0.1	-0.1	-0.1	-0.1	-0.1	-0.1	-0.1	-0.1
chr7:150440033:A:G:GIMAP1-GIMAP5	-0.1	0	0	0.0119048	0.0122951	0	0	0	0	0	0.0222222	0	0	-0.1	-0.1	0	0	0	0.0344828	0	0	0	0.00348432	0	0	0	0	0.117647	0	0.0173913	0.00909091	0	0.00617284	-0.1	0	0	0.1	0	0	-0.1	0.0333333	0	0	0	-0.1	0	0.0322581	-0.1	-0.1
chr1:160302244:T:C:COPA	0	0.00862069	0.0188088	0	0.0314961	0.0286885	0.00516796	0.00236407	0.00632911	0.00541516	0.00458716	0.0152091	0.0628571	0.0898876	0.00847458	0.0574713	0.00458716	0.0148368	0	0	0.00854701	0	0.1	0.00555556	0.00275482	0.0146699	0.0177215	0.0298507	0.0404412	0.0422535	0.00458716	0.00284091	0.0132626	0	0.0205761	0.0182648	0.0526316	0.0470914	0	0.0655412	0.0664962	0.0656064	0.113158	0.0792839	0.0183206	0.0290237	0.0669371	0.056266	0.00547945
chr19:23542206:T:C:ZNF91	0	0	0	0	0	0	0	0	0	0	0	0	0.0909091	0	0	-0.1	0	0	0	-0.1	0	0	0	0.05	0	0.037037	0	-0.1	0	0	0	0	0.0285714	-0.1	0	0	-0.1	0	-0.1	0	0	0	0	0	0	0	0	-0.1	-0.1
chr4:2709953:A:G:FAM193A	-0.1	-0.1	-0.1	-0.1	-0.1	-0.1	-0.1	-0.1	-0.1	-0.1	-0.1	-0.1	0	0	-0.1	-0.1	-0.1	0	-0.1	-0.1	-0.1	-0.1	-0.1	-0.1	-0.1	-0.1	0	-0.1	-0.1	-0.1	-0.1	-0.1	-0.1	-0.1	-0.1	-0.1	-0.1	-0.1	-0.1	-0.1	-0.1	-0.1	-0.1	0	0	-0.1	-0.1	-0.1	-0.1
chr19:36211399:A:G:MLL4	0	0	0	0	0	0	0	0.0153846	0	0	0.00621118	0	0	0	0	0	0	0	0	0	0	0	0	0	0	0	0	0.00833333	0	0	0	0	0	0	0	0	0	0	0	0.00729927	0	0	0	0	0	0	0	0	0
chr17:34866719:T:C:MYO19	0	0	0	0.0117647	0	0	0.00909091	0	0	0	0.00307692	0	0	0	0.0118343	0	0	0	0.0105263	0	0.0078125	0.00689655	0	0	0	0	0.0136054	0.0157068	0	0	0	0	0	0	0	0	0	0	0	0.00380952	0	0.00729927	0	0	0.00584795	0	0.0101523	0	0.00581395
chr19:44981548:T:C:ZNF180	0	0	0	0	0	0	0	0	0	0	0	0	0	0	0	0	0	0	0	-0.1	0	0.0344828	0	0	0	0	0	0	0	0	0	0	0	-0.1	0	0	0	0	0.037037	0	0	0	0	0	0	0	0	0	0
chr19:44803803:T:C:ZNF235	-0.1	-0.1	0	0	-0.1	0	0	0	-0.1	0	0.025641	0	-0.1	-0.1	0.0588235	-0.1	0	-0.1	-0.1	-0.1	-0.1	0	0	0	0	0	0.047619	0	0	0	0	0	0	-0.1	-0.1	-0.1	-0.1	0.047619	0	0	0	0	0	0	0	0	0	0	0
chr18:32825902:A:G:ZNF397	0	0	0	0	0	0	0.0206186	0	0.0175439	0.00925926	0.0128205	0	0	0	0	0	0.0535714	0.00787402	0	0	0	0	0	0.0111111	0.00694444	0	0.0487805	0	0	0.00970874	0	0	0	-0.1	0	0.0444444	-0.1	0	0	0	0.117647	0	0	0	0.025	0	0	0	0
chr1:247263717:T:C:ZNF669	0	0.0555556	0.0731707	0.0232558	0	0	0.0277778	0.0444444	0.1	0.104167	0.0133333	0.0645161	0.047619	0	0.0243902	0.037037	0	0.0689655	0	0	0	0.1	0.0588235	0.0408163	0.0222222	0.0277778	0.0149254	0.04	0	0	0.107143	0.037037	0.0416667	-0.1	0.0526316	0	0	0.128205	0.0731707	0.00581395	0.0253165	0.0266667	0.0169492	0.0151515	0.010101	0	0.0178571	0	0.0434783
chr7:39990623:A:G:CDK13	0	0.0113636	0.0165746	0	0.015873	0	0	0	0	0	0	0	0.0070922	0.0205128	0.0196078	0	0	0	0	0.0147059	0	0.0078125	0	0.00719424	0.011236	0	0	0	0.0187793	0.0225564	0.0102041	0	0.00584795	0	0.010989	0	0.00740741	0	0	-0.1	0.025	0	0	0.0322581	0	0.0070922	0	0.0133333	0
chr16:5094690:T:C:C16orf89	-0.1	-0.1	-0.1	-0.1	-0.1	-0.1	-0.1	-0.1	-0.1	-0.1	-0.1	-0.1	-0.1	-0.1	-0.1	-0.1	-0.1	-0.1	-0.1	-0.1	-0.1	-0.1	-0.1	-0.1	-0.1	-0.1	-0.1	-0.1	-0.1	-0.1	-0.1	-0.1	-0.1	-0.1	-0.1	-0.1	-0.1	-0.1	-0.1	-0.1	-0.1	-0.1	-0.1	-0.1	-0.1	-0.1	-0.1	-0.1	-0.1
chr7:39990578:A:G:CDK13	0.0357143	0.0253165	0.0186335	0.00714286	0.0208333	0.047619	0.0424242	0.0481283	0.0491803	0.0180995	0.0413534	0.0425532	0.0423729	0.0764331	0.0273224	0.0697674	0.06	0.0204082	0.0625	0.0819672	0.0666667	0.0490196	0.0344828	0.0635593	0.0123457	0.047619	0.0638298	0.0714286	0.039548	0.0535714	0.0128205	0.0310559	0.0425532	0.0526316	0.037037	0	0.079646	0	0.0222222	-0.1	0.0163934	0.0153846	0.0188679	0	0	0.0188679	0.0108696	0.0517241	0
chr12:133438936:T:C:CHFR	-0.1	-0.1	0	0	0	-0.1	0	0.0434783	0	0	0	0	0	0	0	-0.1	0.05	0	-0.1	0	0	0	0.0909091	0	0	-0.1	0.125	0	0	0	0	0	0	-0.1	0	0	-0.1	-0.1	-0.1	0.0294118	0	-0.1	0	0	0	0	-0.1	0	-0.1
chr10:92662036:A:G:RPP30	-0.1	0	0	0.0238095	0	0	0	0	0	0	0	0	0	0.05	0	0	0	0	0	0	0	0	0	0	0	0	0.030303	0	0	0	0.0217391	0	0	0	0	0	0	0	0	0	0.0344828	0	0	0.0222222	0.01	0	0	0	0
chr22:18317247:T:C:MICAL3	-0.1	-0.1	-0.1	-0.1	-0.1	-0.1	-0.1	-0.1	-0.1	-0.1	-0.1	-0.1	-0.1	-0.1	-0.1	-0.1	-0.1	-0.1	-0.1	-0.1	-0.1	-0.1	-0.1	-0.1	-0.1	-0.1	-0.1	-0.1	-0.1	-0.1	-0.1	-0.1	-0.1	-0.1	-0.1	-0.1	-0.1	-0.1	-0.1	-0.1	-0.1	-0.1	-0.1	-0.1	0.0769231	-0.1	-0.1	-0.1	-0.1
chr19:578111:A:G:BSG	0	0	0	0	0	0	0	0	0	0	0	0	0	0	0	0	0	0	0	0	0	0	0	0.0169492	0	0	0	0	0	0	0	0	0	-0.1	0	0	0	0	-0.1	-0.1	0	0	-0.1	0	-0.1	-0.1	0	0	0
chr2:108915027:A:G:SULT1C2	-0.1	-0.1	-0.1	-0.1	-0.1	-0.1	-0.1	-0.1	-0.1	-0.1	-0.1	-0.1	-0.1	-0.1	-0.1	-0.1	-0.1	-0.1	-0.1	-0.1	-0.1	-0.1	-0.1	-0.1	-0.1	-0.1	-0.1	-0.1	-0.1	-0.1	-0.1	-0.1	-0.1	-0.1	-0.1	-0.1	-0.1	-0.1	-0.1	-0.1	-0.1	-0.1	-0.1	-0.1	-0.1	-0.1	-0.1	-0.1	-0.1
chr6:17951613:T:C:KIF13A	-0.1	-0.1	-0.1	-0.1	-0.1	-0.1	0	0	0	0	0	-0.1	0	0	-0.1	-0.1	0	-0.1	-0.1	0	-0.1	-0.1	-0.1	0	-0.1	0	0	0	0.0277778	-0.1	-0.1	-0.1	0	0	-0.1	0	-0.1	0	0	0.0151515	0	0	-0.1	0	0	0	-0.1	0	0
chr9:108147726:A:G:SLC44A1	-0.1	0	0	0	0	0	0	0	0	0.00478469	0	0	0.00645161	0	-0.1	0	0	0	-0.1	-0.1	0	0	0	0.0363636	0	0	-0.1	0.028777	-0.1	0	-0.1	0	0	-0.1	0	0	0	0	0	0	0	0	0	0	0.00416667	0	0	0	0.0044843
chr16:5094819:T:C:C16orf89	-0.1	-0.1	-0.1	-0.1	-0.1	-0.1	-0.1	-0.1	-0.1	-0.1	-0.1	-0.1	-0.1	-0.1	-0.1	-0.1	-0.1	-0.1	-0.1	-0.1	-0.1	-0.1	-0.1	-0.1	-0.1	-0.1	-0.1	-0.1	-0.1	-0.1	-0.1	-0.1	-0.1	-0.1	-0.1	-0.1	-0.1	-0.1	-0.1	-0.1	-0.1	-0.1	-0.1	-0.1	-0.1	-0.1	-0.1	-0.1	-0.1
chr1:225974645:A:G:SRP9	0.0434783	0.138298	0.115265	0.113043	0.141667	0.0869565	0.0943396	0.0948617	0.0510949	0.105485	0.190476	0.130178	0.226415	0.217172	0.228261	0.125	0.102857	0.0742358	0.190476	0.107843	0.186047	0.192	0.112069	0.142045	0.115385	0.13879	0.226415	0.111111	0.14578	0.172249	0.140625	0.117647	0.142857	0.206349	0.121212	0.1	0.0967742	0.0421053	0.105263	0.112403	0.18107	0.124542	0.0921659	0.103448	0.174538	0.134831	0.114286	0.16092	0.110236
chr10:99424675:A:G:PI4K2A	-0.1	0	0	-0.1	0	-0.1	0	0	0.0188679	0	0	0	0.00833333	0.0240385	0.166667	0.0714286	0.015625	0	0	0	0	0	0	0	0	0	0	0.118812	0.013986	0	0	0	0	0	0	0	0.0674157	0.0188679	0	0	0.0441176	0	0	0	0	0.0140845	0	0.0232558	0
chr2:152276863:A:G:RIF1	0	0	0	0.0125	0	0	0	0	0	0	0	0	0.0344828	0	0.0333333	0	0	0.0416667	0	0	0	0	0	0	0	0	0.0326087	0.0192308	0.0416667	0	0	0	0	-0.1	0	0	0.0769231	0.025	0	0.00722022	0	0	0	0	0	0	0	0	0
chr18:32825609:A:G:ZNF397	-0.1	0.1	0.0190476	0.0123457	0.047619	0.015625	0.020202	0.0588235	0.0178571	0.03125	0.0280374	0.0454545	0	0	0.0652174	0.0833333	0	0	0	0.117647	0.0188679	0.0735294	0	0.0116279	0.00826446	0.034188	0.0882353	0.0769231	0.0243902	0.0111111	0.0333333	0.0338983	0.0394737	-0.1	0.0188679	0.030303	-0.1	0.0526316	0	0.0851064	0	0.0555556	0	0.0441176	0	0.0178571	0.0740741	0	0.107143
chr10:97146786:T:C:SORBS1	-0.1	-0.1	-0.1	-0.1	-0.1	-0.1	-0.1	-0.1	-0.1	-0.1	-0.1	-0.1	-0.1	-0.1	-0.1	-0.1	-0.1	-0.1	-0.1	-0.1	-0.1	-0.1	-0.1	-0.1	-0.1	-0.1	-0.1	-0.1	-0.1	-0.1	-0.1	-0.1	-0.1	-0.1	-0.1	-0.1	-0.1	-0.1	-0.1	-0.1	-0.1	-0.1	-0.1	-0.1	0	-0.1	-0.1	-0.1	-0.1
chr14:89038415:A:G:ZC3H14	0	0.00892857	0.00283286	0	0	0	0.00423729	0	0	0.00296736	0.0136364	0	0	0	0	0	0	0	0	0	0	0	0	0	0	0	0	0.00595238	0	0	0	0	0	0	0.00689655	0	0	0.00621118	0	0.00337268	0.00404858	0	0	0.00413223	0.00174825	0	0	0.00485437	0.00363636
chr11:65314322:T:C:LTBP3	0	0	0	0	0	0	0	0	0	0	0.00561798	0	0	0	0	0	0	0	0	0	0	0.0114943	0	0	0.00268097	0	0	0	0	0	0	0	0.00869565	0	0	0	0	0	0	-0.1	0	0	0	0	0	0	0	0.0122699	0
chr1:149858879:A:G:HIST2H2AC	0	-0.1	0	0	-0.1	0	0	0	0	0.00952381	-0.1	0.0526316	0	0.0208333	0	0	0	0	0	0	0	0.0652174	0	0	0	0	0.0983607	0.102041	0.125	0.00952381	0	0	0.0555556	-0.1	-0.1	0.0909091	0	-0.1	0	0.0571429	-0.1	0	0.0588235	0	0	-0.1	-0.1	0	0
chr7:99091318:T:C:ZNF394	0.00485437	0	0	0	0	0.0208333	0	0	0	0.0070922	0.00653595	0	0.0179372	0.0322581	0	0	0	0	0	0	0	0.0185185	0	0	0	0	0.00265252	0.00657895	0.00581395	0.00584795	0	0	0.01	0	0	0	0	0.0185185	0	0	0.0116279	0	0	0.0078125	0.0114943	0	0	0	0
chr3:179093014:A:G:MFN1	0	0	0.00621118	0	0	0	0	0	0	0	0	0	0	0	0.0149254	0	0	0	0	0	0	0	0.0117647	0	0	0	0	0	0	0	0	0.00675676	0	0	0	0	0	0	0	0	0	0	0	0	0	0	0	0	0.00613497
chr17:46847277:T:C:TTLL6	-0.1	-0.1	-0.1	0	-0.1	-0.1	-0.1	0	-0.1	0	0	-0.1	-0.1	-0.1	-0.1	0	0	0	-0.1	-0.1	-0.1	-0.1	-0.1	-0.1	-0.1	0	-0.1	0	-0.1	-0.1	-0.1	-0.1	-0.1	-0.1	-0.1	-0.1	-0.1	-0.1	-0.1	-0.1	-0.1	-0.1	-0.1	-0.1	-0.1	-0.1	-0.1	-0.1	-0.1
chrX:114082694:A:G:HTR2C	-0.1	-0.1	-0.1	-0.1	-0.1	-0.1	-0.1	-0.1	-0.1	-0.1	-0.1	-0.1	-0.1	-0.1	-0.1	-0.1	-0.1	-0.1	-0.1	-0.1	-0.1	-0.1	-0.1	-0.1	-0.1	-0.1	-0.1	-0.1	-0.1	-0.1	-0.1	-0.1	-0.1	-0.1	-0.1	-0.1	-0.1	-0.1	-0.1	-0.1	-0.1	-0.1	-0.1	-0.1	-0.1	-0.1	-0.1	-0.1	-0.1
chr5:42808347:T:C:SEPP1	-0.1	-0.1	0	-0.1	0	0	-0.1	-0.1	0	0	0.0625	0	-0.1	0	-0.1	0.00395257	-0.1	-0.1	-0.1	-0.1	0	0	0	0	0	0	-0.1	-0.1	0	0	0	-0.1	0	0.0454545	-0.1	0	-0.1	0	-0.1	-0.1	0	0.00375235	0	0.0114943	0	-0.1	0	0	0.0245098
chr12:123485328:T:C:PITPNM2	0.0178571	0	0	0	0	0	0	0	0	0	0.0078125	0.0273973	0	0	0	0.0188679	0	0	0	0	0	0	0	0.0106383	0	0	0	0	0	0	0	0	0	-0.1	0	0	0	0	0	0	0	0	0	0	0	0.018018	0	0	-0.1
chr6:42224509:T:C:TRERF1	0	0	0	0	0	0	0	0	0	0	0.0131579	0	0	0.0104167	0	0	0	0	0	0	0	0	0.025	0.010989	0	0	0	0.0428571	0.00666667	0	0	0.0125786	0	-0.1	0	0	0.026087	0	0	0	0	0	0	0	0	0	0	0	0
chr1:149859191:T:C:HIST2H2AB	0	-0.1	-0.1	0.04	-0.1	-0.1	0	-0.1	-0.1	0.0540541	-0.1	-0.1	0	0.0714286	-0.1	-0.1	-0.1	-0.1	-0.1	-0.1	-0.1	0	-0.1	0	-0.1	0.0384615	0.0416667	0.05	0	0.04	0	-0.1	0	-0.1	-0.1	-0.1	-0.1	-0.1	-0.1	0	-0.1	-0.1	-0.1	-0.1	-0.1	-0.1	-0.1	0	0
chr19:18288551:A:G:IFI30	0	0.00719424	0.0263158	0	0	0	0.00222965	0.00306883	0.00458878	0.003367	0.0148741	0	0.0048942	0.0095082	0	0.0234375	0.00183206	0.00236035	0	0	0.00492611	0.00833333	0	0.0196629	0	0.0048951	0.0185185	0.00358566	0.00313808	0.0075188	0.00414938	0.0120482	0.00382514	0	0.00432277	0.00359842	0	0.00623701	0.00383877	0.00431034	0.00664452	0.0035461	0.00249377	0.0118203	0	0.0194175	0.00324675	0.00865801	0.00662252
chr17:80441052:A:G:NARF	0	0	0	0	0	0	0	0.0769231	0	0	0	0	0.03125	0.015625	0.0555556	0	0	0	-0.1	-0.1	0	0	0	0.0322581	0	0.05	0	0.0434783	0	0	0	0.0384615	0	0	-0.1	0	0	-0.1	-0.1	0	0	-0.1	-0.1	0	0	0	-0.1	0.0714286	0
chr19:21301094:A:G:ZNF714	-0.1	0.0555556	0.0377358	0.03125	-0.1	0.166667	0	0.0425532	0	0.0714286	0.0697674	0.0857143	0.0645161	0.0833333	-0.1	0	0.05	0.0555556	-0.1	-0.1	0.0714286	0	0.1	0.0227273	0	0	0.0869565	0.0625	0.108108	0.0517241	0	0	0	-0.1	0	-0.1	-0.1	0.0434783	0.0169492	0	0.0217391	0.0185185	0.0869565	0	0.0135135	0	0	0.0487805	0
chr4:57976234:T:C:IGFBP7	0.0106383	0.0225	0.0324544	0.0158151	0.0826087	0.0560132	0.0453515	0.0170597	0.0410557	0.0300188	0.0526961	0.102564	0.100279	0.0492147	0.0381526	0.387687	0.0265589	0.0365998	0.0886076	0.0202703	0.0625	0.0962801	0.477099	0.0741036	0.036286	0.045264	0.0515873	0.0470202	0.0501044	0.0870712	0.0769231	0.0316265	0.0759162	0.588235	0.0357995	0.103825	0.027027	0.076087	0.2	-0.1	0.0743671	0.0366924	0.0540275	0.0869565	0.0592334	0.04	0.0715373	0.13242	0.0833333
chr18:32825972:A:G:ZNF397	-0.1	0	0	0	0.030303	0	0	0	0	0.0196078	0.0126582	0	0	-0.1	0	0	0	0	0	-0.1	0	0	0	0	0	0.0172414	0.0571429	0	0	0	0	0	0	-0.1	0	0	-0.1	0	0	0	0	0	0	0	0	0	0	0	0
chr1:247263719:T:C:ZNF669	0	0.0555556	0.214286	0.0952381	0.0454545	0.0588235	0.0571429	0.152174	0.1	0.163265	0.027027	0.0322581	0.047619	0	0.0243902	0.037037	0.0625	0.178571	0	0.0625	0	0.15	0.0588235	0.0980392	0.108696	0.0882353	0.0454545	0.04	0.0357143	0.0465116	0.296296	0.037037	0.0454545	-0.1	0.0526316	0.3	0	0.233766	0.0769231	0.0352941	0.0691824	0.109589	0.140351	0.0151515	0.06	0.0888889	0.0517241	0	0.0652174
chr1:1200206:T:C:UBE2J2	-0.1	-0.1	0	0.0769231	-0.1	-0.1	0.272727	0	-0.1	0.0909091	0.190476	-0.1	-0.1	0.235294	-0.1	0	0	0.0526316	-0.1	-0.1	-0.1	-0.1	-0.1	-0.1	0	0.166667	0.2	0	0.153846	-0.1	-0.1	0.285714	0.0769231	-0.1	-0.1	-0.1	-0.1	0.153846	0.0416667	0.0454545	0.0833333	-0.1	-0.1	-0.1	0	-0.1	-0.1	0	-0.1
chr22:19429196:T:C:C22orf39	0.025	0	0.011976	0.0128205	0.0104167	0.010101	0.0121951	0.0183486	0.008	0	0.0264901	0.0192308	0.0181818	0.00699301	0	0	0	0	0	0.015625	0.0123457	0	0	0.00625	0	0.0149254	0	0	0.0150376	0	0.017094	0.0104167	0.0103627	0	0	0.0294118	0.0196078	0.00961538	0.00757576	0	0.0135135	0.00628931	0.00862069	0.00636943	0.0186335	0.0125	0.00840336	0	0.015748
chr15:45412865:T:C:DUOXA1	-0.1	-0.1	-0.1	-0.1	-0.1	-0.1	-0.1	-0.1	-0.1	-0.1	-0.1	-0.1	-0.1	-0.1	-0.1	-0.1	-0.1	-0.1	-0.1	-0.1	-0.1	-0.1	-0.1	-0.1	-0.1	-0.1	0	-0.1	-0.1	-0.1	-0.1	-0.1	-0.1	-0.1	-0.1	-0.1	-0.1	-0.1	-0.1	-0.1	-0.1	-0.1	-0.1	-0.1	-0.1	-0.1	-0.1	-0.1	-0.1
chr6:17951641:T:C:KIF13A	-0.1	-0.1	-0.1	-0.1	-0.1	-0.1	0	0	0	0	0	-0.1	0	0.0444444	-0.1	-0.1	0	-0.1	-0.1	0	-0.1	-0.1	-0.1	0	-0.1	0.0909091	0.030303	0	0	-0.1	0	-0.1	0	0	-0.1	0	-0.1	0	0	0	0	0	0	0.016129	0	0	0	0	0
chr1:1219383:A:G:SCNN1D	0	0	0	0	0	0	0	0	0	0	0	0	-0.1	0	0	0.0147059	-0.1	0	0	0.0243902	0	0	0	0	0	0	0.0625	0	0	0	0	0	0	-0.1	0	0	0.2	-0.1	0	-0.1	-0.1	-0.1	-0.1	-0.1	-0.1	0	-0.1	-0.1	-0.1
chr15:65249514:A:G:ANKDD1A	0	0	0	0	0	0	0.00826446	0	0	0	0	0.00806452	0	0.0113636	0	0	0	0.00555556	0	0	0.037037	0.0258621	0	0	0.00625	0	0	0	0	0	0	0	0	-0.1	0	0	0	0	0	0	0	0	0	0.00980392	0	0	0	0	0
chr22:50659705:T:C:TUBGCP6	0	0.00302115	0	0.00131062	0	0	0.00314465	0.00108225	0.00392927	0	0.00305188	0	0	0.00373134	0.00162866	0.00322581	0	0	0	0	0	0	0	0	0	0.0013459	0	0.00198413	0.00163666	0.00152788	0	0	0	0	0	0	0	0	0	0	0	0	0	0	0	0	0	0	0
chr9:132571781:A:G:TOR1B	0	0.0113636	0.00625	0	0.015625	0.0125	0.0107527	0.00549451	0	0	0.0105263	0	0	0	0	0	0.0131579	0.0232558	0	0	0.0144928	0	0	0.0119048	0	0.00806452	0	0	0.0116279	0	0	0	0.0176471	-0.1	0	0	0	0	0.0181818	0.00561798	0	0	0.0243902	0	0	0	0.0078125	0	0
chr17:33801947:T:C:SLFN12L	-0.1	-0.1	0	-0.1	0	-0.1	-0.1	-0.1	-0.1	0	0	-0.1	-0.1	-0.1	-0.1	-0.1	0	-0.1	0	-0.1	0	-0.1	0.142857	0	0	0	-0.1	0	-0.1	0	-0.1	-0.1	0.04	-0.1	0	-0.1	-0.1	-0.1	-0.1	-0.1	-0.1	-0.1	0	0	-0.1	-0.1	0	-0.1	-0.1
chr19:39079860:T:C:MAP4K1	-0.1	-0.1	0.0714286	-0.1	-0.1	-0.1	0.2	0.230769	0.2	-0.1	0.153846	-0.1	-0.1	-0.1	-0.1	-0.1	-0.1	0.142857	-0.1	-0.1	-0.1	-0.1	-0.1	-0.1	-0.1	-0.1	-0.1	0	-0.1	-0.1	-0.1	-0.1	-0.1	-0.1	-0.1	-0.1	-0.1	-0.1	-0.1	-0.1	-0.1	-0.1	-0.1	0.0952381	-0.1	-0.1	-0.1	-0.1	-0.1
chr9:139566725:A:G:EGFL7	0.0023753	0	0.000729395	0	0.00116959	0.00240096	0.000766284	0.000429369	0	0.000545554	0.00339847	0.000461467	0	0.00288184	0.00171527	0.00134953	0.00413223	0.00220751	0	0	0.000656599	0.000629327	0	0.00270856	0.0004662	0.000712758	0.00492207	0.00343249	0.00108578	0	0.0010661	0	0.00225352	0	0	0	0	0	0.000938086	0	0	0	0	0.00606061	0.0043573	0.00252525	0	0	0.00909091
chr13:100915062:A:G:PCCA	0	0	-0.1	-0.1	-0.1	0	0	0	0	0.0155039	0	-0.1	0	0	-0.1	-0.1	0	0	-0.1	-0.1	0	-0.1	0	0	-0.1	0.021978	0.0227273	0	-0.1	-0.1	-0.1	-0.1	0	-0.1	-0.1	-0.1	0	0	0	0	0	0	0	0	0	0	0	0	0
chr19:58371341:A:G:ZNF587	0	0	0.0144928	0	0	0	0.0227273	0	0.0384615	0	0	0.0222222	0	0	0.0120482	0.0384615	0	0	0	0.0344828	0	0.0208333	0.0285714	0	0	0.0344828	0	0.011236	0	0.0151515	0	0	0.0363636	0	0	0	0	0	0.0224719	0.0384615	0.0180723	0.0362319	0.00657895	0	0.0388889	0	0.0731707	0	0
chr18:56586978:C:T:ZNF532	-0.1	-0.1	-0.1	-0.1	-0.1	-0.1	0	-0.1	-0.1	-0.1	-0.1	-0.1	-0.1	-0.1	-0.1	0	-0.1	-0.1	-0.1	-0.1	-0.1	-0.1	0	-0.1	-0.1	-0.1	-0.1	-0.1	-0.1	-0.1	-0.1	-0.1	-0.1	-0.1	-0.1	-0.1	0	-0.1	-0.1	-0.1	-0.1	-0.1	-0.1	0	-0.1	-0.1	-0.1	-0.1	-0.1
chr19:56895363:T:C:ZNF582	-0.1	-0.1	0	0.05	0	-0.1	0	-0.1	-0.1	0	0.133333	0	-0.1	-0.1	-0.1	-0.1	-0.1	-0.1	-0.1	-0.1	0	0.0588235	0	-0.1	0	-0.1	-0.1	-0.1	-0.1	0	-0.1	-0.1	0	-0.1	-0.1	-0.1	-0.1	0.0588235	-0.1	0	0.0769231	0	0	0.030303	0	0	-0.1	-0.1	-0.1
chr17:80441074:A:G:NARF	0.285714	0.0666667	0.25	0.0294118	0.0344828	0.142857	0.166667	0.294118	0.0555556	0.0909091	0.404762	0.210526	0.371429	0.333333	0.238095	0.0526316	0.2	0.16129	-0.1	0.166667	0	0.142857	0.0869565	0.151515	0.0793651	0.217391	0.313609	0.409091	0.138462	0.22	0	0.16	0.0612245	0.222222	0.230769	0.105263	0.0789474	0.176471	0	0.103448	0.178571	-0.1	0.0769231	0.0952381	0.190476	0.0588235	-0.1	0	0.375
chr19:18284747:A:G:IFI30	0.0031746	0.00194363	0	0	0.0185185	0	0.00617522	0.0133381	0.00512357	0.013947	0.0626003	0.00649351	0.0139795	0.0323121	0	0.0234375	0.00990971	0.016642	0.0204082	0.0106486	0.00537634	0	0.0431034	0.0510397	0.00835073	0.0124138	0.0301508	0.0217212	0.0229645	0.01875	0.01875	0.0164474	0.0084666	0.0588235	0.00362757	0.00860279	0.0103986	0.0264317	0.0382514	0	0.00719424	0.00483092	0.0183486	0.016129	-0.1	0.0239234	0.00960699	0.00286533	0.0510949
chr10:97146805:T:C:SORBS1	-0.1	-0.1	-0.1	-0.1	-0.1	-0.1	-0.1	-0.1	-0.1	-0.1	-0.1	-0.1	-0.1	-0.1	-0.1	-0.1	-0.1	-0.1	-0.1	-0.1	-0.1	-0.1	-0.1	-0.1	-0.1	-0.1	-0.1	-0.1	-0.1	-0.1	-0.1	-0.1	-0.1	-0.1	-0.1	-0.1	-0.1	-0.1	-0.1	-0.1	-0.1	-0.1	-0.1	-0.1	0	-0.1	-0.1	-0.1	-0.1
chr8:41575170:G:A:ANK1	-0.1	0.0535714	0	0.0454545	0.0122449	0	0	-0.1	0.0151515	-0.1	0	0	0.0275862	0.0980392	-0.1	0.119403	0.0592105	-0.1	0.0144928	-0.1	0.0136054	0.0344828	0.00970874	0.00619195	0.0740741	0	0.0526316	-0.1	0.1875	0	0	0	0.0102828	0	0	0	0.0578035	0	0.0010582	0.000343761	0.00338983	0.0294118	0.0166667	0.00218341	0	0.00062461	0.0027027	0	0
chr16:5094733:T:C:C16orf89	-0.1	-0.1	-0.1	-0.1	-0.1	-0.1	-0.1	-0.1	-0.1	-0.1	-0.1	-0.1	-0.1	-0.1	-0.1	-0.1	-0.1	-0.1	-0.1	-0.1	-0.1	-0.1	-0.1	-0.1	-0.1	-0.1	-0.1	-0.1	-0.1	-0.1	-0.1	-0.1	-0.1	-0.1	-0.1	-0.1	-0.1	-0.1	-0.1	-0.1	-0.1	-0.1	-0.1	-0.1	-0.1	-0.1	-0.1	-0.1	-0.1
chr11:63586012:A:G:C11orf84	0	0	0	0	0	0.0196078	0	0.00289436	0	0	0.00598802	0	0	0.0252101	0	0	0	0	0	0	0	0	0	0	0.00419287	0.00454545	0	0.00561798	0	0.00411523	0.00584795	0.0125523	0	-0.1	0	0	0	0	0	0	0	0.00380228	0	0	0	0	0.00446429	0	0
chr17:43045220:T:C:C1QL1	-0.1	-0.1	-0.1	-0.1	-0.1	-0.1	-0.1	-0.1	-0.1	-0.1	-0.1	-0.1	-0.1	-0.1	-0.1	-0.1	-0.1	-0.1	-0.1	-0.1	-0.1	-0.1	-0.1	-0.1	-0.1	-0.1	-0.1	-0.1	-0.1	-0.1	-0.1	-0.1	-0.1	-0.1	-0.1	-0.1	-0.1	-0.1	-0.1	-0.1	-0.1	-0.1	-0.1	-0.1	-0.1	-0.1	-0.1	-0.1	-0.1
chr1:8674732:T:C:RERE	0	0	0	0	0	0	0	0	0	0	0	0	0	0.005	0	0	0	0	0	0	0.04	0	0	0	0.0136986	0	0.047619	0	0	0.0153846	0	0	0	-0.1	0	0	0	0	0	0	0	0	0.00625	0.011976	0	0	0	0.0204082	0
chr7:131195050:T:C:PODXL	-0.1	-0.1	-0.1	-0.1	-0.1	-0.1	-0.1	-0.1	-0.1	-0.1	-0.1	-0.1	-0.1	-0.1	-0.1	-0.1	-0.1	-0.1	-0.1	-0.1	-0.1	-0.1	-0.1	-0.1	-0.1	-0.1	-0.1	-0.1	-0.1	-0.1	-0.1	-0.1	-0.1	-0.1	-0.1	-0.1	-0.1	-0.1	-0.1	-0.1	-0.1	-0.1	-0.1	-0.1	-0.1	-0.1	-0.1	-0.1	-0.1
chr19:5893234:T:C:NDUFA11	-0.1	-0.1	-0.1	-0.1	-0.1	-0.1	-0.1	-0.1	-0.1	-0.1	-0.1	-0.1	-0.1	-0.1	-0.1	-0.1	-0.1	-0.1	-0.1	-0.1	-0.1	-0.1	-0.1	-0.1	-0.1	-0.1	0.1	-0.1	-0.1	-0.1	-0.1	-0.1	-0.1	-0.1	-0.1	-0.1	-0.1	0	-0.1	-0.1	-0.1	-0.1	-0.1	-0.1	-0.1	-0.1	-0.1	-0.1	-0.1
chr10:126450988:T:C:METTL10	0	0	0	0	0	0	0.0625	0	0	0	0	0	0	0	0	0	0	0	0	0	0	0	0	0	0	0	0	0	0	0	0	0	0	0	0	0	0	0	0	0.00840336	0	0.0116279	0	0	0	0	0	0	0
chr19:39079857:T:C:MAP4K1	-0.1	-0.1	0	-0.1	-0.1	-0.1	0.25	0	-0.1	-0.1	0.166667	-0.1	-0.1	-0.1	-0.1	-0.1	-0.1	0	-0.1	-0.1	-0.1	-0.1	-0.1	-0.1	-0.1	-0.1	-0.1	0	-0.1	-0.1	-0.1	-0.1	-0.1	-0.1	-0.1	-0.1	-0.1	-0.1	-0.1	-0.1	-0.1	-0.1	-0.1	0.111111	-0.1	-0.1	-0.1	-0.1	-0.1
chr10:126451119:T:C:METTL10	0	0	0.0350877	0	0	0	0	0.0327869	0	0	0.0444444	0.0285714	0	0	0	0	0	0	0	0	0	0	0.0714286	0	0.0307692	0.0212766	0	0	0.0508475	0.0540541	0.0454545	0.0416667	0	0	0.05	0	0	0	0	0.00775194	0.011236	0	0	0.010989	0.00877193	0.0204082	0.0243902	0	0
chr21:30463848:A:G:C21orf7	-0.1	-0.1	0	-0.1	0	0	0	0	0	0	0	0	-0.1	-0.1	0	-0.1	0	0	0	0	0	-0.1	0	0	0	0	0.0625	0	0.0833333	0	0	0	0	-0.1	0	0	-0.1	-0.1	0	0	0	-0.1	-0.1	-0.1	0.0114943	0	0	0	0
chr16:5094788:T:C:C16orf89	-0.1	-0.1	-0.1	-0.1	-0.1	-0.1	-0.1	-0.1	-0.1	-0.1	-0.1	-0.1	-0.1	-0.1	-0.1	-0.1	-0.1	-0.1	-0.1	-0.1	-0.1	-0.1	-0.1	-0.1	-0.1	-0.1	-0.1	-0.1	-0.1	-0.1	-0.1	-0.1	-0.1	-0.1	-0.1	-0.1	-0.1	-0.1	-0.1	-0.1	-0.1	-0.1	-0.1	-0.1	-0.1	-0.1	-0.1	-0.1	-0.1
chr11:46388498:A:G:DGKZ	0	0	0	0	0	0	0	0	0	0	0	0	0	0	0	0.0070922	0	0.00399202	0.00225734	0	0	0.00173611	0	0	0.00122549	0.0030303	0	0	0.00201207	0	0	0	0	-0.1	0	0	0	0	0	-0.1	0	0	0	0	0.0125	0	0	0	0
chr19:49954072:T:C:PIH1D1	0	0	0	0	0	0	0.00328947	0.00234467	0	0.00181818	0.00123457	0	0	0	0	0	0	0.00100908	0	0	0	0	0	0.00113379	0	0.00179856	0	0	0.00189394	0	0	0	0	0	0	0	0	0	0	0	0	0.00607903	0	0	0	0	0	0	0.003125
chr2:42275530:A:G:PKDCC	-0.1	-0.1	-0.1	-0.1	-0.1	-0.1	-0.1	-0.1	-0.1	-0.1	-0.1	-0.1	-0.1	-0.1	-0.1	-0.1	-0.1	-0.1	-0.1	-0.1	-0.1	-0.1	-0.1	0	-0.1	-0.1	-0.1	-0.1	-0.1	-0.1	-0.1	-0.1	-0.1	-0.1	-0.1	-0.1	-0.1	-0.1	-0.1	-0.1	-0.1	-0.1	-0.1	-0.1	-0.1	-0.1	-0.1	-0.1	-0.1
chr7:77569407:C:T:PHTF2	0	0	0	0	0	0	0	0	0	0	0	0	0	0	0	-0.1	0.0196078	0	0	0	0	0.027027	0	0	0	0	0.0681818	0	0	0.030303	0	0	0	-0.1	0	0	0	0	0	0	0	0	0	0.0224719	0	0	0	0	0
chr12:133438934:T:C:CHFR	-0.1	-0.1	0.117647	0.3	0.1875	-0.1	0.217391	0.130435	0	0.176471	0.181818	0.0714286	0.166667	0.142857	0.368421	-0.1	0.3	0.212121	-0.1	0.166667	0.3	0.321429	0.4	0.0952381	0.222222	-0.1	0.318182	0.0769231	0.0833333	0.25	0.4	0.230769	0.333333	-0.1	0.0833333	0	-0.1	-0.1	-0.1	0.166667	0.222222	-0.1	0.210526	0.263158	0.142857	0.0384615	-0.1	0.157895	-0.1
[truncated: 500 more rows]
[truncated: 5,000 more columns]

## Sheet: SuppTable5 neoepitopes
Supplementary Table 5: Neoepitope predictions for 722 RNA editing sites
[truncated: 18,986 more rows]

## Sheet: SuppTable6 aliases
Supplementary Table 6: Abbreviations for cancer and normal tissue types
[truncated: 60 more rows]
